# Supplementary material for: Network-based diffusion analysis reveals context-specific dominance of dance communication in foraging honeybees
Source: Nat Commun. 2020 Jan 31;11:625. doi: 10.1038/s41467-020-14410-0 (PMC6994492; doi:10.1038/s41467-020-14410-0)
Supplement: Supplementary file 5 — Supplementary Data 1 [file 41467_2020_14410_MOESM5_ESM.zip]

Archive with 17 entries (17 files):
- Supplementary Data 1/Antennal contact_Interaction list_Duration.csv
- Supplementary Data 1/Antennal contact_Interaction list_First two trials_Duration.csv
- Supplementary Data 1/Antennal contact_Interaction list_First two trials_Number of interactions.csv
- Supplementary Data 1/Antennal contact_Interaction list_Number of interactions.csv
- Supplementary Data 1/Dance following_Interaction list_Duration.csv
- Supplementary Data 1/Dance following_Interaction list_First two trials_Runs followed.csv
- Supplementary Data 1/Dance following_Interaction list_Runs followed.csv
- Supplementary Data 1/Homogeneous_Interaction list_First two trials_Recruitment.csv
- Supplementary Data 1/Homogeneous_Interaction list_Reactivation.csv
- Supplementary Data 1/Homogeneous_Interaction list_Recruitment.csv
- Supplementary Data 1/Individual-level Data.csv
- Supplementary Data 1/Number of return visits to familiar feeder_Recruitment diffusion.csv
- Supplementary Data 1/Number of return visits to familiar feeder_Recruitment diffusion_First two trials.csv
- Supplementary Data 1/Trophallaxis_Interaction list_Duration.csv
- Supplementary Data 1/Trophallaxis_Interaction list_First two trials_Duration.csv
- Supplementary Data 1/Trophallaxis_Interaction list_First two trials_Number of interactions.csv
- Supplementary Data 1/Trophallaxis_Interaction list_Number of interactions.csv
