# Supplementary material for: Network-based diffusion analysis reveals context-specific dominance of dance communication in foraging honeybees
Source: Nat Commun. 2020 Jan 31;11:625. doi: 10.1038/s41467-020-14410-0 (PMC6994492; doi:10.1038/s41467-020-14410-0)
Supplement: Supplementary file 5 — Supplementary Data 1 [file 41467_2020_14410_MOESM5_ESM.zip › Supplementary Data 1/Antennal contact_Interaction list_First two trials_Duration.csv]

VertexFrom	VertexTo	TimeStart	TimeStop	Duration
A113	A100	3110	3112	2
A117	A100	237	241	4
A117	A100	244	249	5
A117	A100	252	269	17
A117	A100	324	325	1
A117	A100	325	337	12
A118	A100	1100	1101	1
A118	A100	1975	1976	1
A134	A100	1651	1653	2
A152	A100	842	844	2
A116	A111	533	534	1
A116	A111	2272	2273	1
A116	A111	2547	2548	1
A116	A111	3727	3728	1
A117	A111	284	293	9
A117	A111	316	319	3
A126	A111	4635	4636	1
A126	A111	4638	4639	1
A147	A111	5467	5470	3
A148	A111	6984	6985	1
A158	A111	2878	2879	1
A159	A111	3207	3208	1
A159	A111	3209	3210	1
A518	A111	3204	3205	1
A518	A111	3209	3210	1
A518	A111	4576	4577	1
A540	A111	6385	6386	1
A546	A111	2541	2543	2
A546	A111	6670	6671	1
A546	A111	6944	6945	1
A553	A111	3507	3508	1
A559	A111	6428	6429	1
A114	A113	254	264	10
A114	A113	266	276	10
A114	A113	327	331	4
A116	A113	1235	1238	3
A117	A113	302	309	7
A117	A113	3426	3427	1
A118	A113	5346	5353	7
A118	A113	5362	5363	1
A118	A113	7073	7075	2
A126	A113	5357	5358	1
A126	A113	7024	7025	1
A142	A113	3702	3703	1
A143	A113	1528	1531	3
A148	A113	5650	5651	1
A155	A113	2810	2811	1
A157	A113	2775	2776	1
A157	A113	3713	3714	1
A159	A113	1844	1845	1
A519	A113	3731	3732	1
A539	A113	4680	4681	1
A539	A113	4682	4683	1
A539	A113	6085	6088	3
A539	A113	6130	6131	1
A546	A113	1540	1541	1
A546	A113	1544	1545	1
A546	A113	1547	1548	1
A111	A114	4074	4075	1
A117	A114	325	328	3
A122	A114	6874	6876	2
A143	A114	5268	5269	1
A152	A114	1456	1457	1
A152	A114	1464	1465	1
A152	A114	1511	1512	1
A152	A114	2593	2594	1
A157	A114	1892	1893	1
A157	A114	3717	3718	1
A158	A114	2549	2550	1
A159	A114	6468	6469	1
A500	A114	6426	6427	1
A500	A114	6429	6430	1
A525	A114	5581	5582	1
A540	A114	6463	6464	1
A546	A114	1928	1929	1
A546	A114	1929	1931	2
A546	A114	1934	1935	1
A546	A114	1940	1941	1
A546	A114	5298	5299	1
A553	A114	5265	5268	3
A111	A116	1648	1649	1
A111	A116	2272	2273	1
A111	A116	2547	2548	1
A111	A116	2837	2838	1
A111	A116	6934	6935	1
A113	A116	3713	3714	1
A126	A116	883	885	2
A126	A116	6261	6262	1
A126	A116	6268	6270	2
A142	A116	914	916	2
A142	A116	1209	1211	2
A142	A116	6213	6214	1
A143	A116	879	880	1
A143	A116	1195	1196	1
A143	A116	3403	3404	1
A148	A116	1621	1622	1
A148	A116	1625	1626	1
A148	A116	1641	1644	3
A148	A116	3728	3729	1
A152	A116	1206	1207	1
A159	A116	6943	6944	1
A159	A116	6944	6945	1
A518	A116	496	497	1
A518	A116	885	886	1
A519	A116	4499	4500	1
A525	A116	6924	6925	1
A546	A116	6274	6275	1
A114	A117	322	323	1
A118	A117	676	679	3
A122	A117	1349	1351	2
A134	A117	946	948	2
A134	A117	957	959	2
A142	A117	281	282	1
A157	A117	2196	2197	1
A100	A118	1100	1101	1
A100	A118	1415	1416	1
A113	A118	5366	5367	1
A113	A118	7073	7075	2
A114	A118	239	247	8
A114	A118	249	250	1
A114	A118	250	256	6
A114	A118	256	259	3
A114	A118	259	269	10
A114	A118	320	322	2
A117	A118	299	301	2
A117	A118	304	308	4
A117	A118	308	309	1
A126	A118	1709	1710	1
A130	A118	3897	3898	1
A130	A118	4211	4213	2
A130	A118	4214	4215	1
A130	A118	5688	5689	1
A142	A118	4765	4768	3
A143	A118	6769	6770	1
A152	A118	4223	4225	2
A158	A118	1672	1675	3
A158	A118	1982	1983	1
A518	A118	3647	3648	1
A518	A118	5102	5104	2
A525	A118	6726	6727	1
A544	A118	4207	4210	3
A546	A118	2955	2956	1
A559	A118	6759	6760	1
A111	A122	921	923	2
A114	A122	229	236	7
A114	A122	6861	6863	2
A114	A122	6864	6866	2
A114	A122	6876	6877	1
A114	A122	6897	6898	1
A114	A122	6900	6901	1
A130	A122	401	404	3
A130	A122	404	406	2
A130	A122	2397	2398	1
A142	A122	225	228	3
A142	A122	2106	2107	1
A143	A122	6546	6550	4
A145	A122	944	945	1
A152	A122	897	898	1
A155	A122	7163	7164	1
A157	A122	869	871	2
A157	A122	873	874	1
A518	A122	2420	2421	1
A539	A122	2865	2866	1
A539	A122	2916	2917	1
A539	A122	4678	4679	1
A539	A122	4695	4696	1
A553	A122	3951	3952	1
A553	A122	6893	6894	1
A553	A122	6896	6897	1
A557	A122	6597	6599	2
A559	A122	5791	5793	2
A559	A122	5817	5818	1
A559	A122	7164	7165	1
A113	A126	3100	3101	1
A114	A126	4981	4982	1
A117	A126	345	347	2
A117	A126	347	351	4
A117	A126	2708	2709	1
A118	A126	1690	1691	1
A118	A126	1698	1699	1
A122	A126	896	898	2
A122	A126	2049	2052	3
A130	A126	2702	2703	1
A130	A126	5672	5673	1
A142	A126	226	258	32
A142	A126	869	871	2
A143	A126	3633	3634	1
A145	A126	891	896	5
A148	A126	6713	6714	1
A152	A126	548	559	11
A152	A126	1661	1663	2
A152	A126	1666	1667	1
A152	A126	1669	1670	1
A157	A126	1253	1254	1
A158	A126	1644	1645	1
A518	A126	517	523	6
A518	A126	525	529	4
A518	A126	529	531	2
A518	A126	533	534	1
A518	A126	3692	3693	1
A525	A126	7014	7015	1
A540	A126	5712	5713	1
A540	A126	5720	5721	1
A544	A126	5293	5295	2
A553	A126	5956	5957	1
A116	A130	6931	6932	1
A118	A130	3893	3894	1
A122	A130	2108	2109	1
A122	A130	7181	7182	1
A126	A130	6930	6931	1
A141	A130	1458	1460	2
A142	A130	2396	2397	1
A142	A130	2397	2399	2
A142	A130	2401	2405	4
A147	A130	4775	4776	1
A148	A130	5646	5647	1
A159	A130	2118	2119	1
A540	A130	6342	6343	1
A540	A130	6347	6348	1
A546	A130	1123	1124	1
A546	A130	3534	3535	1
A100	A134	1651	1653	2
A116	A134	927	928	1
A116	A134	1615	1616	1
A117	A134	231	235	4
A117	A134	235	237	2
A117	A134	237	240	3
A117	A134	243	251	8
A117	A134	256	258	2
A117	A134	263	278	15
A141	A134	2453	2456	3
A148	A134	1614	1616	2
A518	A134	2109	2111	2
A518	A134	2444	2446	2
A117	A141	282	285	3
A117	A141	285	286	1
A117	A141	286	289	3
A117	A141	339	344	5
A117	A141	348	352	4
A130	A141	1457	1461	4
A142	A141	279	282	3
A148	A141	1076	1077	1
A157	A141	2449	2457	8
A158	A141	5907	5908	1
A518	A141	5909	5910	1
A113	A142	5363	5364	1
A113	A142	5364	5366	2
A113	A142	5383	5384	1
A116	A142	914	915	1
A130	A142	2397	2399	2
A130	A142	2401	2405	4
A148	A142	2934	2935	1
A152	A142	897	898	1
A152	A142	902	903	1
A159	A142	1799	1800	1
A525	A142	4452	4453	1
A525	A142	7020	7021	1
A557	A142	5384	5385	1
A111	A143	1236	1239	3
A113	A143	1528	1531	3
A113	A143	1541	1542	1
A114	A143	315	318	3
A114	A143	357	368	11
A116	A143	3404	3405	1
A117	A143	264	267	3
A118	A143	6769	6770	1
A122	A143	3652	3654	2
A122	A143	6548	6549	1
A126	A143	3649	3650	1
A152	A143	560	571	11
A518	A143	558	560	2
A519	A143	4512	4514	2
A519	A143	5240	5241	1
A525	A143	4796	4798	2
A539	A143	6078	6079	1
A546	A143	1552	1554	2
A553	A143	6294	6295	1
A557	A143	7048	7049	1
A122	A145	896	898	2
A122	A145	899	901	2
A143	A145	918	919	1
A152	A145	900	901	1
A111	A147	4040	4047	7
A111	A147	6938	6939	1
A114	A147	239	252	13
A114	A147	255	264	9
A122	A147	1013	1014	1
A122	A147	3271	3272	1
A122	A147	6073	6075	2
A126	A147	6962	6963	1
A126	A147	6968	6970	2
A143	A147	6083	6084	1
A155	A147	1013	1014	1
A155	A147	1015	1016	1
A157	A147	2161	2163	2
A157	A147	4805	4806	1
A546	A147	4536	4537	1
A111	A148	2277	2279	2
A111	A148	3721	3723	2
A111	A148	6984	6985	1
A114	A148	278	279	1
A114	A148	283	298	15
A114	A148	302	309	7
A114	A148	320	324	4
A116	A148	1625	1626	1
A116	A148	1642	1643	1
A117	A148	275	277	2
A117	A148	325	327	2
A126	A148	6714	6715	1
A141	A148	1075	1076	1
A152	A148	1659	1660	1
A157	A148	1892	1893	1
A158	A148	1664	1666	2
A158	A148	6696	6697	1
A159	A148	2905	2906	1
A159	A148	6444	6445	1
A159	A148	6446	6447	1
A540	A148	7013	7014	1
A546	A148	4520	4522	2
A546	A148	5640	5641	1
A114	A152	2550	2551	1
A118	A152	6196	6197	1
A118	A152	6202	6203	1
A122	A152	6198	6199	1
A126	A152	1655	1656	1
A126	A152	1666	1667	1
A130	A152	3316	3318	2
A130	A152	3319	3320	1
A130	A152	5696	5697	1
A142	A152	1210	1211	1
A143	A152	3325	3326	1
A145	A152	888	889	1
A147	A152	3279	3280	1
A148	A152	1909	1910	1
A148	A152	1945	1946	1
A158	A152	1657	1658	1
A158	A152	2549	2550	1
A519	A152	5619	5622	3
A519	A152	6555	6556	1
A519	A152	6583	6584	1
A535	A152	4557	4558	1
A535	A152	4576	4577	1
A539	A152	2945	2946	1
A546	A152	2550	2551	1
A553	A152	4282	4283	1
A553	A152	6581	6582	1
A559	A152	4240	4241	1
A559	A152	5232	5233	1
A113	A155	2810	2811	1
A114	A155	241	256	15
A114	A155	265	269	4
A114	A155	323	333	10
A114	A155	346	358	12
A114	A155	360	367	7
A114	A155	369	370	1
A117	A155	299	317	18
A122	A155	995	996	1
A122	A155	2382	2383	1
A141	A155	1436	1438	2
A147	A155	1013	1014	1
A148	A155	1014	1015	1
A546	A155	1902	1904	2
A546	A155	3199	3202	3
A559	A155	7158	7159	1
A114	A156	2542	2544	2
A116	A156	537	538	1
A130	A156	406	412	6
A130	A156	420	422	2
A142	A156	594	595	1
A152	A156	508	509	1
A152	A156	565	571	6
A157	A156	5683	5684	1
A540	A156	5699	5700	1
A546	A156	2542	2544	2
A546	A156	2601	2602	1
A113	A157	3714	3715	1
A116	A157	494	496	2
A116	A157	919	920	1
A118	A157	4760	4762	2
A118	A157	5684	5685	1
A122	A157	4777	4778	1
A126	A157	909	912	3
A142	A157	917	919	2
A143	A157	919	920	1
A540	A157	5392	5393	1
A540	A157	7093	7099	6
A559	A157	4202	4207	5
A111	A158	6695	6696	1
A114	A158	2592	2593	1
A114	A158	3175	3176	1
A114	A158	6440	6441	1
A122	A158	5056	5057	1
A122	A158	5083	5084	1
A148	A158	1664	1666	2
A148	A158	1922	1923	1
A152	A158	2554	2555	1
A152	A158	5870	5871	1
A152	A158	6154	6155	1
A159	A158	3192	3193	1
A519	A158	4543	4544	1
A546	A158	2580	2581	1
A546	A158	6921	6923	2
A111	A159	3775	3776	1
A111	A159	3783	3785	2
A113	A159	813	814	1
A113	A159	814	815	1
A113	A159	815	826	11
A113	A159	4288	4289	1
A114	A159	6468	6469	1
A116	A159	6943	6944	1
A126	A159	4619	4620	1
A126	A159	6710	6711	1
A126	A159	6969	6970	1
A126	A159	6973	6974	1
A130	A159	1471	1473	2
A142	A159	2079	2081	2
A148	A159	2905	2906	1
A148	A159	6444	6445	1
A152	A159	850	851	1
A156	A159	5707	5708	1
A157	A159	1507	1511	4
A518	A159	6483	6484	1
A544	A159	2372	2375	3
A546	A159	2932	2934	2
A546	A159	5687	5688	1
A553	A159	4896	4899	3
A100	A500	4530	4553	23
A100	A500	4559	4561	2
A111	A500	2280	2281	1
A111	A500	2281	2283	2
A111	A500	2296	2298	2
A111	A500	2298	2300	2
A111	A500	2300	2301	1
A113	A500	772	775	3
A113	A500	795	802	7
A113	A500	807	808	1
A113	A500	3425	3426	1
A114	A500	328	330	2
A114	A500	777	778	1
A114	A500	780	786	6
A114	A500	787	792	5
A114	A500	2283	2287	4
A114	A500	2287	2288	1
A114	A500	2288	2290	2
A114	A500	6426	6427	1
A114	A500	6430	6431	1
A116	A500	3406	3408	2
A116	A500	3408	3416	8
A117	A500	280	284	4
A117	A500	318	328	10
A118	A500	1426	1427	1
A118	A500	3354	3357	3
A122	A500	1389	1399	10
A122	A500	1399	1403	4
A122	A500	2444	2449	5
A122	A500	2450	2452	2
A122	A500	2494	2496	2
A122	A500	4734	4750	16
A126	A500	866	867	1
A126	A500	878	881	3
A126	A500	1312	1314	2
A126	A500	4674	4675	1
A126	A500	4675	4682	7
A126	A500	4682	4688	6
A126	A500	4688	4689	1
A143	A500	3338	3339	1
A145	A500	913	920	7
A148	A500	1360	1362	2
A148	A500	2306	2309	3
A152	A500	3276	3290	14
A152	A500	3299	3301	2
A152	A500	4588	4590	2
A157	A500	922	924	2
A157	A500	925	926	1
A157	A500	3375	3383	8
A158	A500	1345	1347	2
A158	A500	1350	1354	4
A158	A500	1365	1367	2
A518	A500	2428	2434	6
A518	A500	2434	2439	5
A518	A500	5872	5874	2
A518	A500	5881	5882	1
A525	A500	5874	5875	1
A544	A500	4717	4720	3
A544	A500	4723	4726	3
A559	A500	4572	4573	1
A559	A500	4576	4577	1
A100	A512	2810	2811	1
A100	A512	5897	5899	2
A111	A512	976	977	1
A111	A512	1595	1596	1
A111	A512	1608	1614	6
A111	A512	1618	1623	5
A111	A512	1930	1933	3
A111	A512	1960	1961	1
A113	A512	5647	5651	4
A113	A512	5671	5675	4
A113	A512	5697	5698	1
A113	A512	5698	5700	2
A113	A512	5703	5704	1
A113	A512	6089	6091	2
A114	A512	287	289	2
A114	A512	291	298	7
A114	A512	302	315	13
A114	A512	350	353	3
A114	A512	353	358	5
A114	A512	363	364	1
A114	A512	369	370	1
A114	A512	1527	1528	1
A114	A512	5860	5868	8
A117	A512	242	279	37
A117	A512	2715	2717	2
A117	A512	2717	2724	7
A122	A512	1704	1705	1
A122	A512	2789	2790	1
A122	A512	2791	2793	2
A122	A512	2802	2803	1
A122	A512	2807	2808	1
A122	A512	2814	2815	1
A126	A512	1641	1647	6
A126	A512	1647	1648	1
A126	A512	1650	1681	31
A126	A512	2725	2728	3
A130	A512	1450	1451	1
A130	A512	1453	1454	1
A130	A512	2734	2735	1
A130	A512	4495	4505	10
A130	A512	4505	4506	1
A130	A512	4509	4511	2
A130	A512	5660	5662	2
A141	A512	1452	1455	3
A143	A512	1557	1558	1
A143	A512	2751	2752	1
A143	A512	4423	4431	8
A143	A512	4433	4435	2
A143	A512	4467	4469	2
A143	A512	5809	5810	1
A147	A512	1599	1600	1
A147	A512	4517	4518	1
A148	A512	2581	2582	1
A148	A512	5646	5647	1
A152	A512	846	865	19
A152	A512	1491	1492	1
A152	A512	1495	1496	1
A152	A512	1661	1663	2
A152	A512	1669	1670	1
A156	A512	2572	2574	2
A156	A512	5695	5696	1
A157	A512	1541	1543	2
A157	A512	2779	2783	4
A157	A512	2793	2794	1
A157	A512	2797	2799	2
A157	A512	4476	4477	1
A157	A512	4478	4479	1
A157	A512	4485	4486	1
A158	A512	1646	1647	1
A518	A512	5870	5894	24
A519	A512	4511	4512	1
A519	A512	4514	4515	1
A525	A512	5869	5870	1
A539	A512	5778	5780	2
A539	A512	6051	6052	1
A540	A512	5711	5712	1
A540	A512	5727	5732	5
A540	A512	5769	5770	1
A540	A512	5801	5804	3
A540	A512	5811	5823	12
A540	A512	5830	5833	3
A540	A512	5845	5846	1
A544	A512	2729	2731	2
A544	A512	2731	2732	1
A544	A512	2732	2734	2
A544	A512	2735	2737	2
A546	A512	1578	1581	3
A546	A512	1605	1606	1
A546	A512	1947	1948	1
A546	A512	5685	5686	1
A546	A512	6016	6017	1
A553	A512	5636	5638	2
A553	A512	5640	5641	1
A553	A512	5641	5645	4
A559	A512	6059	6067	8
A111	A518	3204	3205	1
A113	A518	1827	1828	1
A113	A518	7071	7072	1
A116	A518	494	496	2
A116	A518	496	497	1
A116	A518	497	498	1
A118	A518	3647	3648	1
A122	A518	2392	2393	1
A122	A518	2420	2422	2
A122	A518	4001	4002	1
A126	A518	4003	4004	1
A130	A518	2131	2133	2
A134	A518	2109	2111	2
A141	A518	1783	1784	1
A142	A518	567	568	1
A157	A518	542	543	1
A158	A518	4842	4843	1
A158	A518	5917	5918	1
A159	A518	3201	3203	2
A159	A518	3203	3204	1
A159	A518	3210	3211	1
A159	A518	5129	5130	1
A159	A518	6482	6483	1
A159	A518	6483	6484	1
A525	A518	5615	5616	1
A539	A518	4008	4010	2
A557	A518	3215	3216	1
A100	A519	829	831	2
A100	A519	831	833	2
A100	A519	833	834	1
A100	A519	2834	2835	1
A111	A519	1611	1612	1
A111	A519	1614	1616	2
A111	A519	1628	1629	1
A111	A519	1661	1662	1
A111	A519	2870	2872	2
A111	A519	2872	2876	4
A111	A519	2876	2880	4
A113	A519	1841	1845	4
A113	A519	1845	1847	2
A113	A519	3729	3730	1
A116	A519	1640	1646	6
A116	A519	2858	2861	3
A116	A519	4499	4500	1
A117	A519	1666	1667	1
A118	A519	1673	1676	3
A118	A519	1689	1690	1
A118	A519	1691	1697	6
A118	A519	2934	2950	16
A122	A519	1701	1703	2
A122	A519	1728	1731	3
A122	A519	1731	1732	1
A122	A519	1732	1733	1
A122	A519	2836	2839	3
A122	A519	2851	2852	1
A122	A519	2895	2901	6
A122	A519	2902	2903	1
A126	A519	1682	1683	1
A130	A519	1754	1756	2
A130	A519	1756	1758	2
A130	A519	1758	1759	1
A130	A519	1790	1792	2
A130	A519	1792	1796	4
A141	A519	1763	1770	7
A141	A519	1776	1777	1
A147	A519	1850	1851	1
A147	A519	1854	1855	1
A147	A519	1867	1877	10
A147	A519	1877	1884	7
A147	A519	1884	1887	3
A148	A519	1889	1890	1
A148	A519	1890	1895	5
A148	A519	1899	1905	6
A152	A519	836	838	2
A152	A519	1658	1659	1
A152	A519	1663	1665	2
A152	A519	5605	5606	1
A152	A519	5620	5623	3
A152	A519	6555	6556	1
A157	A519	1520	1522	2
A157	A519	1522	1523	1
A157	A519	1523	1524	1
A157	A519	1531	1534	3
A157	A519	1547	1548	1
A157	A519	1892	1893	1
A158	A519	1651	1653	2
A158	A519	1657	1658	1
A158	A519	1663	1664	1
A158	A519	1665	1666	1
A158	A519	2850	2854	4
A158	A519	4558	4560	2
A159	A519	5962	5963	1
A159	A519	5966	5967	1
A518	A519	841	843	2
A546	A519	1538	1540	2
A546	A519	1596	1599	3
A546	A519	2929	2933	4
A546	A519	2950	2955	5
A546	A519	2955	2960	5
A552	A519	4512	4513	1
A553	A519	6595	6596	1
A557	A519	6612	6613	1
A559	A519	5243	5244	1
A100	A520	6839	6849	10
A100	A520	6863	6866	3
A100	A520	6868	6869	1
A111	A520	1600	1601	1
A111	A520	2252	2254	2
A111	A520	2257	2259	2
A111	A520	2260	2261	1
A111	A520	2264	2265	1
A113	A520	2525	2527	2
A113	A520	2527	2531	4
A114	A520	228	234	6
A114	A520	2233	2234	1
A116	A520	2268	2269	1
A116	A520	2275	2277	2
A117	A520	2189	2190	1
A118	A520	2580	2587	7
A118	A520	2599	2600	1
A126	A520	5011	5016	5
A130	A520	392	396	4
A130	A520	2145	2146	1
A141	A520	2439	2443	4
A141	A520	2444	2457	13
A142	A520	2070	2072	2
A147	A520	1017	1020	3
A147	A520	2184	2187	3
A147	A520	2188	2190	2
A147	A520	2192	2193	1
A147	A520	2466	2470	4
A148	A520	1009	1011	2
A148	A520	1021	1023	2
A148	A520	5634	5635	1
A152	A520	2251	2252	1
A152	A520	2262	2263	1
A152	A520	2556	2558	2
A152	A520	2558	2559	1
A152	A520	4853	4854	1
A152	A520	4858	4859	1
A152	A520	4873	4875	2
A152	A520	4895	4896	1
A152	A520	4911	4912	1
A155	A520	2390	2392	2
A157	A520	2449	2460	11
A157	A520	2494	2495	1
A157	A520	6790	6791	1
A158	A520	2596	2597	1
A158	A520	3496	3500	4
A158	A520	3533	3536	3
A158	A520	3538	3539	1
A158	A520	5067	5068	1
A159	A520	2124	2125	1
A518	A520	2084	2085	1
A518	A520	2086	2095	9
A518	A520	4866	4868	2
A518	A520	5620	5621	1
A519	A520	5601	5602	1
A525	A520	5620	5621	1
A535	A520	5265	5279	14
A539	A520	5429	5430	1
A539	A520	5436	5437	1
A539	A520	5438	5440	2
A540	A520	5389	5390	1
A544	A520	5038	5041	3
A544	A520	5312	5316	4
A544	A520	5319	5321	2
A546	A520	1578	1583	5
A546	A520	2211	2212	1
A546	A520	3539	3540	1
A546	A520	3543	3544	1
A546	A520	5609	5614	5
A546	A520	5617	5618	1
A546	A520	5667	5668	1
A546	A520	5669	5670	1
A546	A520	5673	5674	1
A553	A520	3517	3519	2
A559	A520	5199	5200	1
A100	A5200	1402	1403	1
A100	A5200	1403	1405	2
A100	A5200	2263	2264	1
A100	A5200	3693	3694	1
A111	A5200	1314	1315	1
A111	A5200	3728	3729	1
A111	A5200	6408	6409	1
A111	A5200	6417	6426	9
A111	A5200	6428	6429	1
A111	A5200	6430	6432	2
A111	A5200	6433	6434	1
A113	A5200	1832	1838	6
A113	A5200	2488	2491	3
A113	A5200	2519	2520	1
A113	A5200	2521	2522	1
A113	A5200	2525	2526	1
A113	A5200	3425	3426	1
A113	A5200	3426	3428	2
A113	A5200	3707	3709	2
A113	A5200	6455	6457	2
A114	A5200	284	286	2
A114	A5200	288	290	2
A114	A5200	315	318	3
A114	A5200	778	779	1
A114	A5200	784	786	2
A114	A5200	787	788	1
A114	A5200	807	808	1
A114	A5200	1893	1894	1
A114	A5200	2554	2555	1
A114	A5200	2582	2584	2
A114	A5200	3718	3726	8
A114	A5200	6468	6471	3
A114	A5200	6473	6474	1
A116	A5200	3415	3417	2
A116	A5200	3418	3419	1
A116	A5200	3712	3713	1
A116	A5200	3730	3731	1
A117	A5200	1630	1638	8
A117	A5200	3426	3427	1
A117	A5200	4829	4830	1
A118	A5200	652	654	2
A118	A5200	654	659	5
A118	A5200	721	722	1
A118	A5200	2310	2311	1
A118	A5200	2324	2327	3
A118	A5200	2594	2595	1
A118	A5200	2604	2605	1
A118	A5200	2607	2609	2
A118	A5200	2619	2622	3
A118	A5200	3619	3621	2
A118	A5200	3621	3625	4
A118	A5200	3627	3628	1
A118	A5200	3630	3635	5
A118	A5200	3642	3646	4
A118	A5200	4773	4778	5
A118	A5200	4786	4789	3
A118	A5200	4796	4797	1
A118	A5200	6200	6203	3
A122	A5200	1723	1725	2
A122	A5200	1726	1727	1
A122	A5200	1729	1732	3
A122	A5200	2407	2420	13
A122	A5200	2427	2430	3
A122	A5200	7144	7147	3
A122	A5200	7147	7150	3
A122	A5200	7155	7157	2
A126	A5200	1322	1328	6
A126	A5200	3677	3678	1
A126	A5200	3686	3689	3
A126	A5200	4668	4671	3
A126	A5200	4674	4675	1
A126	A5200	4675	4676	1
A126	A5200	4685	4686	1
A126	A5200	4689	4690	1
A130	A5200	1774	1776	2
A130	A5200	1782	1784	2
A130	A5200	1784	1785	1
A130	A5200	2703	2707	4
A130	A5200	3283	3285	2
A130	A5200	3307	3308	1
A130	A5200	3308	3316	8
A134	A5200	710	711	1
A141	A5200	756	761	5
A141	A5200	761	766	5
A141	A5200	2462	2468	6
A141	A5200	2469	2470	1
A142	A5200	1557	1559	2
A142	A5200	1577	1578	1
A142	A5200	3661	3662	1
A142	A5200	4739	4745	6
A142	A5200	4745	4749	4
A142	A5200	4785	4786	1
A143	A5200	1840	1841	1
A143	A5200	2432	2435	3
A143	A5200	3333	3336	3
A147	A5200	1838	1839	1
A147	A5200	1860	1862	2
A147	A5200	1864	1868	4
A147	A5200	1871	1872	1
A147	A5200	3279	3280	1
A147	A5200	4793	4794	1
A147	A5200	4796	4798	2
A148	A5200	1886	1887	1
A148	A5200	3726	3728	2
A148	A5200	6453	6454	1
A148	A5200	6459	6460	1
A152	A5200	582	583	1
A152	A5200	2554	2558	4
A152	A5200	2558	2559	1
A152	A5200	2559	2561	2
A152	A5200	2624	2625	1
A152	A5200	3271	3274	3
A152	A5200	3275	3277	2
A152	A5200	3280	3281	1
A152	A5200	6539	6542	3
A152	A5200	6544	6545	1
A155	A5200	2356	2358	2
A155	A5200	2358	2366	8
A155	A5200	7161	7162	1
A155	A5200	7163	7164	1
A155	A5200	7182	7183	1
A155	A5200	7190	7191	1
A156	A5200	2600	2603	3
A157	A5200	1503	1505	2
A157	A5200	1506	1510	4
A157	A5200	1548	1549	1
A157	A5200	1883	1885	2
A157	A5200	1889	1890	1
A157	A5200	3681	3683	2
A157	A5200	3691	3693	2
A157	A5200	3702	3704	2
A157	A5200	3710	3711	1
A157	A5200	4754	4756	2
A157	A5200	4756	4758	2
A157	A5200	4778	4780	2
A157	A5200	4780	4781	1
A157	A5200	4783	4785	2
A157	A5200	7120	7122	2
A158	A5200	1329	1331	2
A158	A5200	1370	1372	2
A158	A5200	2533	2535	2
A158	A5200	2535	2544	9
A159	A5200	1487	1499	12
A159	A5200	3431	3432	1
A159	A5200	3432	3460	28
A500	A5200	6490	6491	1
A518	A5200	2419	2421	2
A518	A5200	2422	2423	1
A518	A5200	2423	2424	1
A518	A5200	3649	3650	1
A518	A5200	3650	3654	4
A518	A5200	3656	3657	1
A518	A5200	3668	3672	4
A518	A5200	6480	6482	2
A518	A5200	6506	6507	1
A519	A5200	3732	3733	1
A519	A5200	6547	6548	1
A535	A5200	6504	6505	1
A540	A5200	6330	6331	1
A540	A5200	6333	6334	1
A540	A5200	6343	6344	1
A540	A5200	6351	6352	1
A540	A5200	6362	6368	6
A540	A5200	6387	6391	4
A544	A5200	2695	2697	2
A544	A5200	2698	2702	4
A546	A5200	2587	2588	1
A546	A5200	3612	3615	3
A546	A5200	3615	3616	1
A546	A5200	6308	6310	2
A559	A5200	6371	6375	4
A559	A5200	6379	6381	2
A559	A5200	6426	6428	2
A559	A5200	6429	6430	1
A100	A523	2792	2793	1
A100	A523	2804	2805	1
A111	A523	1635	1643	8
A113	A523	784	786	2
A113	A523	790	792	2
A113	A523	795	797	2
A113	A523	2188	2196	8
A114	A523	789	790	1
A117	A523	311	316	5
A118	A523	3378	3381	3
A122	A523	2804	2823	19
A122	A523	3587	3588	1
A122	A523	3588	3591	3
A122	A523	3592	3600	8
A122	A523	3636	3639	3
A122	A523	3640	3641	1
A122	A523	3656	3668	12
A126	A523	1648	1649	1
A126	A523	1993	1995	2
A126	A523	2017	2019	2
A126	A523	2029	2030	1
A130	A523	2125	2126	1
A130	A523	2127	2129	2
A130	A523	2129	2133	4
A130	A523	2135	2137	2
A130	A523	2143	2147	4
A130	A523	4196	4203	7
A130	A523	4203	4211	8
A142	A523	541	550	9
A142	A523	2101	2102	1
A142	A523	2112	2114	2
A143	A523	2122	2123	1
A143	A523	2763	2765	2
A143	A523	3351	3352	1
A143	A523	3358	3359	1
A147	A523	2173	2180	7
A147	A523	2183	2187	4
A152	A523	569	574	5
A152	A523	574	579	5
A152	A523	1499	1502	3
A152	A523	3311	3314	3
A152	A523	3315	3318	3
A152	A523	3326	3327	1
A152	A523	5237	5238	1
A155	A523	7184	7187	3
A157	A523	2784	2786	2
A157	A523	2787	2788	1
A157	A523	2791	2794	3
A157	A523	2795	2797	2
A158	A523	1648	1650	2
A158	A523	1979	1980	1
A159	A523	2104	2105	1
A159	A523	2105	2111	6
A159	A523	2114	2115	1
A159	A523	2126	2127	1
A518	A523	523	525	2
A518	A523	2134	2135	1
A519	A523	3393	3394	1
A519	A523	3394	3395	1
A519	A523	3395	3398	3
A519	A523	3404	3408	4
A519	A523	5246	5247	1
A530	A523	7119	7122	3
A540	A523	7187	7198	11
A540	A523	7198	7199	1
A540	A523	7199	7200	1
A544	A523	4224	4238	14
A546	A523	1590	1593	3
A546	A523	1593	1595	2
A546	A523	1602	1603	1
A546	A523	3616	3617	1
A546	A523	6013	6016	3
A559	A523	5220	5221	1
A559	A523	5221	5222	1
A559	A523	5222	5223	1
A559	A523	5236	5237	1
A559	A523	5240	5241	1
A559	A523	5241	5243	2
A100	A524	6611	6613	2
A100	A524	6871	6872	1
A111	A524	1918	1934	16
A111	A524	1936	1945	9
A111	A524	5148	5149	1
A111	A524	6667	6669	2
A111	A524	6670	6671	1
A111	A524	6688	6689	1
A111	A524	6923	6931	8
A111	A524	6933	6935	2
A111	A524	6936	6937	1
A111	A524	6939	6943	4
A111	A524	6992	6993	1
A113	A524	2190	2193	3
A113	A524	2194	2196	2
A113	A524	3421	3423	2
A114	A524	1901	1902	1
A114	A524	5568	5570	2
A114	A524	5571	5596	25
A114	A524	5596	5598	2
A114	A524	5599	5601	2
A114	A524	5602	5603	1
A114	A524	5876	5879	3
A114	A524	5882	5883	1
A114	A524	6858	6859	1
A116	A524	6934	6936	2
A116	A524	6938	6939	1
A117	A524	2203	2204	1
A117	A524	3463	3465	2
A117	A524	4832	4833	1
A118	A524	2297	2305	8
A118	A524	2307	2309	2
A118	A524	6771	6772	1
A122	A524	1412	1413	1
A122	A524	2400	2408	8
A122	A524	2409	2417	8
A122	A524	5365	5380	15
A122	A524	5380	5382	2
A122	A524	5382	5383	1
A126	A524	1994	2006	12
A126	A524	3351	3355	4
A126	A524	5987	5988	1
A130	A524	2448	2450	2
A130	A524	3341	3342	1
A141	A524	5945	5946	1
A141	A524	5949	5950	1
A141	A524	5961	5963	2
A142	A524	598	599	1
A142	A524	2382	2383	1
A142	A524	2384	2387	3
A142	A524	3213	3214	1
A143	A524	2442	2444	2
A143	A524	2444	2446	2
A143	A524	7051	7052	1
A147	A524	6941	6943	2
A148	A524	3441	3446	5
A148	A524	3451	3452	1
A148	A524	6990	6992	2
A152	A524	560	563	3
A152	A524	1484	1485	1
A152	A524	1487	1488	1
A152	A524	1500	1503	3
A152	A524	2321	2322	1
A152	A524	6869	6870	1
A152	A524	6889	6890	1
A152	A524	6894	6896	2
A155	A524	4817	4824	7
A155	A524	4825	4827	2
A157	A524	1509	1511	2
A157	A524	1517	1518	1
A158	A524	3189	3190	1
A158	A524	5079	5081	2
A158	A524	5081	5082	1
A158	A524	5082	5083	1
A158	A524	5085	5087	2
A158	A524	5619	5620	1
A158	A524	6887	6888	1
A158	A524	6890	6891	1
A159	A524	1177	1179	2
A159	A524	3426	3430	4
A159	A524	3430	3436	6
A159	A524	3437	3438	1
A159	A524	4616	4617	1
A159	A524	5127	5128	1
A518	A524	549	551	2
A518	A524	554	556	2
A518	A524	556	558	2
A518	A524	5096	5097	1
A518	A524	5097	5107	10
A518	A524	5127	5128	1
A518	A524	5128	5129	1
A518	A524	7043	7044	1
A518	A524	7047	7063	16
A525	A524	5581	5582	1
A525	A524	6704	6707	3
A525	A524	6715	6719	4
A525	A524	6719	6721	2
A525	A524	6945	6947	2
A525	A524	6951	6955	4
A535	A524	6571	6573	2
A535	A524	6576	6577	1
A539	A524	5441	5442	1
A540	A524	5284	5285	1
A540	A524	5286	5287	1
A540	A524	5288	5289	1
A540	A524	5290	5292	2
A540	A524	5304	5308	4
A540	A524	5313	5314	1
A540	A524	5322	5323	1
A540	A524	5329	5332	3
A540	A524	5336	5340	4
A540	A524	5343	5346	3
A540	A524	6510	6512	2
A540	A524	6515	6518	3
A544	A524	6684	6686	2
A546	A524	2232	2234	2
A546	A524	2242	2244	2
A546	A524	2248	2250	2
A546	A524	2280	2282	2
A546	A524	2284	2293	9
A546	A524	3264	3265	1
A546	A524	5964	5966	2
A546	A524	5975	5976	1
A546	A524	5976	5978	2
A546	A524	6619	6620	1
A553	A524	6570	6572	2
A553	A524	6598	6600	2
A557	A524	3214	3215	1
A557	A524	6572	6573	1
A559	A524	5183	5184	1
A559	A524	6960	6962	2
A559	A524	6963	6966	3
A100	A525	1406	1407	1
A100	A525	1409	1410	1
A100	A525	1414	1416	2
A111	A525	1250	1255	5
A111	A525	6693	6694	1
A113	A525	2202	2204	2
A113	A525	2206	2207	1
A114	A525	5581	5582	1
A117	A525	283	294	11
A117	A525	2730	2741	11
A117	A525	2745	2746	1
A118	A525	1416	1420	4
A126	A525	1214	1215	1
A126	A525	1234	1235	1
A126	A525	1252	1255	3
A126	A525	1276	1279	3
A126	A525	1322	1329	7
A126	A525	2719	2727	8
A126	A525	2744	2745	1
A126	A525	2753	2756	3
A126	A525	2759	2761	2
A126	A525	2770	2772	2
A130	A525	384	387	3
A130	A525	399	404	5
A130	A525	404	405	1
A130	A525	417	418	1
A130	A525	1441	1443	2
A130	A525	3909	3910	1
A141	A525	1441	1442	1
A142	A525	229	256	27
A142	A525	267	282	15
A143	A525	3949	3962	13
A143	A525	3968	3971	3
A143	A525	3971	3976	5
A143	A525	3977	3979	2
A143	A525	4796	4798	2
A148	A525	1656	1657	1
A152	A525	1207	1209	2
A152	A525	2633	2634	1
A155	A525	1421	1431	10
A155	A525	1431	1435	4
A155	A525	1436	1437	1
A158	A525	1327	1328	1
A158	A525	1331	1336	5
A158	A525	1369	1372	3
A158	A525	5086	5087	1
A158	A525	5320	5326	6
A159	A525	2643	2645	2
A518	A525	1194	1196	2
A518	A525	1196	1197	1
A518	A525	1197	1200	3
A518	A525	5615	5616	1
A539	A525	4028	4030	2
A539	A525	4033	4037	4
A540	A525	5357	5358	1
A540	A525	6425	6426	1
A546	A525	4493	4494	1
A546	A525	4495	4496	1
A100	A526	828	829	1
A100	A526	1366	1370	4
A100	A526	1370	1379	9
A100	A526	1382	1383	1
A100	A526	4829	4830	1
A111	A526	4867	4868	1
A111	A526	4882	4884	2
A111	A526	4884	4888	4
A111	A526	4891	4892	1
A111	A526	6387	6392	5
A111	A526	6394	6397	3
A113	A526	1805	1807	2
A113	A526	3424	3427	3
A113	A526	6427	6428	1
A114	A526	787	794	7
A114	A526	807	811	4
A116	A526	3416	3417	1
A116	A526	4763	4767	4
A116	A526	4771	4773	2
A117	A526	632	638	6
A117	A526	1349	1351	2
A117	A526	3423	3425	2
A117	A526	3426	3427	1
A117	A526	3430	3431	1
A118	A526	698	701	3
A118	A526	704	707	3
A118	A526	713	717	4
A118	A526	1420	1421	1
A118	A526	1421	1422	1
A118	A526	1681	1686	5
A118	A526	2924	2928	4
A118	A526	2931	2935	4
A118	A526	3348	3349	1
A118	A526	4780	4786	6
A118	A526	4786	4788	2
A118	A526	4790	4793	3
A118	A526	6196	6197	1
A118	A526	6197	6201	4
A118	A526	6205	6206	1
A118	A526	6208	6209	1
A118	A526	6213	6214	1
A122	A526	1351	1355	4
A126	A526	861	862	1
A126	A526	863	864	1
A126	A526	3355	3357	2
A126	A526	3412	3413	1
A126	A526	5993	5994	1
A126	A526	5995	5996	1
A130	A526	749	750	1
A130	A526	1753	1754	1
A130	A526	1794	1798	4
A130	A526	1801	1803	2
A130	A526	3323	3324	1
A130	A526	3326	3327	1
A141	A526	780	782	2
A141	A526	782	784	2
A141	A526	785	786	1
A141	A526	1740	1741	1
A141	A526	1773	1777	4
A142	A526	1811	1812	1
A143	A526	3332	3333	1
A143	A526	3351	3352	1
A148	A526	2887	2888	1
A148	A526	2889	2890	1
A148	A526	4834	4845	11
A148	A526	4847	4850	3
A148	A526	5923	5924	1
A148	A526	6429	6431	2
A152	A526	549	558	9
A152	A526	840	841	1
A152	A526	841	842	1
A152	A526	2985	2997	12
A152	A526	3330	3331	1
A152	A526	6200	6203	3
A157	A526	1520	1522	2
A157	A526	1522	1523	1
A157	A526	1523	1524	1
A157	A526	1524	1540	16
A157	A526	1541	1544	3
A157	A526	1544	1545	1
A157	A526	1545	1546	1
A157	A526	3409	3412	3
A157	A526	3428	3430	2
A158	A526	4849	4851	2
A158	A526	6142	6144	2
A158	A526	6179	6180	1
A158	A526	6182	6184	2
A159	A526	5957	5961	4
A159	A526	5963	5964	1
A159	A526	6179	6180	1
A159	A526	6186	6187	1
A518	A526	850	855	5
A518	A526	4872	4879	7
A518	A526	5920	5921	1
A519	A526	5966	5968	2
A519	A526	6274	6277	3
A519	A526	6281	6282	1
A519	A526	6293	6296	3
A525	A526	4776	4777	1
A539	A526	6426	6427	1
A540	A526	6324	6326	2
A540	A526	6384	6387	3
A540	A526	6402	6413	11
A540	A526	6414	6418	4
A544	A526	6138	6141	3
A544	A526	6141	6143	2
A544	A526	6143	6162	19
A544	A526	6164	6166	2
A544	A526	6174	6176	2
A546	A526	6296	6297	1
A546	A526	6314	6315	1
A546	A526	6321	6322	1
A546	A526	6323	6324	1
A553	A526	4920	4924	4
A559	A526	6397	6398	1
A100	A527	818	824	6
A111	A527	1950	1959	9
A111	A527	1963	1964	1
A113	A527	1795	1798	3
A118	A527	664	672	8
A122	A527	2058	2060	2
A122	A527	2068	2084	16
A126	A527	2039	2041	2
A126	A527	2041	2046	5
A126	A527	2064	2065	1
A130	A527	730	731	1
A130	A527	1757	1758	1
A130	A527	1758	1763	5
A130	A527	1773	1780	7
A141	A527	774	776	2
A142	A527	1833	1835	2
A148	A527	1889	1890	1
A148	A527	1890	1895	5
A148	A527	1895	1903	8
A152	A527	847	848	1
A152	A527	1909	1911	2
A152	A527	1919	1922	3
A152	A527	1922	1925	3
A152	A527	1933	1935	2
A152	A527	1975	1976	1
A152	A527	1980	1981	1
A157	A527	1883	1887	4
A158	A527	5872	5873	1
A159	A527	1841	1842	1
A518	A527	1831	1832	1
A100	A530	5864	5869	5
A100	A530	5872	5875	3
A111	A530	1231	1235	4
A111	A530	1284	1285	1
A111	A530	1285	1286	1
A111	A530	5198	5199	1
A113	A530	5358	5361	3
A113	A530	5718	5719	1
A113	A530	5722	5725	3
A114	A530	336	339	3
A114	A530	341	342	1
A114	A530	342	343	1
A114	A530	780	783	3
A114	A530	794	795	1
A114	A530	800	801	1
A114	A530	1154	1158	4
A114	A530	4979	4980	1
A114	A530	7139	7140	1
A116	A530	1202	1204	2
A116	A530	1206	1209	3
A116	A530	1211	1213	2
A116	A530	1215	1231	16
A116	A530	1252	1253	1
A117	A530	5176	5177	1
A118	A530	5355	5356	1
A122	A530	5747	5758	11
A122	A530	5766	5767	1
A122	A530	5767	5768	1
A122	A530	6077	6080	3
A122	A530	7130	7132	2
A126	A530	872	876	4
A126	A530	878	880	2
A126	A530	4346	4347	1
A126	A530	4347	4351	4
A126	A530	4994	4997	3
A126	A530	4997	5003	6
A126	A530	5003	5004	1
A126	A530	5344	5350	6
A126	A530	6299	6323	24
A126	A530	6323	6325	2
A126	A530	6332	6333	1
A130	A530	5694	5695	1
A141	A530	762	771	9
A141	A530	1095	1101	6
A141	A530	1101	1107	6
A141	A530	5971	5972	1
A142	A530	5360	5361	1
A142	A530	5362	5363	1
A142	A530	6214	6215	1
A142	A530	6215	6233	18
A143	A530	887	889	2
A143	A530	889	896	7
A143	A530	5286	5287	1
A143	A530	5291	5293	2
A148	A530	2569	2570	1
A152	A530	1206	1207	1
A152	A530	5574	5578	4
A152	A530	5581	5584	3
A152	A530	5586	5597	11
A152	A530	5597	5603	6
A152	A530	5603	5614	11
A152	A530	5619	5622	3
A152	A530	5906	5907	1
A152	A530	5921	5922	1
A152	A530	6201	6203	2
A155	A530	990	992	2
A155	A530	1044	1045	1
A155	A530	1048	1049	1
A156	A530	5689	5691	2
A156	A530	5691	5692	1
A159	A530	5160	5164	4
A159	A530	6185	6189	4
A518	A530	840	842	2
A518	A530	857	858	1
A518	A530	1197	1202	5
A519	A530	5614	5620	6
A519	A530	5623	5626	3
A519	A530	5633	5636	3
A539	A530	4986	4988	2
A539	A530	4988	4993	5
A539	A530	5016	5017	1
A539	A530	5018	5019	1
A539	A530	5785	5788	3
A540	A530	5275	5278	3
A540	A530	5373	5374	1
A540	A530	5712	5713	1
A540	A530	5821	5829	8
A540	A530	5856	5857	1
A546	A530	5297	5318	21
A546	A530	5657	5661	4
A552	A530	5816	5818	2
A553	A530	5646	5647	1
A557	A530	7075	7076	1
A559	A530	5184	5186	2
A559	A530	5232	5237	5
A559	A530	5238	5241	3
A559	A530	5830	5831	1
A559	A530	5832	5833	1
A100	A533	830	831	1
A111	A533	1915	1920	5
A111	A533	3501	3502	1
A111	A533	3502	3503	1
A111	A533	3503	3504	1
A111	A533	5190	5191	1
A111	A533	5192	5195	3
A111	A533	5196	5198	2
A111	A533	5200	5201	1
A111	A533	5492	5493	1
A111	A533	5500	5501	1
A113	A533	2186	2188	2
A113	A533	2188	2189	1
A113	A533	3423	3424	1
A114	A533	296	300	4
A114	A533	338	340	2
A114	A533	340	341	1
A114	A533	341	342	1
A114	A533	5003	5009	6
A117	A533	301	303	2
A117	A533	303	306	3
A117	A533	318	319	1
A117	A533	2213	2215	2
A117	A533	3485	3487	2
A117	A533	5145	5153	8
A118	A533	1671	1672	1
A118	A533	1711	1712	1
A118	A533	3334	3337	3
A118	A533	3342	3345	3
A118	A533	5684	5685	1
A122	A533	1694	1695	1
A122	A533	1769	1770	1
A122	A533	5087	5089	2
A122	A533	5407	5408	1
A126	A533	2027	2028	1
A126	A533	2042	2045	3
A126	A533	5016	5017	1
A126	A533	5674	5675	1
A126	A533	5675	5677	2
A126	A533	5678	5682	4
A130	A533	5667	5671	4
A130	A533	5684	5686	2
A130	A533	5697	5698	1
A141	A533	1734	1735	1
A142	A533	291	296	5
A147	A533	3278	3279	1
A147	A533	5503	5504	1
A147	A533	5506	5507	1
A147	A533	5508	5511	3
A148	A533	1894	1895	1
A148	A533	3437	3438	1
A148	A533	3439	3442	3
A152	A533	1161	1163	2
A152	A533	1163	1201	38
A152	A533	1668	1669	1
A152	A533	2301	2302	1
A152	A533	3313	3314	1
A152	A533	4882	4883	1
A152	A533	4885	4887	2
A152	A533	4898	4899	1
A152	A533	4908	4909	1
A152	A533	5229	5230	1
A152	A533	5613	5615	2
A156	A533	1228	1229	1
A156	A533	1249	1258	9
A157	A533	1852	1869	17
A157	A533	1869	1870	1
A157	A533	3373	3380	7
A157	A533	3390	3391	1
A157	A533	3391	3393	2
A157	A533	3430	3431	1
A157	A533	5685	5694	9
A157	A533	5695	5697	2
A158	A533	1956	1961	5
A158	A533	1962	1969	7
A158	A533	1969	1970	1
A158	A533	1970	1974	4
A158	A533	1975	1978	3
A158	A533	2250	2251	1
A158	A533	2251	2252	1
A158	A533	2256	2259	3
A518	A533	837	839	2
A518	A533	877	880	3
A518	A533	2116	2119	3
A518	A533	2119	2130	11
A519	A533	5264	5268	4
A519	A533	5606	5612	6
A539	A533	3345	3346	1
A540	A533	5314	5316	2
A540	A533	5316	5317	1
A540	A533	5317	5319	2
A540	A533	5328	5332	4
A544	A533	5579	5595	16
A546	A533	2213	2215	2
A546	A533	2298	2299	1
A553	A533	4931	4933	2
A111	A535	2285	2287	2
A111	A535	2872	2876	4
A111	A535	2876	2880	4
A111	A535	3788	3789	1
A113	A535	4038	4042	4
A114	A535	3754	3756	2
A114	A535	3758	3760	2
A117	A535	311	313	2
A117	A535	321	324	3
A117	A535	1663	1664	1
A117	A535	2987	2988	1
A117	A535	2988	2998	10
A117	A535	3000	3002	2
A117	A535	3011	3013	2
A118	A535	2958	2961	3
A118	A535	2966	2967	1
A118	A535	3908	3914	6
A122	A535	2019	2020	1
A122	A535	2022	2024	2
A122	A535	2024	2027	3
A122	A535	2029	2031	2
A122	A535	2049	2050	1
A122	A535	2060	2066	6
A122	A535	2066	2070	4
A122	A535	3952	3960	8
A122	A535	3963	3964	1
A122	A535	3964	3965	1
A122	A535	3966	3970	4
A122	A535	3983	3996	13
A122	A535	4015	4019	4
A126	A535	1997	2002	5
A126	A535	2005	2006	1
A126	A535	2012	2014	2
A126	A535	2026	2028	2
A126	A535	2032	2036	4
A126	A535	2039	2042	3
A126	A535	2050	2052	2
A130	A535	2122	2129	7
A130	A535	2129	2131	2
A134	A535	1659	1661	2
A142	A535	2094	2098	4
A142	A535	2102	2105	3
A148	A535	1358	1361	3
A152	A535	1669	1670	1
A152	A535	4555	4556	1
A152	A535	6567	6571	4
A158	A535	1651	1655	4
A158	A535	1655	1658	3
A158	A535	2223	2226	3
A158	A535	2226	2227	1
A158	A535	2231	2232	1
A158	A535	2246	2249	3
A158	A535	2250	2251	1
A158	A535	2251	2259	8
A158	A535	2259	2261	2
A158	A535	3761	3762	1
A158	A535	3762	3764	2
A158	A535	3764	3784	20
A158	A535	3784	3787	3
A159	A535	2105	2112	7
A159	A535	2125	2126	1
A159	A535	3742	3743	1
A539	A535	2924	2926	2
A539	A535	4021	4033	12
A540	A535	6532	6533	1
A540	A535	6544	6545	1
A544	A535	2018	2020	2
A544	A535	2074	2076	2
A546	A535	2256	2257	1
A546	A535	2267	2268	1
A546	A535	2270	2277	7
A553	A535	3950	3953	3
A557	A535	6572	6573	1
A111	A536	1282	1285	3
A111	A536	2261	2263	2
A113	A536	1508	1510	2
A113	A536	1519	1522	3
A114	A536	320	322	2
A114	A536	333	337	4
A114	A536	345	346	1
A114	A536	4982	4986	4
A114	A536	4993	4994	1
A114	A536	4995	4996	1
A116	A536	2265	2266	1
A116	A536	2266	2271	5
A117	A536	306	307	1
A117	A536	307	312	5
A122	A536	2418	2422	4
A126	A536	1234	1236	2
A126	A536	1238	1241	3
A126	A536	1255	1257	2
A126	A536	1262	1265	3
A126	A536	1266	1271	5
A126	A536	2382	2390	8
A126	A536	3634	3640	6
A126	A536	3640	3643	3
A126	A536	3670	3671	1
A126	A536	3672	3673	1
A142	A536	1524	1526	2
A143	A536	1509	1511	2
A143	A536	1513	1514	1
A143	A536	1517	1519	2
A143	A536	1521	1522	1
A143	A536	1538	1540	2
A143	A536	3631	3634	3
A143	A536	3650	3651	1
A148	A536	1366	1367	1
A152	A536	1494	1501	7
A152	A536	2251	2255	4
A152	A536	3653	3655	2
A152	A536	3655	3660	5
A152	A536	3661	3662	1
A152	A536	4913	4914	1
A157	A536	1221	1228	7
A157	A536	3663	3666	3
A157	A536	3666	3668	2
A157	A536	3675	3678	3
A157	A536	3679	3681	2
A158	A536	2229	2234	5
A158	A536	2242	2246	4
A539	A536	3700	3704	4
A539	A536	4989	4991	2
A539	A536	4997	5010	13
A546	A536	5039	5040	1
A553	A536	4919	4920	1
A553	A536	4929	4930	1
A553	A536	4973	4974	1
A559	A536	4910	4916	6
A111	A539	975	976	1
A111	A539	976	978	2
A111	A539	978	980	2
A113	A539	4680	4681	1
A113	A539	4682	4683	1
A113	A539	6130	6132	2
A113	A539	6134	6136	2
A114	A539	337	344	7
A116	A539	1239	1245	6
A116	A539	1245	1248	3
A117	A539	236	279	43
A118	A539	1064	1065	1
A122	A539	1023	1026	3
A122	A539	2024	2032	8
A122	A539	2039	2049	10
A122	A539	2049	2052	3
A122	A539	2909	2910	1
A122	A539	4013	4014	1
A122	A539	4695	4696	1
A122	A539	4696	4697	1
A130	A539	2071	2074	3
A130	A539	2074	2077	3
A130	A539	2077	2081	4
A130	A539	2084	2085	1
A130	A539	2088	2089	1
A130	A539	2090	2092	2
A130	A539	2107	2126	19
A130	A539	2128	2129	1
A130	A539	2136	2140	4
A130	A539	2145	2146	1
A142	A539	290	291	1
A142	A539	2070	2073	3
A142	A539	3691	3692	1
A142	A539	3695	3696	1
A143	A539	6078	6079	1
A143	A539	6522	6523	1
A143	A539	6530	6531	1
A148	A539	1052	1062	10
A148	A539	1909	1918	9
A148	A539	1926	1927	1
A148	A539	1927	1936	9
A148	A539	1936	1941	5
A152	A539	1969	1977	8
A152	A539	1977	1982	5
A152	A539	1983	1984	1
A155	A539	950	952	2
A156	A539	1218	1221	3
A156	A539	1222	1224	2
A159	A539	1837	1838	1
A159	A539	1846	1847	1
A159	A539	2117	2118	1
A159	A539	2118	2119	1
A518	A539	2104	2105	1
A544	A539	2056	2058	2
A100	A540	5868	5871	3
A100	A540	5905	5906	1
A111	A540	1279	1285	6
A111	A540	1285	1293	8
A114	A540	255	260	5
A114	A540	260	262	2
A114	A540	262	273	11
A114	A540	277	289	12
A114	A540	307	309	2
A114	A540	309	321	12
A114	A540	345	347	2
A118	A540	1375	1377	2
A118	A540	1377	1381	4
A118	A540	2301	2307	6
A122	A540	1367	1371	4
A122	A540	1371	1373	2
A122	A540	2416	2423	7
A122	A540	5384	5386	2
A122	A540	5387	5388	1
A126	A540	2340	2343	3
A126	A540	2387	2390	3
A126	A540	5721	5722	1
A130	A540	414	417	3
A143	A540	2434	2440	6
A143	A540	2456	2467	11
A143	A540	2467	2474	7
A148	A540	1353	1357	4
A148	A540	1357	1362	5
A148	A540	1362	1363	1
A152	A540	553	574	21
A152	A540	574	575	1
A152	A540	2321	2322	1
A152	A540	5883	5885	2
A152	A540	5888	5891	3
A152	A540	5897	5898	1
A152	A540	6560	6561	1
A155	A540	7184	7186	2
A157	A540	546	553	7
A157	A540	7093	7095	2
A157	A540	7099	7101	2
A158	A540	1337	1339	2
A158	A540	1364	1365	1
A158	A540	1372	1374	2
A518	A540	561	563	2
A519	A540	5253	5254	1
A519	A540	6557	6560	3
A525	A540	6425	6426	1
A535	A540	6527	6530	3
A535	A540	6544	6546	2
A535	A540	6553	6554	1
A539	A540	5799	5800	1
A546	A540	2292	2293	1
A546	A540	2294	2295	1
A546	A540	2295	2297	2
A559	A540	6368	6369	1
A559	A540	6391	6392	1
A113	A544	5321	5323	2
A114	A544	235	236	1
A114	A544	236	242	6
A114	A544	263	264	1
A114	A544	264	267	3
A114	A544	1518	1520	2
A114	A544	1520	1521	1
A114	A544	1521	1523	2
A114	A544	1523	1528	5
A117	A544	299	301	2
A118	A544	4189	4191	2
A118	A544	4193	4194	1
A126	A544	5295	5298	3
A126	A544	5325	5326	1
A130	A544	1477	1479	2
A130	A544	1479	1489	10
A130	A544	2734	2735	1
A141	A544	1411	1435	24
A141	A544	1435	1437	2
A143	A544	5298	5299	1
A152	A544	845	849	4
A152	A544	867	869	2
A155	A544	1399	1411	12
A155	A544	1437	1455	18
A157	A544	1540	1541	1
A157	A544	1544	1545	1
A157	A544	1545	1546	1
A157	A544	1546	1547	1
A157	A544	1547	1549	2
A158	A544	6145	6146	1
A158	A544	6172	6173	1
A159	A544	1471	1473	2
A159	A544	1475	1477	2
A159	A544	1515	1516	1
A159	A544	6174	6175	1
A518	A544	5599	5600	1
A525	A544	6725	6726	1
A535	A544	5295	5296	1
A539	A544	5054	5055	1
A546	A544	1574	1576	2
A546	A544	1576	1593	17
A546	A544	1593	1594	1
A546	A544	4197	4199	2
A546	A544	4210	4211	1
A111	A546	2299	2300	1
A113	A546	1544	1545	1
A113	A546	1547	1548	1
A114	A546	793	794	1
A114	A546	794	797	3
A114	A546	797	799	2
A114	A546	809	810	1
A114	A546	1114	1115	1
A114	A546	1167	1171	4
A114	A546	1934	1935	1
A114	A546	1937	1939	2
A114	A546	5293	5294	1
A116	A546	2574	2576	2
A117	A546	284	295	11
A117	A546	317	321	4
A118	A546	649	656	7
A118	A546	659	660	1
A118	A546	711	713	2
A118	A546	713	714	1
A118	A546	714	716	2
A126	A546	5683	5684	1
A126	A546	6937	6940	3
A130	A546	757	758	1
A130	A546	1122	1123	1
A141	A546	781	784	3
A142	A546	229	230	1
A142	A546	230	238	8
A142	A546	279	282	3
A143	A546	5296	5297	1
A147	A546	1601	1602	1
A148	A546	1944	1945	1
A148	A546	2593	2594	1
A148	A546	2594	2596	2
A148	A546	5640	5641	1
A155	A546	1902	1904	2
A158	A546	2580	2581	1
A158	A546	3539	3540	1
A158	A546	6922	6923	1
A159	A546	2925	2926	1
A525	A546	4493	4494	1
A540	A546	6325	6326	1
A553	A546	3529	3530	1
A113	A551	1804	1806	2
A113	A551	1830	1833	3
A118	A551	4212	4213	1
A118	A551	4215	4216	1
A118	A551	6768	6769	1
A122	A551	987	988	1
A122	A551	1767	1768	1
A126	A551	6933	6934	1
A126	A551	6935	6936	1
A126	A551	6938	6940	2
A130	A551	1763	1764	1
A130	A551	1764	1766	2
A130	A551	1775	1783	8
A130	A551	1793	1795	2
A130	A551	1796	1798	2
A130	A551	4188	4191	3
A130	A551	4204	4211	7
A130	A551	4211	4213	2
A142	A551	1825	1826	1
A143	A551	1827	1829	2
A147	A551	1839	1841	2
A147	A551	1844	1846	2
A152	A551	2972	2989	17
A152	A551	6824	6841	17
A152	A551	6872	6881	9
A152	A551	6881	6891	10
A155	A551	970	976	6
A155	A551	978	981	3
A155	A551	984	989	5
A157	A551	1852	1856	4
A157	A551	6776	6779	3
A157	A551	6791	6792	1
A158	A551	6900	6904	4
A158	A551	6917	6921	4
A530	A551	6769	6770	1
A544	A551	4221	4222	1
A544	A551	4222	4230	8
A544	A551	4232	4233	1
A546	A551	6898	6900	2
A546	A551	6939	6943	4
A559	A551	6943	6944	1
A559	A551	6946	6948	2
A111	A552	1609	1611	2
A111	A552	1664	1665	1
A111	A552	2881	2883	2
A111	A552	3759	3772	13
A111	A552	3772	3773	1
A111	A552	3777	3778	1
A111	A552	3778	3779	1
A111	A552	3779	3781	2
A113	A552	813	814	1
A113	A552	814	815	1
A113	A552	815	816	1
A117	A552	1638	1642	4
A117	A552	1646	1652	6
A117	A552	1669	1670	1
A118	A552	1047	1052	5
A118	A552	1052	1067	15
A118	A552	1070	1073	3
A118	A552	1078	1081	3
A118	A552	1683	1689	6
A118	A552	1691	1695	4
A118	A552	1696	1698	2
A118	A552	1698	1699	1
A118	A552	1700	1701	1
A118	A552	3624	3626	2
A118	A552	3628	3638	10
A118	A552	3642	3644	2
A122	A552	921	929	8
A122	A552	1714	1715	1
A122	A552	2854	2857	3
A122	A552	2857	2860	3
A122	A552	2890	2899	9
A122	A552	2900	2901	1
A122	A552	2901	2903	2
A122	A552	3663	3664	1
A126	A552	1704	1705	1
A126	A552	1706	1707	1
A142	A552	2919	2921	2
A142	A552	3665	3690	25
A143	A552	4513	4514	1
A147	A552	1012	1014	2
A148	A552	1072	1073	1
A148	A552	1660	1662	2
A148	A552	1905	1923	18
A148	A552	1926	1927	1
A148	A552	1927	1930	3
A148	A552	1941	1942	1
A148	A552	2909	2910	1
A152	A552	4532	4533	1
A157	A552	1541	1544	3
A157	A552	1544	1545	1
A157	A552	1545	1546	1
A158	A552	1653	1655	2
A158	A552	1655	1657	2
A158	A552	1671	1673	2
A158	A552	1675	1679	4
A158	A552	2864	2868	4
A158	A552	2870	2871	1
A158	A552	2873	2874	1
A158	A552	2874	2876	2
A158	A552	2877	2879	2
A158	A552	2884	2885	1
A159	A552	2914	2917	3
A159	A552	3781	3782	1
A519	A552	4510	4512	2
A519	A552	4512	4513	1
A539	A552	2843	2846	3
A539	A552	2846	2847	1
A539	A552	2849	2851	2
A539	A552	2851	2852	1
A539	A552	3646	3647	1
A546	A552	1578	1583	5
A559	A552	5815	5816	1
A111	A553	3507	3508	1
A111	A553	4881	4882	1
A113	A553	2519	2527	8
A113	A553	2527	2529	2
A114	A553	6893	6895	2
A122	A553	3951	3952	1
A122	A553	6893	6894	1
A126	A553	5308	5309	1
A130	A553	2447	2454	7
A141	A553	5930	5931	1
A143	A553	2464	2467	3
A143	A553	2467	2471	4
A143	A553	2474	2476	2
A143	A553	2478	2481	3
A143	A553	6554	6555	1
A148	A553	5651	5652	1
A152	A553	2619	2628	9
A152	A553	2630	2633	3
A152	A553	4282	4283	1
A157	A553	2482	2484	2
[truncated: 4,915 more rows]
