# Supplementary material for: Network-based diffusion analysis reveals context-specific dominance of dance communication in foraging honeybees
Source: Nat Commun. 2020 Jan 31;11:625. doi: 10.1038/s41467-020-14410-0 (PMC6994492; doi:10.1038/s41467-020-14410-0)
Supplement: Supplementary file 5 — Supplementary Data 1 [file 41467_2020_14410_MOESM5_ESM.zip › Supplementary Data 1/Antennal contact_Interaction list_First two trials_Number of interactions.csv]

VertexFrom	VertexTo	TimeStart	TimeStop	Duration
A113	A100	3110	3111	1
A117	A100	237	238	1
A117	A100	244	245	1
A117	A100	252	253	1
A117	A100	324	325	1
A118	A100	1100	1101	1
A118	A100	1975	1976	1
A134	A100	1651	1652	1
A152	A100	842	843	1
A116	A111	533	534	1
A116	A111	2272	2273	1
A116	A111	2547	2548	1
A116	A111	3727	3728	1
A117	A111	284	285	1
A117	A111	316	317	1
A126	A111	4635	4636	1
A126	A111	4638	4639	1
A147	A111	5467	5468	1
A148	A111	6984	6985	1
A158	A111	2878	2879	1
A159	A111	3207	3208	1
A159	A111	3209	3210	1
A518	A111	3204	3205	1
A518	A111	3209	3210	1
A518	A111	4576	4577	1
A540	A111	6385	6386	1
A546	A111	2541	2542	1
A546	A111	6670	6671	1
A546	A111	6944	6945	1
A553	A111	3507	3508	1
A559	A111	6428	6429	1
A114	A113	254	255	1
A114	A113	266	267	1
A114	A113	327	328	1
A116	A113	1235	1236	1
A117	A113	302	303	1
A117	A113	3426	3427	1
A118	A113	5346	5347	1
A118	A113	5362	5363	1
A118	A113	7073	7074	1
A126	A113	5357	5358	1
A126	A113	7024	7025	1
A142	A113	3702	3703	1
A143	A113	1528	1529	1
A148	A113	5650	5651	1
A155	A113	2810	2811	1
A157	A113	2775	2776	1
A157	A113	3713	3714	1
A159	A113	1844	1845	1
A519	A113	3731	3732	1
A539	A113	4680	4681	1
A539	A113	4682	4683	1
A539	A113	6085	6086	1
A539	A113	6130	6131	1
A546	A113	1540	1541	1
A546	A113	1544	1545	1
A546	A113	1547	1548	1
A111	A114	4074	4075	1
A117	A114	325	326	1
A122	A114	6874	6875	1
A143	A114	5268	5269	1
A152	A114	1456	1457	1
A152	A114	1464	1465	1
A152	A114	1511	1512	1
A152	A114	2593	2594	1
A157	A114	1892	1893	1
A157	A114	3717	3718	1
A158	A114	2549	2550	1
A159	A114	6468	6469	1
A500	A114	6426	6427	1
A500	A114	6429	6430	1
A525	A114	5581	5582	1
A540	A114	6463	6464	1
A546	A114	1928	1929	1
A546	A114	1934	1935	1
A546	A114	1940	1941	1
A546	A114	5298	5299	1
A553	A114	5265	5266	1
A111	A116	1648	1649	1
A111	A116	2272	2273	1
A111	A116	2547	2548	1
A111	A116	2837	2838	1
A111	A116	6934	6935	1
A113	A116	3713	3714	1
A126	A116	883	884	1
A126	A116	6261	6262	1
A126	A116	6268	6269	1
A142	A116	914	915	1
A142	A116	1209	1210	1
A142	A116	6213	6214	1
A143	A116	879	880	1
A143	A116	1195	1196	1
A143	A116	3403	3404	1
A148	A116	1621	1622	1
A148	A116	1625	1626	1
A148	A116	1641	1642	1
A148	A116	3728	3729	1
A152	A116	1206	1207	1
A159	A116	6943	6944	1
A518	A116	496	497	1
A518	A116	885	886	1
A519	A116	4499	4500	1
A525	A116	6924	6925	1
A546	A116	6274	6275	1
A114	A117	322	323	1
A118	A117	676	677	1
A122	A117	1349	1350	1
A134	A117	946	947	1
A134	A117	957	958	1
A142	A117	281	282	1
A157	A117	2196	2197	1
A100	A118	1100	1101	1
A100	A118	1415	1416	1
A113	A118	5366	5367	1
A113	A118	7073	7074	1
A114	A118	239	240	1
A114	A118	249	250	1
A114	A118	320	321	1
A117	A118	299	300	1
A117	A118	304	305	1
A126	A118	1709	1710	1
A130	A118	3897	3898	1
A130	A118	4211	4212	1
A130	A118	4214	4215	1
A130	A118	5688	5689	1
A142	A118	4765	4766	1
A143	A118	6769	6770	1
A152	A118	4223	4224	1
A158	A118	1672	1673	1
A158	A118	1982	1983	1
A518	A118	3647	3648	1
A518	A118	5102	5103	1
A525	A118	6726	6727	1
A544	A118	4207	4208	1
A546	A118	2955	2956	1
A559	A118	6759	6760	1
A111	A122	921	922	1
A114	A122	229	230	1
A114	A122	6861	6862	1
A114	A122	6864	6865	1
A114	A122	6876	6877	1
A114	A122	6897	6898	1
A114	A122	6900	6901	1
A130	A122	401	402	1
A130	A122	2397	2398	1
A142	A122	225	226	1
A142	A122	2106	2107	1
A143	A122	6546	6547	1
A145	A122	944	945	1
A152	A122	897	898	1
A155	A122	7163	7164	1
A157	A122	869	870	1
A157	A122	873	874	1
A518	A122	2420	2421	1
A539	A122	2865	2866	1
A539	A122	2916	2917	1
A539	A122	4678	4679	1
A539	A122	4695	4696	1
A553	A122	3951	3952	1
A553	A122	6893	6894	1
A553	A122	6896	6897	1
A557	A122	6597	6598	1
A559	A122	5791	5792	1
A559	A122	5817	5818	1
A559	A122	7164	7165	1
A113	A126	3100	3101	1
A114	A126	4981	4982	1
A117	A126	345	346	1
A117	A126	2708	2709	1
A118	A126	1690	1691	1
A118	A126	1698	1699	1
A122	A126	896	897	1
A122	A126	2049	2050	1
A130	A126	2702	2703	1
A130	A126	5672	5673	1
A142	A126	226	227	1
A142	A126	869	870	1
A143	A126	3633	3634	1
A145	A126	891	892	1
A148	A126	6713	6714	1
A152	A126	548	549	1
A152	A126	1661	1662	1
A152	A126	1666	1667	1
A152	A126	1669	1670	1
A157	A126	1253	1254	1
A158	A126	1644	1645	1
A518	A126	517	518	1
A518	A126	525	526	1
A518	A126	533	534	1
A518	A126	3692	3693	1
A525	A126	7014	7015	1
A540	A126	5712	5713	1
A540	A126	5720	5721	1
A544	A126	5293	5294	1
A553	A126	5956	5957	1
A116	A130	6931	6932	1
A118	A130	3893	3894	1
A122	A130	2108	2109	1
A122	A130	7181	7182	1
A126	A130	6930	6931	1
A141	A130	1458	1459	1
A142	A130	2396	2397	1
A142	A130	2401	2402	1
A147	A130	4775	4776	1
A148	A130	5646	5647	1
A159	A130	2118	2119	1
A540	A130	6342	6343	1
A540	A130	6347	6348	1
A546	A130	1123	1124	1
A546	A130	3534	3535	1
A100	A134	1651	1652	1
A116	A134	927	928	1
A116	A134	1615	1616	1
A117	A134	231	232	1
A117	A134	243	244	1
A117	A134	256	257	1
A117	A134	263	264	1
A141	A134	2453	2454	1
A148	A134	1614	1615	1
A518	A134	2109	2110	1
A518	A134	2444	2445	1
A117	A141	282	283	1
A117	A141	339	340	1
A117	A141	348	349	1
A130	A141	1457	1458	1
A142	A141	279	280	1
A148	A141	1076	1077	1
A157	A141	2449	2450	1
A158	A141	5907	5908	1
A518	A141	5909	5910	1
A113	A142	5363	5364	1
A113	A142	5383	5384	1
A116	A142	914	915	1
A130	A142	2397	2398	1
A130	A142	2401	2402	1
A148	A142	2934	2935	1
A152	A142	897	898	1
A152	A142	902	903	1
A159	A142	1799	1800	1
A525	A142	4452	4453	1
A525	A142	7020	7021	1
A557	A142	5384	5385	1
A111	A143	1236	1237	1
A113	A143	1528	1529	1
A113	A143	1541	1542	1
A114	A143	315	316	1
A114	A143	357	358	1
A116	A143	3404	3405	1
A117	A143	264	265	1
A118	A143	6769	6770	1
A122	A143	3652	3653	1
A122	A143	6548	6549	1
A126	A143	3649	3650	1
A152	A143	560	561	1
A518	A143	558	559	1
A519	A143	4512	4513	1
A519	A143	5240	5241	1
A525	A143	4796	4797	1
A539	A143	6078	6079	1
A546	A143	1552	1553	1
A553	A143	6294	6295	1
A557	A143	7048	7049	1
A122	A145	896	897	1
A122	A145	899	900	1
A143	A145	918	919	1
A152	A145	900	901	1
A111	A147	4040	4041	1
A111	A147	6938	6939	1
A114	A147	239	240	1
A114	A147	255	256	1
A122	A147	1013	1014	1
A122	A147	3271	3272	1
A122	A147	6073	6074	1
A126	A147	6962	6963	1
A126	A147	6968	6969	1
A143	A147	6083	6084	1
A155	A147	1013	1014	1
A155	A147	1015	1016	1
A157	A147	2161	2162	1
A157	A147	4805	4806	1
A546	A147	4536	4537	1
A111	A148	2277	2278	1
A111	A148	3721	3722	1
A111	A148	6984	6985	1
A114	A148	278	279	1
A114	A148	283	284	1
A114	A148	302	303	1
A114	A148	320	321	1
A116	A148	1625	1626	1
A116	A148	1642	1643	1
A117	A148	275	276	1
A117	A148	325	326	1
A126	A148	6714	6715	1
A141	A148	1075	1076	1
A152	A148	1659	1660	1
A157	A148	1892	1893	1
A158	A148	1664	1665	1
A158	A148	6696	6697	1
A159	A148	2905	2906	1
A159	A148	6444	6445	1
A159	A148	6446	6447	1
A540	A148	7013	7014	1
A546	A148	4520	4521	1
A546	A148	5640	5641	1
A114	A152	2550	2551	1
A118	A152	6196	6197	1
A118	A152	6202	6203	1
A122	A152	6198	6199	1
A126	A152	1655	1656	1
A126	A152	1666	1667	1
A130	A152	3316	3317	1
A130	A152	3319	3320	1
A130	A152	5696	5697	1
A142	A152	1210	1211	1
A143	A152	3325	3326	1
A145	A152	888	889	1
A147	A152	3279	3280	1
A148	A152	1909	1910	1
A148	A152	1945	1946	1
A158	A152	1657	1658	1
A158	A152	2549	2550	1
A519	A152	5619	5620	1
A519	A152	6555	6556	1
A519	A152	6583	6584	1
A535	A152	4557	4558	1
A535	A152	4576	4577	1
A539	A152	2945	2946	1
A546	A152	2550	2551	1
A553	A152	4282	4283	1
A553	A152	6581	6582	1
A559	A152	4240	4241	1
A559	A152	5232	5233	1
A113	A155	2810	2811	1
A114	A155	241	242	1
A114	A155	265	266	1
A114	A155	323	324	1
A114	A155	346	347	1
A114	A155	360	361	1
A114	A155	369	370	1
A117	A155	299	300	1
A122	A155	995	996	1
A122	A155	2382	2383	1
A141	A155	1436	1437	1
A147	A155	1013	1014	1
A148	A155	1014	1015	1
A546	A155	1902	1903	1
A546	A155	3199	3200	1
A559	A155	7158	7159	1
A114	A156	2542	2543	1
A116	A156	537	538	1
A130	A156	406	407	1
A130	A156	420	421	1
A142	A156	594	595	1
A152	A156	508	509	1
A152	A156	565	566	1
A157	A156	5683	5684	1
A540	A156	5699	5700	1
A546	A156	2542	2543	1
A546	A156	2601	2602	1
A113	A157	3714	3715	1
A116	A157	494	495	1
A116	A157	919	920	1
A118	A157	4760	4761	1
A118	A157	5684	5685	1
A122	A157	4777	4778	1
A126	A157	909	910	1
A142	A157	917	918	1
A143	A157	919	920	1
A540	A157	5392	5393	1
A540	A157	7093	7094	1
A559	A157	4202	4203	1
A111	A158	6695	6696	1
A114	A158	2592	2593	1
A114	A158	3175	3176	1
A114	A158	6440	6441	1
A122	A158	5056	5057	1
A122	A158	5083	5084	1
A148	A158	1664	1665	1
A148	A158	1922	1923	1
A152	A158	2554	2555	1
A152	A158	5870	5871	1
A152	A158	6154	6155	1
A159	A158	3192	3193	1
A519	A158	4543	4544	1
A546	A158	2580	2581	1
A546	A158	6921	6922	1
A111	A159	3775	3776	1
A111	A159	3783	3784	1
A113	A159	813	814	1
A113	A159	4288	4289	1
A114	A159	6468	6469	1
A116	A159	6943	6944	1
A126	A159	4619	4620	1
A126	A159	6710	6711	1
A126	A159	6969	6970	1
A126	A159	6973	6974	1
A130	A159	1471	1472	1
A142	A159	2079	2080	1
A148	A159	2905	2906	1
A148	A159	6444	6445	1
A152	A159	850	851	1
A156	A159	5707	5708	1
A157	A159	1507	1508	1
A518	A159	6483	6484	1
A544	A159	2372	2373	1
A546	A159	2932	2933	1
A546	A159	5687	5688	1
A553	A159	4896	4897	1
A100	A500	4530	4531	1
A100	A500	4559	4560	1
A111	A500	2280	2281	1
A111	A500	2296	2297	1
A113	A500	772	773	1
A113	A500	795	796	1
A113	A500	807	808	1
A113	A500	3425	3426	1
A114	A500	328	329	1
A114	A500	777	778	1
A114	A500	780	781	1
A114	A500	787	788	1
A114	A500	2283	2284	1
A114	A500	6426	6427	1
A114	A500	6430	6431	1
A116	A500	3406	3407	1
A117	A500	280	281	1
A117	A500	318	319	1
A118	A500	1426	1427	1
A118	A500	3354	3355	1
A122	A500	1389	1390	1
A122	A500	2444	2445	1
A122	A500	2450	2451	1
A122	A500	2494	2495	1
A122	A500	4734	4735	1
A126	A500	866	867	1
A126	A500	878	879	1
A126	A500	1312	1313	1
A126	A500	4674	4675	1
A143	A500	3338	3339	1
A145	A500	913	914	1
A148	A500	1360	1361	1
A148	A500	2306	2307	1
A152	A500	3276	3277	1
A152	A500	3299	3300	1
A152	A500	4588	4589	1
A157	A500	922	923	1
A157	A500	925	926	1
A157	A500	3375	3376	1
A158	A500	1345	1346	1
A158	A500	1350	1351	1
A158	A500	1365	1366	1
A518	A500	2428	2429	1
A518	A500	5872	5873	1
A518	A500	5881	5882	1
A525	A500	5874	5875	1
A544	A500	4717	4718	1
A544	A500	4723	4724	1
A559	A500	4572	4573	1
A559	A500	4576	4577	1
A100	A512	2810	2811	1
A100	A512	5897	5898	1
A111	A512	976	977	1
A111	A512	1595	1596	1
A111	A512	1608	1609	1
A111	A512	1618	1619	1
A111	A512	1930	1931	1
A111	A512	1960	1961	1
A113	A512	5647	5648	1
A113	A512	5671	5672	1
A113	A512	5697	5698	1
A113	A512	5703	5704	1
A113	A512	6089	6090	1
A114	A512	287	288	1
A114	A512	291	292	1
A114	A512	302	303	1
A114	A512	350	351	1
A114	A512	363	364	1
A114	A512	369	370	1
A114	A512	1527	1528	1
A114	A512	5860	5861	1
A117	A512	242	243	1
A117	A512	2715	2716	1
A122	A512	1704	1705	1
A122	A512	2789	2790	1
A122	A512	2791	2792	1
A122	A512	2802	2803	1
A122	A512	2807	2808	1
A122	A512	2814	2815	1
A126	A512	1641	1642	1
A126	A512	1650	1651	1
A126	A512	2725	2726	1
A130	A512	1450	1451	1
A130	A512	1453	1454	1
A130	A512	2734	2735	1
A130	A512	4495	4496	1
A130	A512	4509	4510	1
A130	A512	5660	5661	1
A141	A512	1452	1453	1
A143	A512	1557	1558	1
A143	A512	2751	2752	1
A143	A512	4423	4424	1
A143	A512	4433	4434	1
A143	A512	4467	4468	1
A143	A512	5809	5810	1
A147	A512	1599	1600	1
A147	A512	4517	4518	1
A148	A512	2581	2582	1
A148	A512	5646	5647	1
A152	A512	846	847	1
A152	A512	1491	1492	1
A152	A512	1495	1496	1
A152	A512	1661	1662	1
A152	A512	1669	1670	1
A156	A512	2572	2573	1
A156	A512	5695	5696	1
A157	A512	1541	1542	1
A157	A512	2779	2780	1
A157	A512	2793	2794	1
A157	A512	2797	2798	1
A157	A512	4476	4477	1
A157	A512	4478	4479	1
A157	A512	4485	4486	1
A158	A512	1646	1647	1
A518	A512	5870	5871	1
A519	A512	4511	4512	1
A519	A512	4514	4515	1
A525	A512	5869	5870	1
A539	A512	5778	5779	1
A539	A512	6051	6052	1
A540	A512	5711	5712	1
A540	A512	5727	5728	1
A540	A512	5769	5770	1
A540	A512	5801	5802	1
A540	A512	5811	5812	1
A540	A512	5830	5831	1
A540	A512	5845	5846	1
A544	A512	2729	2730	1
A544	A512	2735	2736	1
A546	A512	1578	1579	1
A546	A512	1605	1606	1
A546	A512	1947	1948	1
A546	A512	5685	5686	1
A546	A512	6016	6017	1
A553	A512	5636	5637	1
A553	A512	5640	5641	1
A559	A512	6059	6060	1
A111	A518	3204	3205	1
A113	A518	1827	1828	1
A113	A518	7071	7072	1
A116	A518	494	495	1
A118	A518	3647	3648	1
A122	A518	2392	2393	1
A122	A518	2420	2421	1
A122	A518	4001	4002	1
A126	A518	4003	4004	1
A130	A518	2131	2132	1
A134	A518	2109	2110	1
A141	A518	1783	1784	1
A142	A518	567	568	1
A157	A518	542	543	1
A158	A518	4842	4843	1
A158	A518	5917	5918	1
A159	A518	3201	3202	1
A159	A518	3210	3211	1
A159	A518	5129	5130	1
A159	A518	6482	6483	1
A525	A518	5615	5616	1
A539	A518	4008	4009	1
A557	A518	3215	3216	1
A100	A519	829	830	1
A100	A519	2834	2835	1
A111	A519	1611	1612	1
A111	A519	1614	1615	1
A111	A519	1628	1629	1
A111	A519	1661	1662	1
A111	A519	2870	2871	1
A113	A519	1841	1842	1
A113	A519	3729	3730	1
A116	A519	1640	1641	1
A116	A519	2858	2859	1
A116	A519	4499	4500	1
A117	A519	1666	1667	1
A118	A519	1673	1674	1
A118	A519	1689	1690	1
A118	A519	1691	1692	1
A118	A519	2934	2935	1
A122	A519	1701	1702	1
A122	A519	1728	1729	1
A122	A519	2836	2837	1
A122	A519	2851	2852	1
A122	A519	2895	2896	1
A122	A519	2902	2903	1
A126	A519	1682	1683	1
A130	A519	1754	1755	1
A130	A519	1790	1791	1
A141	A519	1763	1764	1
A141	A519	1776	1777	1
A147	A519	1850	1851	1
A147	A519	1854	1855	1
A147	A519	1867	1868	1
A148	A519	1889	1890	1
A148	A519	1899	1900	1
A152	A519	836	837	1
A152	A519	1658	1659	1
A152	A519	1663	1664	1
A152	A519	5605	5606	1
A152	A519	5620	5621	1
A152	A519	6555	6556	1
A157	A519	1520	1521	1
A157	A519	1531	1532	1
A157	A519	1547	1548	1
A157	A519	1892	1893	1
A158	A519	1651	1652	1
A158	A519	1657	1658	1
A158	A519	1663	1664	1
A158	A519	1665	1666	1
A158	A519	2850	2851	1
A158	A519	4558	4559	1
A159	A519	5962	5963	1
A159	A519	5966	5967	1
A518	A519	841	842	1
A546	A519	1538	1539	1
A546	A519	1596	1597	1
A546	A519	2929	2930	1
A546	A519	2950	2951	1
A552	A519	4512	4513	1
A553	A519	6595	6596	1
A557	A519	6612	6613	1
A559	A519	5243	5244	1
A100	A520	6839	6840	1
A100	A520	6863	6864	1
A100	A520	6868	6869	1
A111	A520	1600	1601	1
A111	A520	2252	2253	1
A111	A520	2257	2258	1
A111	A520	2260	2261	1
A111	A520	2264	2265	1
A113	A520	2525	2526	1
A114	A520	228	229	1
A114	A520	2233	2234	1
A116	A520	2268	2269	1
A116	A520	2275	2276	1
A117	A520	2189	2190	1
A118	A520	2580	2581	1
A118	A520	2599	2600	1
A126	A520	5011	5012	1
A130	A520	392	393	1
A130	A520	2145	2146	1
A141	A520	2439	2440	1
A141	A520	2444	2445	1
A142	A520	2070	2071	1
A147	A520	1017	1018	1
A147	A520	2184	2185	1
A147	A520	2188	2189	1
A147	A520	2192	2193	1
A147	A520	2466	2467	1
A148	A520	1009	1010	1
A148	A520	1021	1022	1
A148	A520	5634	5635	1
A152	A520	2251	2252	1
A152	A520	2262	2263	1
A152	A520	2556	2557	1
A152	A520	4853	4854	1
A152	A520	4858	4859	1
A152	A520	4873	4874	1
A152	A520	4895	4896	1
A152	A520	4911	4912	1
A155	A520	2390	2391	1
A157	A520	2449	2450	1
A157	A520	2494	2495	1
A157	A520	6790	6791	1
A158	A520	2596	2597	1
A158	A520	3496	3497	1
A158	A520	3533	3534	1
A158	A520	3538	3539	1
A158	A520	5067	5068	1
A159	A520	2124	2125	1
A518	A520	2084	2085	1
A518	A520	2086	2087	1
A518	A520	4866	4867	1
A518	A520	5620	5621	1
A519	A520	5601	5602	1
A525	A520	5620	5621	1
A535	A520	5265	5266	1
A539	A520	5429	5430	1
A539	A520	5436	5437	1
A539	A520	5438	5439	1
A540	A520	5389	5390	1
A544	A520	5038	5039	1
A544	A520	5312	5313	1
A544	A520	5319	5320	1
A546	A520	1578	1579	1
A546	A520	2211	2212	1
A546	A520	3539	3540	1
A546	A520	3543	3544	1
A546	A520	5609	5610	1
A546	A520	5617	5618	1
A546	A520	5667	5668	1
A546	A520	5669	5670	1
A546	A520	5673	5674	1
A553	A520	3517	3518	1
A559	A520	5199	5200	1
A100	A5200	1402	1403	1
A100	A5200	2263	2264	1
A100	A5200	3693	3694	1
A111	A5200	1314	1315	1
A111	A5200	3728	3729	1
A111	A5200	6408	6409	1
A111	A5200	6417	6418	1
A111	A5200	6428	6429	1
A111	A5200	6430	6431	1
A111	A5200	6433	6434	1
A113	A5200	1832	1833	1
A113	A5200	2488	2489	1
A113	A5200	2519	2520	1
A113	A5200	2521	2522	1
A113	A5200	2525	2526	1
A113	A5200	3425	3426	1
A113	A5200	3707	3708	1
A113	A5200	6455	6456	1
A114	A5200	284	285	1
A114	A5200	288	289	1
A114	A5200	315	316	1
A114	A5200	778	779	1
A114	A5200	784	785	1
A114	A5200	787	788	1
A114	A5200	807	808	1
A114	A5200	1893	1894	1
A114	A5200	2554	2555	1
A114	A5200	2582	2583	1
A114	A5200	3718	3719	1
A114	A5200	6468	6469	1
A114	A5200	6473	6474	1
A116	A5200	3415	3416	1
A116	A5200	3418	3419	1
A116	A5200	3712	3713	1
A116	A5200	3730	3731	1
A117	A5200	1630	1631	1
A117	A5200	3426	3427	1
A117	A5200	4829	4830	1
A118	A5200	652	653	1
A118	A5200	721	722	1
A118	A5200	2310	2311	1
A118	A5200	2324	2325	1
A118	A5200	2594	2595	1
A118	A5200	2604	2605	1
A118	A5200	2607	2608	1
A118	A5200	2619	2620	1
A118	A5200	3619	3620	1
A118	A5200	3627	3628	1
A118	A5200	3630	3631	1
A118	A5200	3642	3643	1
A118	A5200	4773	4774	1
A118	A5200	4786	4787	1
A118	A5200	4796	4797	1
A118	A5200	6200	6201	1
A122	A5200	1723	1724	1
A122	A5200	1726	1727	1
A122	A5200	1729	1730	1
A122	A5200	2407	2408	1
A122	A5200	2427	2428	1
A122	A5200	7144	7145	1
A122	A5200	7155	7156	1
A126	A5200	1322	1323	1
A126	A5200	3677	3678	1
A126	A5200	3686	3687	1
A126	A5200	4668	4669	1
A126	A5200	4674	4675	1
A126	A5200	4685	4686	1
A126	A5200	4689	4690	1
A130	A5200	1774	1775	1
A130	A5200	1782	1783	1
A130	A5200	2703	2704	1
A130	A5200	3283	3284	1
A130	A5200	3307	3308	1
A134	A5200	710	711	1
A141	A5200	756	757	1
A141	A5200	2462	2463	1
A141	A5200	2469	2470	1
A142	A5200	1557	1558	1
A142	A5200	1577	1578	1
A142	A5200	3661	3662	1
A142	A5200	4739	4740	1
A142	A5200	4785	4786	1
A143	A5200	1840	1841	1
A143	A5200	2432	2433	1
A143	A5200	3333	3334	1
A147	A5200	1838	1839	1
A147	A5200	1860	1861	1
A147	A5200	1864	1865	1
A147	A5200	1871	1872	1
A147	A5200	3279	3280	1
A147	A5200	4793	4794	1
A147	A5200	4796	4797	1
A148	A5200	1886	1887	1
A148	A5200	3726	3727	1
A148	A5200	6453	6454	1
A148	A5200	6459	6460	1
A152	A5200	582	583	1
A152	A5200	2554	2555	1
A152	A5200	2624	2625	1
A152	A5200	3271	3272	1
A152	A5200	3275	3276	1
A152	A5200	3280	3281	1
A152	A5200	6539	6540	1
A152	A5200	6544	6545	1
A155	A5200	2356	2357	1
A155	A5200	7161	7162	1
A155	A5200	7163	7164	1
A155	A5200	7182	7183	1
A155	A5200	7190	7191	1
A156	A5200	2600	2601	1
A157	A5200	1503	1504	1
A157	A5200	1506	1507	1
A157	A5200	1548	1549	1
A157	A5200	1883	1884	1
A157	A5200	1889	1890	1
A157	A5200	3681	3682	1
A157	A5200	3691	3692	1
A157	A5200	3702	3703	1
A157	A5200	3710	3711	1
A157	A5200	4754	4755	1
A157	A5200	4778	4779	1
A157	A5200	4783	4784	1
A157	A5200	7120	7121	1
A158	A5200	1329	1330	1
A158	A5200	1370	1371	1
A158	A5200	2533	2534	1
A159	A5200	1487	1488	1
A159	A5200	3431	3432	1
A500	A5200	6490	6491	1
A518	A5200	2419	2420	1
A518	A5200	2422	2423	1
A518	A5200	3649	3650	1
A518	A5200	3656	3657	1
A518	A5200	3668	3669	1
A518	A5200	6480	6481	1
A518	A5200	6506	6507	1
A519	A5200	3732	3733	1
A519	A5200	6547	6548	1
A535	A5200	6504	6505	1
A540	A5200	6330	6331	1
A540	A5200	6333	6334	1
A540	A5200	6343	6344	1
A540	A5200	6351	6352	1
A540	A5200	6362	6363	1
A540	A5200	6387	6388	1
A544	A5200	2695	2696	1
A544	A5200	2698	2699	1
A546	A5200	2587	2588	1
A546	A5200	3612	3613	1
A546	A5200	6308	6309	1
A559	A5200	6371	6372	1
A559	A5200	6379	6380	1
A559	A5200	6426	6427	1
A559	A5200	6429	6430	1
A100	A523	2792	2793	1
A100	A523	2804	2805	1
A111	A523	1635	1636	1
A113	A523	784	785	1
A113	A523	790	791	1
A113	A523	795	796	1
A113	A523	2188	2189	1
A114	A523	789	790	1
A117	A523	311	312	1
A118	A523	3378	3379	1
A122	A523	2804	2805	1
A122	A523	3587	3588	1
A122	A523	3592	3593	1
A122	A523	3636	3637	1
A122	A523	3640	3641	1
A122	A523	3656	3657	1
A126	A523	1648	1649	1
A126	A523	1993	1994	1
A126	A523	2017	2018	1
A126	A523	2029	2030	1
A130	A523	2125	2126	1
A130	A523	2127	2128	1
A130	A523	2135	2136	1
A130	A523	2143	2144	1
A130	A523	4196	4197	1
A142	A523	541	542	1
A142	A523	2101	2102	1
A142	A523	2112	2113	1
A143	A523	2122	2123	1
A143	A523	2763	2764	1
A143	A523	3351	3352	1
A143	A523	3358	3359	1
A147	A523	2173	2174	1
A147	A523	2183	2184	1
A152	A523	569	570	1
A152	A523	1499	1500	1
A152	A523	3311	3312	1
A152	A523	3315	3316	1
A152	A523	3326	3327	1
A152	A523	5237	5238	1
A155	A523	7184	7185	1
A157	A523	2784	2785	1
A157	A523	2787	2788	1
A157	A523	2791	2792	1
A157	A523	2795	2796	1
A158	A523	1648	1649	1
A158	A523	1979	1980	1
A159	A523	2104	2105	1
A159	A523	2114	2115	1
A159	A523	2126	2127	1
A518	A523	523	524	1
A518	A523	2134	2135	1
A519	A523	3393	3394	1
A519	A523	3404	3405	1
A519	A523	5246	5247	1
A530	A523	7119	7120	1
A540	A523	7187	7188	1
A544	A523	4224	4225	1
A546	A523	1590	1591	1
A546	A523	1602	1603	1
A546	A523	3616	3617	1
A546	A523	6013	6014	1
A559	A523	5220	5221	1
A559	A523	5236	5237	1
A559	A523	5240	5241	1
A100	A524	6611	6612	1
A100	A524	6871	6872	1
A111	A524	1918	1919	1
A111	A524	1936	1937	1
A111	A524	5148	5149	1
A111	A524	6667	6668	1
A111	A524	6670	6671	1
A111	A524	6688	6689	1
A111	A524	6923	6924	1
A111	A524	6933	6934	1
A111	A524	6936	6937	1
A111	A524	6939	6940	1
A111	A524	6992	6993	1
A113	A524	2190	2191	1
A113	A524	2194	2195	1
A113	A524	3421	3422	1
A114	A524	1901	1902	1
A114	A524	5568	5569	1
A114	A524	5571	5572	1
A114	A524	5599	5600	1
A114	A524	5602	5603	1
A114	A524	5876	5877	1
A114	A524	5882	5883	1
A114	A524	6858	6859	1
A116	A524	6934	6935	1
A116	A524	6938	6939	1
A117	A524	2203	2204	1
A117	A524	3463	3464	1
A117	A524	4832	4833	1
A118	A524	2297	2298	1
A118	A524	2307	2308	1
A118	A524	6771	6772	1
A122	A524	1412	1413	1
A122	A524	2400	2401	1
A122	A524	2409	2410	1
A122	A524	5365	5366	1
A126	A524	1994	1995	1
A126	A524	3351	3352	1
A126	A524	5987	5988	1
A130	A524	2448	2449	1
A130	A524	3341	3342	1
A141	A524	5945	5946	1
A141	A524	5949	5950	1
A141	A524	5961	5962	1
A142	A524	598	599	1
A142	A524	2382	2383	1
A142	A524	2384	2385	1
A142	A524	3213	3214	1
A143	A524	2442	2443	1
A143	A524	7051	7052	1
A147	A524	6941	6942	1
A148	A524	3441	3442	1
A148	A524	3451	3452	1
A148	A524	6990	6991	1
A152	A524	560	561	1
A152	A524	1484	1485	1
A152	A524	1487	1488	1
A152	A524	1500	1501	1
A152	A524	2321	2322	1
A152	A524	6869	6870	1
A152	A524	6889	6890	1
A152	A524	6894	6895	1
A155	A524	4817	4818	1
A155	A524	4825	4826	1
A157	A524	1509	1510	1
A157	A524	1517	1518	1
A158	A524	3189	3190	1
A158	A524	5079	5080	1
A158	A524	5085	5086	1
A158	A524	5619	5620	1
A158	A524	6887	6888	1
A158	A524	6890	6891	1
A159	A524	1177	1178	1
A159	A524	3426	3427	1
A159	A524	3437	3438	1
A159	A524	4616	4617	1
A159	A524	5127	5128	1
A518	A524	549	550	1
A518	A524	554	555	1
A518	A524	5096	5097	1
A518	A524	5127	5128	1
A518	A524	7043	7044	1
A518	A524	7047	7048	1
A525	A524	5581	5582	1
A525	A524	6704	6705	1
A525	A524	6715	6716	1
A525	A524	6945	6946	1
A525	A524	6951	6952	1
A535	A524	6571	6572	1
A535	A524	6576	6577	1
A539	A524	5441	5442	1
A540	A524	5284	5285	1
A540	A524	5286	5287	1
A540	A524	5288	5289	1
A540	A524	5290	5291	1
A540	A524	5304	5305	1
A540	A524	5313	5314	1
A540	A524	5322	5323	1
A540	A524	5329	5330	1
A540	A524	5336	5337	1
A540	A524	5343	5344	1
A540	A524	6510	6511	1
A540	A524	6515	6516	1
A544	A524	6684	6685	1
A546	A524	2232	2233	1
A546	A524	2242	2243	1
A546	A524	2248	2249	1
A546	A524	2280	2281	1
A546	A524	2284	2285	1
A546	A524	3264	3265	1
A546	A524	5964	5965	1
A546	A524	5975	5976	1
A546	A524	6619	6620	1
A553	A524	6570	6571	1
A553	A524	6598	6599	1
A557	A524	3214	3215	1
A557	A524	6572	6573	1
A559	A524	5183	5184	1
A559	A524	6960	6961	1
A559	A524	6963	6964	1
A100	A525	1406	1407	1
A100	A525	1409	1410	1
A100	A525	1414	1415	1
A111	A525	1250	1251	1
A111	A525	6693	6694	1
A113	A525	2202	2203	1
A113	A525	2206	2207	1
A114	A525	5581	5582	1
A117	A525	283	284	1
A117	A525	2730	2731	1
A117	A525	2745	2746	1
A118	A525	1416	1417	1
A126	A525	1214	1215	1
A126	A525	1234	1235	1
A126	A525	1252	1253	1
A126	A525	1276	1277	1
A126	A525	1322	1323	1
A126	A525	2719	2720	1
A126	A525	2744	2745	1
A126	A525	2753	2754	1
A126	A525	2759	2760	1
A126	A525	2770	2771	1
A130	A525	384	385	1
A130	A525	399	400	1
A130	A525	417	418	1
A130	A525	1441	1442	1
A130	A525	3909	3910	1
A141	A525	1441	1442	1
A142	A525	229	230	1
A142	A525	267	268	1
A143	A525	3949	3950	1
A143	A525	3968	3969	1
A143	A525	3977	3978	1
A143	A525	4796	4797	1
A148	A525	1656	1657	1
A152	A525	1207	1208	1
A152	A525	2633	2634	1
A155	A525	1421	1422	1
A155	A525	1436	1437	1
A158	A525	1327	1328	1
A158	A525	1331	1332	1
A158	A525	1369	1370	1
A158	A525	5086	5087	1
A158	A525	5320	5321	1
A159	A525	2643	2644	1
A518	A525	1194	1195	1
A518	A525	5615	5616	1
A539	A525	4028	4029	1
A539	A525	4033	4034	1
A540	A525	5357	5358	1
A540	A525	6425	6426	1
A546	A525	4493	4494	1
A546	A525	4495	4496	1
A100	A526	828	829	1
A100	A526	1366	1367	1
A100	A526	1382	1383	1
A100	A526	4829	4830	1
A111	A526	4867	4868	1
A111	A526	4882	4883	1
A111	A526	4891	4892	1
A111	A526	6387	6388	1
A111	A526	6394	6395	1
A113	A526	1805	1806	1
A113	A526	3424	3425	1
A113	A526	6427	6428	1
A114	A526	787	788	1
A114	A526	807	808	1
A116	A526	3416	3417	1
A116	A526	4763	4764	1
A116	A526	4771	4772	1
A117	A526	632	633	1
A117	A526	1349	1350	1
A117	A526	3423	3424	1
A117	A526	3426	3427	1
A117	A526	3430	3431	1
A118	A526	698	699	1
A118	A526	704	705	1
A118	A526	713	714	1
A118	A526	1420	1421	1
A118	A526	1681	1682	1
A118	A526	2924	2925	1
A118	A526	2931	2932	1
A118	A526	3348	3349	1
A118	A526	4780	4781	1
A118	A526	4790	4791	1
A118	A526	6196	6197	1
A118	A526	6205	6206	1
A118	A526	6208	6209	1
A118	A526	6213	6214	1
A122	A526	1351	1352	1
A126	A526	861	862	1
A126	A526	863	864	1
A126	A526	3355	3356	1
A126	A526	3412	3413	1
A126	A526	5993	5994	1
A126	A526	5995	5996	1
A130	A526	749	750	1
A130	A526	1753	1754	1
A130	A526	1794	1795	1
A130	A526	1801	1802	1
A130	A526	3323	3324	1
A130	A526	3326	3327	1
A141	A526	780	781	1
A141	A526	785	786	1
A141	A526	1740	1741	1
A141	A526	1773	1774	1
A142	A526	1811	1812	1
A143	A526	3332	3333	1
A143	A526	3351	3352	1
A148	A526	2887	2888	1
A148	A526	2889	2890	1
A148	A526	4834	4835	1
A148	A526	4847	4848	1
A148	A526	5923	5924	1
A148	A526	6429	6430	1
A152	A526	549	550	1
A152	A526	840	841	1
A152	A526	2985	2986	1
A152	A526	3330	3331	1
A152	A526	6200	6201	1
A157	A526	1520	1521	1
A157	A526	1541	1542	1
A157	A526	3409	3410	1
A157	A526	3428	3429	1
A158	A526	4849	4850	1
A158	A526	6142	6143	1
A158	A526	6179	6180	1
A158	A526	6182	6183	1
A159	A526	5957	5958	1
A159	A526	5963	5964	1
A159	A526	6179	6180	1
A159	A526	6186	6187	1
A518	A526	850	851	1
A518	A526	4872	4873	1
A518	A526	5920	5921	1
A519	A526	5966	5967	1
A519	A526	6274	6275	1
A519	A526	6281	6282	1
A519	A526	6293	6294	1
A525	A526	4776	4777	1
A539	A526	6426	6427	1
A540	A526	6324	6325	1
A540	A526	6384	6385	1
A540	A526	6402	6403	1
A540	A526	6414	6415	1
A544	A526	6138	6139	1
A544	A526	6164	6165	1
A544	A526	6174	6175	1
A546	A526	6296	6297	1
A546	A526	6314	6315	1
A546	A526	6321	6322	1
A546	A526	6323	6324	1
A553	A526	4920	4921	1
A559	A526	6397	6398	1
A100	A527	818	819	1
A111	A527	1950	1951	1
A111	A527	1963	1964	1
A113	A527	1795	1796	1
A118	A527	664	665	1
A122	A527	2058	2059	1
A122	A527	2068	2069	1
A126	A527	2039	2040	1
A126	A527	2064	2065	1
A130	A527	730	731	1
A130	A527	1757	1758	1
A130	A527	1773	1774	1
A141	A527	774	775	1
A142	A527	1833	1834	1
A148	A527	1889	1890	1
A152	A527	847	848	1
A152	A527	1909	1910	1
A152	A527	1919	1920	1
A152	A527	1933	1934	1
A152	A527	1975	1976	1
A152	A527	1980	1981	1
A157	A527	1883	1884	1
A158	A527	5872	5873	1
A159	A527	1841	1842	1
A518	A527	1831	1832	1
A100	A530	5864	5865	1
A100	A530	5872	5873	1
A111	A530	1231	1232	1
A111	A530	1284	1285	1
A111	A530	5198	5199	1
A113	A530	5358	5359	1
A113	A530	5718	5719	1
A113	A530	5722	5723	1
A114	A530	336	337	1
A114	A530	341	342	1
A114	A530	780	781	1
A114	A530	794	795	1
A114	A530	800	801	1
A114	A530	1154	1155	1
A114	A530	4979	4980	1
A114	A530	7139	7140	1
A116	A530	1202	1203	1
A116	A530	1206	1207	1
A116	A530	1211	1212	1
A116	A530	1215	1216	1
A116	A530	1252	1253	1
A117	A530	5176	5177	1
A118	A530	5355	5356	1
A122	A530	5747	5748	1
A122	A530	5766	5767	1
A122	A530	6077	6078	1
A122	A530	7130	7131	1
A126	A530	872	873	1
A126	A530	878	879	1
A126	A530	4346	4347	1
A126	A530	4994	4995	1
A126	A530	5344	5345	1
A126	A530	6299	6300	1
A126	A530	6332	6333	1
A130	A530	5694	5695	1
A141	A530	762	763	1
A141	A530	1095	1096	1
A141	A530	5971	5972	1
A142	A530	5360	5361	1
A142	A530	5362	5363	1
A142	A530	6214	6215	1
A143	A530	887	888	1
A143	A530	5286	5287	1
A143	A530	5291	5292	1
A148	A530	2569	2570	1
A152	A530	1206	1207	1
A152	A530	5574	5575	1
A152	A530	5581	5582	1
A152	A530	5586	5587	1
A152	A530	5619	5620	1
A152	A530	5906	5907	1
A152	A530	5921	5922	1
A152	A530	6201	6202	1
A155	A530	990	991	1
A155	A530	1044	1045	1
A155	A530	1048	1049	1
A156	A530	5689	5690	1
A159	A530	5160	5161	1
A159	A530	6185	6186	1
A518	A530	840	841	1
A518	A530	857	858	1
A518	A530	1197	1198	1
A519	A530	5614	5615	1
A519	A530	5623	5624	1
A519	A530	5633	5634	1
A539	A530	4986	4987	1
A539	A530	5016	5017	1
A539	A530	5018	5019	1
A539	A530	5785	5786	1
A540	A530	5275	5276	1
A540	A530	5373	5374	1
A540	A530	5712	5713	1
A540	A530	5821	5822	1
A540	A530	5856	5857	1
A546	A530	5297	5298	1
A546	A530	5657	5658	1
A552	A530	5816	5817	1
A553	A530	5646	5647	1
A557	A530	7075	7076	1
A559	A530	5184	5185	1
A559	A530	5232	5233	1
A559	A530	5238	5239	1
A559	A530	5830	5831	1
A559	A530	5832	5833	1
A100	A533	830	831	1
A111	A533	1915	1916	1
A111	A533	3501	3502	1
A111	A533	5190	5191	1
A111	A533	5192	5193	1
A111	A533	5196	5197	1
A111	A533	5200	5201	1
A111	A533	5492	5493	1
A111	A533	5500	5501	1
A113	A533	2186	2187	1
A113	A533	3423	3424	1
A114	A533	296	297	1
A114	A533	338	339	1
A114	A533	5003	5004	1
A117	A533	301	302	1
A117	A533	318	319	1
A117	A533	2213	2214	1
A117	A533	3485	3486	1
A117	A533	5145	5146	1
A118	A533	1671	1672	1
A118	A533	1711	1712	1
A118	A533	3334	3335	1
A118	A533	3342	3343	1
A118	A533	5684	5685	1
A122	A533	1694	1695	1
A122	A533	1769	1770	1
A122	A533	5087	5088	1
A122	A533	5407	5408	1
A126	A533	2027	2028	1
A126	A533	2042	2043	1
A126	A533	5016	5017	1
A126	A533	5674	5675	1
A126	A533	5678	5679	1
A130	A533	5667	5668	1
A130	A533	5684	5685	1
A130	A533	5697	5698	1
A141	A533	1734	1735	1
A142	A533	291	292	1
A147	A533	3278	3279	1
A147	A533	5503	5504	1
A147	A533	5506	5507	1
A147	A533	5508	5509	1
A148	A533	1894	1895	1
A148	A533	3437	3438	1
A148	A533	3439	3440	1
A152	A533	1161	1162	1
A152	A533	1668	1669	1
A152	A533	2301	2302	1
A152	A533	3313	3314	1
A152	A533	4882	4883	1
A152	A533	4885	4886	1
A152	A533	4898	4899	1
A152	A533	4908	4909	1
A152	A533	5229	5230	1
A152	A533	5613	5614	1
A156	A533	1228	1229	1
A156	A533	1249	1250	1
A157	A533	1852	1853	1
A157	A533	3373	3374	1
A157	A533	3390	3391	1
A157	A533	3430	3431	1
A157	A533	5685	5686	1
A157	A533	5695	5696	1
A158	A533	1956	1957	1
A158	A533	1962	1963	1
A158	A533	1975	1976	1
A158	A533	2250	2251	1
A158	A533	2256	2257	1
A518	A533	837	838	1
A518	A533	877	878	1
A518	A533	2116	2117	1
A519	A533	5264	5265	1
A519	A533	5606	5607	1
A539	A533	3345	3346	1
A540	A533	5314	5315	1
A540	A533	5328	5329	1
A544	A533	5579	5580	1
A546	A533	2213	2214	1
A546	A533	2298	2299	1
A553	A533	4931	4932	1
A111	A535	2285	2286	1
A111	A535	2872	2873	1
A111	A535	3788	3789	1
A113	A535	4038	4039	1
A114	A535	3754	3755	1
A114	A535	3758	3759	1
A117	A535	311	312	1
A117	A535	321	322	1
A117	A535	1663	1664	1
A117	A535	2987	2988	1
A117	A535	3000	3001	1
A117	A535	3011	3012	1
A118	A535	2958	2959	1
A118	A535	2966	2967	1
A118	A535	3908	3909	1
A122	A535	2019	2020	1
A122	A535	2022	2023	1
A122	A535	2029	2030	1
A122	A535	2049	2050	1
A122	A535	2060	2061	1
A122	A535	3952	3953	1
A122	A535	3963	3964	1
A122	A535	3966	3967	1
A122	A535	3983	3984	1
A122	A535	4015	4016	1
A126	A535	1997	1998	1
A126	A535	2005	2006	1
A126	A535	2012	2013	1
A126	A535	2026	2027	1
A126	A535	2032	2033	1
A126	A535	2039	2040	1
A126	A535	2050	2051	1
A130	A535	2122	2123	1
A134	A535	1659	1660	1
A142	A535	2094	2095	1
A142	A535	2102	2103	1
A148	A535	1358	1359	1
A152	A535	1669	1670	1
A152	A535	4555	4556	1
A152	A535	6567	6568	1
A158	A535	1651	1652	1
A158	A535	2223	2224	1
A158	A535	2231	2232	1
A158	A535	2246	2247	1
A158	A535	2250	2251	1
A158	A535	3761	3762	1
A159	A535	2105	2106	1
A159	A535	2125	2126	1
A159	A535	3742	3743	1
A539	A535	2924	2925	1
A539	A535	4021	4022	1
A540	A535	6532	6533	1
A540	A535	6544	6545	1
A544	A535	2018	2019	1
A544	A535	2074	2075	1
A546	A535	2256	2257	1
A546	A535	2267	2268	1
A546	A535	2270	2271	1
A553	A535	3950	3951	1
A557	A535	6572	6573	1
A111	A536	1282	1283	1
A111	A536	2261	2262	1
A113	A536	1508	1509	1
A113	A536	1519	1520	1
A114	A536	320	321	1
A114	A536	333	334	1
A114	A536	345	346	1
A114	A536	4982	4983	1
A114	A536	4993	4994	1
A114	A536	4995	4996	1
A116	A536	2265	2266	1
A117	A536	306	307	1
A122	A536	2418	2419	1
A126	A536	1234	1235	1
A126	A536	1238	1239	1
A126	A536	1255	1256	1
A126	A536	1262	1263	1
A126	A536	1266	1267	1
A126	A536	2382	2383	1
A126	A536	3634	3635	1
A126	A536	3670	3671	1
A126	A536	3672	3673	1
A142	A536	1524	1525	1
A143	A536	1509	1510	1
A143	A536	1513	1514	1
A143	A536	1517	1518	1
A143	A536	1521	1522	1
A143	A536	1538	1539	1
A143	A536	3631	3632	1
A143	A536	3650	3651	1
A148	A536	1366	1367	1
A152	A536	1494	1495	1
A152	A536	2251	2252	1
A152	A536	3653	3654	1
A152	A536	3661	3662	1
A152	A536	4913	4914	1
A157	A536	1221	1222	1
A157	A536	3663	3664	1
A157	A536	3675	3676	1
A157	A536	3679	3680	1
A158	A536	2229	2230	1
A158	A536	2242	2243	1
A539	A536	3700	3701	1
A539	A536	4989	4990	1
A539	A536	4997	4998	1
A546	A536	5039	5040	1
A553	A536	4919	4920	1
A553	A536	4929	4930	1
A553	A536	4973	4974	1
A559	A536	4910	4911	1
A111	A539	975	976	1
A113	A539	4680	4681	1
A113	A539	4682	4683	1
A113	A539	6130	6131	1
A113	A539	6134	6135	1
A114	A539	337	338	1
A116	A539	1239	1240	1
A117	A539	236	237	1
A118	A539	1064	1065	1
A122	A539	1023	1024	1
A122	A539	2024	2025	1
A122	A539	2039	2040	1
A122	A539	2909	2910	1
A122	A539	4013	4014	1
A122	A539	4695	4696	1
A130	A539	2071	2072	1
A130	A539	2084	2085	1
A130	A539	2088	2089	1
A130	A539	2090	2091	1
A130	A539	2107	2108	1
A130	A539	2128	2129	1
A130	A539	2136	2137	1
A130	A539	2145	2146	1
A142	A539	290	291	1
A142	A539	2070	2071	1
A142	A539	3691	3692	1
A142	A539	3695	3696	1
A143	A539	6078	6079	1
A143	A539	6522	6523	1
A143	A539	6530	6531	1
A148	A539	1052	1053	1
A148	A539	1909	1910	1
A148	A539	1926	1927	1
A152	A539	1969	1970	1
A152	A539	1983	1984	1
A155	A539	950	951	1
A156	A539	1218	1219	1
A156	A539	1222	1223	1
A159	A539	1837	1838	1
A159	A539	1846	1847	1
A159	A539	2117	2118	1
A518	A539	2104	2105	1
A544	A539	2056	2057	1
A100	A540	5868	5869	1
A100	A540	5905	5906	1
A111	A540	1279	1280	1
A114	A540	255	256	1
A114	A540	277	278	1
A114	A540	307	308	1
A114	A540	345	346	1
A118	A540	1375	1376	1
A118	A540	2301	2302	1
A122	A540	1367	1368	1
A122	A540	2416	2417	1
A122	A540	5384	5385	1
A122	A540	5387	5388	1
A126	A540	2340	2341	1
A126	A540	2387	2388	1
A126	A540	5721	5722	1
A130	A540	414	415	1
A143	A540	2434	2435	1
A143	A540	2456	2457	1
A148	A540	1353	1354	1
A152	A540	553	554	1
A152	A540	2321	2322	1
A152	A540	5883	5884	1
A152	A540	5888	5889	1
A152	A540	5897	5898	1
A152	A540	6560	6561	1
A155	A540	7184	7185	1
A157	A540	546	547	1
A157	A540	7093	7094	1
A157	A540	7099	7100	1
A158	A540	1337	1338	1
A158	A540	1364	1365	1
A158	A540	1372	1373	1
A518	A540	561	562	1
A519	A540	5253	5254	1
A519	A540	6557	6558	1
A525	A540	6425	6426	1
A535	A540	6527	6528	1
A535	A540	6544	6545	1
A535	A540	6553	6554	1
A539	A540	5799	5800	1
A546	A540	2292	2293	1
A546	A540	2294	2295	1
A559	A540	6368	6369	1
A559	A540	6391	6392	1
A113	A544	5321	5322	1
A114	A544	235	236	1
A114	A544	263	264	1
A114	A544	1518	1519	1
A117	A544	299	300	1
A118	A544	4189	4190	1
A118	A544	4193	4194	1
A126	A544	5295	5296	1
A126	A544	5325	5326	1
A130	A544	1477	1478	1
A130	A544	2734	2735	1
A141	A544	1411	1412	1
A143	A544	5298	5299	1
A152	A544	845	846	1
A152	A544	867	868	1
A155	A544	1399	1400	1
A155	A544	1437	1438	1
A157	A544	1540	1541	1
A157	A544	1544	1545	1
A158	A544	6145	6146	1
A158	A544	6172	6173	1
A159	A544	1471	1472	1
A159	A544	1475	1476	1
A159	A544	1515	1516	1
A159	A544	6174	6175	1
A518	A544	5599	5600	1
A525	A544	6725	6726	1
A535	A544	5295	5296	1
A539	A544	5054	5055	1
A546	A544	1574	1575	1
A546	A544	4197	4198	1
A546	A544	4210	4211	1
A111	A546	2299	2300	1
A113	A546	1544	1545	1
A113	A546	1547	1548	1
A114	A546	793	794	1
A114	A546	809	810	1
A114	A546	1114	1115	1
A114	A546	1167	1168	1
A114	A546	1934	1935	1
A114	A546	1937	1938	1
A114	A546	5293	5294	1
A116	A546	2574	2575	1
A117	A546	284	285	1
A117	A546	317	318	1
A118	A546	649	650	1
A118	A546	659	660	1
A118	A546	711	712	1
A126	A546	5683	5684	1
A126	A546	6937	6938	1
A130	A546	757	758	1
A130	A546	1122	1123	1
A141	A546	781	782	1
A142	A546	229	230	1
A142	A546	279	280	1
A143	A546	5296	5297	1
A147	A546	1601	1602	1
A148	A546	1944	1945	1
A148	A546	2593	2594	1
A148	A546	5640	5641	1
A155	A546	1902	1903	1
A158	A546	2580	2581	1
A158	A546	3539	3540	1
A158	A546	6922	6923	1
A159	A546	2925	2926	1
A525	A546	4493	4494	1
A540	A546	6325	6326	1
A553	A546	3529	3530	1
A113	A551	1804	1805	1
A113	A551	1830	1831	1
A118	A551	4212	4213	1
A118	A551	4215	4216	1
A118	A551	6768	6769	1
A122	A551	987	988	1
A122	A551	1767	1768	1
A126	A551	6933	6934	1
A126	A551	6935	6936	1
A126	A551	6938	6939	1
A130	A551	1763	1764	1
A130	A551	1775	1776	1
A130	A551	1793	1794	1
A130	A551	1796	1797	1
A130	A551	4188	4189	1
A130	A551	4204	4205	1
A142	A551	1825	1826	1
A143	A551	1827	1828	1
A147	A551	1839	1840	1
A147	A551	1844	1845	1
A152	A551	2972	2973	1
A152	A551	6824	6825	1
A152	A551	6872	6873	1
A155	A551	970	971	1
A155	A551	978	979	1
A155	A551	984	985	1
A157	A551	1852	1853	1
A157	A551	6776	6777	1
A157	A551	6791	6792	1
A158	A551	6900	6901	1
A158	A551	6917	6918	1
A530	A551	6769	6770	1
A544	A551	4221	4222	1
A544	A551	4232	4233	1
A546	A551	6898	6899	1
A546	A551	6939	6940	1
A559	A551	6943	6944	1
A559	A551	6946	6947	1
A111	A552	1609	1610	1
A111	A552	1664	1665	1
A111	A552	2881	2882	1
A111	A552	3759	3760	1
A111	A552	3777	3778	1
A113	A552	813	814	1
A117	A552	1638	1639	1
A117	A552	1646	1647	1
A117	A552	1669	1670	1
A118	A552	1047	1048	1
A118	A552	1070	1071	1
A118	A552	1078	1079	1
A118	A552	1683	1684	1
A118	A552	1691	1692	1
A118	A552	1696	1697	1
A118	A552	1700	1701	1
A118	A552	3624	3625	1
A118	A552	3628	3629	1
A118	A552	3642	3643	1
A122	A552	921	922	1
A122	A552	1714	1715	1
A122	A552	2854	2855	1
A122	A552	2890	2891	1
A122	A552	2900	2901	1
A122	A552	3663	3664	1
A126	A552	1704	1705	1
A126	A552	1706	1707	1
A142	A552	2919	2920	1
A142	A552	3665	3666	1
A143	A552	4513	4514	1
A147	A552	1012	1013	1
A148	A552	1072	1073	1
A148	A552	1660	1661	1
A148	A552	1905	1906	1
A148	A552	1926	1927	1
A148	A552	1941	1942	1
A148	A552	2909	2910	1
A152	A552	4532	4533	1
A157	A552	1541	1542	1
A158	A552	1653	1654	1
A158	A552	1671	1672	1
A158	A552	1675	1676	1
A158	A552	2864	2865	1
A158	A552	2870	2871	1
A158	A552	2873	2874	1
A158	A552	2877	2878	1
A158	A552	2884	2885	1
A159	A552	2914	2915	1
A159	A552	3781	3782	1
A519	A552	4510	4511	1
A539	A552	2843	2844	1
A539	A552	2849	2850	1
A539	A552	3646	3647	1
A546	A552	1578	1579	1
A559	A552	5815	5816	1
A111	A553	3507	3508	1
A111	A553	4881	4882	1
A113	A553	2519	2520	1
A114	A553	6893	6894	1
A122	A553	3951	3952	1
A122	A553	6893	6894	1
A126	A553	5308	5309	1
A130	A553	2447	2448	1
A141	A553	5930	5931	1
A143	A553	2464	2465	1
A143	A553	2474	2475	1
A143	A553	2478	2479	1
A143	A553	6554	6555	1
A148	A553	5651	5652	1
A152	A553	2619	2620	1
A152	A553	2630	2631	1
A152	A553	4282	4283	1
A157	A553	2482	2483	1
A157	A553	2488	2489	1
A158	A553	4286	4287	1
A535	A553	6572	6573	1
A546	A553	3529	3530	1
A546	A553	5320	5321	1
A546	A553	5322	5323	1
A557	A553	6572	6573	1
A559	A553	6884	6885	1
A100	A556	4828	4829	1
A111	A556	1685	1686	1
A111	A556	4894	4895	1
A111	A556	4905	4906	1
A114	A556	246	247	1
A114	A556	255	256	1
A114	A556	258	259	1
A114	A556	1519	1520	1
A114	A556	1526	1527	1
A116	A556	1635	1636	1
A117	A556	696	697	1
A117	A556	1649	1650	1
A117	A556	1667	1668	1
A118	A556	653	654	1
A118	A556	660	661	1
A118	A556	682	683	1
A118	A556	693	694	1
A118	A556	1678	1679	1
A118	A556	1691	1692	1
A118	A556	2621	2622	1
A122	A556	1392	1393	1
A122	A556	1402	1403	1
A122	A556	1405	1406	1
A122	A556	1408	1409	1
A126	A556	1669	1670	1
A126	A556	1672	1673	1
A126	A556	4958	4959	1
A126	A556	4962	4963	1
A130	A556	729	730	1
A130	A556	2697	2698	1
A130	A556	3837	3838	1
A130	A556	3852	3853	1
A130	A556	3864	3865	1
A141	A556	749	750	1
A141	A556	761	762	1
A142	A556	1561	1562	1
A142	A556	1572	1573	1
A147	A556	6063	6064	1
A148	A556	1655	1656	1
A148	A556	1663	1664	1
A148	A556	2601	2602	1
A152	A556	1506	1507	1
A152	A556	1670	1671	1
A152	A556	2664	2665	1
A152	A556	2672	2673	1
A152	A556	4879	4880	1
A158	A556	1665	1666	1
A158	A556	1668	1669	1
A158	A556	1673	1674	1
A158	A556	1676	1677	1
A159	A556	1514	1515	1
A518	A556	1504	1505	1
A525	A556	4771	4772	1
A525	A556	4774	4775	1
A546	A556	1584	1585	1
A553	A556	3887	3888	1
A553	A556	4926	4927	1
A553	A556	4944	4945	1
A553	A556	4951	4952	1
A100	A557	820	821	1
A100	A557	1371	1372	1
A100	A557	1374	1375	1
A111	A557	1259	1260	1
A113	A557	3706	3707	1
A114	A557	232	233	1
A114	A557	798	799	1
A114	A557	802	803	1
A114	A557	1520	1521	1
A116	A557	1252	1253	1
A117	A557	281	282	1
A117	A557	293	294	1
A117	A557	2454	2455	1
A118	A557	1429	1430	1
A118	A557	2293	2294	1
A118	A557	2306	2307	1
A122	A557	2447	2448	1
A122	A557	5385	5386	1
A126	A557	862	863	1
A126	A557	1266	1267	1
A126	A557	1273	1274	1
A126	A557	2336	2337	1
A126	A557	2384	2385	1
A130	A557	1474	1475	1
A130	A557	1488	1489	1
A141	A557	765	766	1
A141	A557	775	776	1
A142	A557	272	273	1
A142	A557	5380	5381	1
A148	A557	1358	1359	1
A148	A557	2312	2313	1
A152	A557	1469	1470	1
A152	A557	2320	2321	1
A156	A557	1231	1232	1
A156	A557	1243	1244	1
A157	A557	1510	1511	1
A159	A557	1171	1172	1
A518	A557	868	869	1
A518	A557	1495	1496	1
A518	A557	3215	3216	1
A530	A557	7078	7079	1
A544	A557	2420	2421	1
A100	A558	1980	1981	1
A100	A558	5864	5865	1
A100	A558	5892	5893	1
A111	A558	3718	3719	1
A111	A558	3759	3760	1
A111	A558	3778	3779	1
A111	A558	4642	4643	1
A111	A558	6113	6114	1
A113	A558	1229	1230	1
A113	A558	2791	2792	1
A113	A558	2808	2809	1
A113	A558	2818	2819	1
A113	A558	4668	4669	1
A113	A558	4673	4674	1
A113	A558	6112	6113	1
A114	A558	1121	1122	1
A114	A558	1142	1143	1
A114	A558	1179	1180	1
A114	A558	3715	3716	1
A116	A558	1204	1205	1
A116	A558	1210	1211	1
A116	A558	1214	1215	1
A116	A558	1237	1238	1
A118	A558	1973	1974	1
A118	A558	1979	1980	1
A122	A558	2831	2832	1
A122	A558	4655	4656	1
A122	A558	4671	4672	1
A122	A558	4677	4678	1
A122	A558	4688	4689	1
A122	A558	4695	4696	1
A122	A558	4771	4772	1
A126	A558	5956	5957	1
A126	A558	6007	6008	1
A130	A558	1092	1093	1
A130	A558	1137	1138	1
A130	A558	1163	1164	1
A130	A558	3840	3841	1
A142	A558	596	597	1
A143	A558	1178	1179	1
A143	A558	1181	1182	1
A148	A558	3721	3722	1
A148	A558	5919	5920	1
A152	A558	557	558	1
A152	A558	571	572	1
A152	A558	575	576	1
A152	A558	5876	5877	1
A155	A558	2826	2827	1
A157	A558	546	547	1
A157	A558	552	553	1
A157	A558	4780	4781	1
A157	A558	4793	4794	1
A157	A558	4796	4797	1
A158	A558	1982	1983	1
A159	A558	1171	1172	1
A159	A558	1184	1185	1
A159	A558	1195	1196	1
A518	A558	1158	1159	1
A518	A558	5921	5922	1
A525	A558	5896	5897	1
A539	A558	4695	4696	1
A539	A558	4698	4699	1
A539	A558	6050	6051	1
A539	A558	6074	6075	1
A539	A558	6079	6080	1
A539	A558	6100	6101	1
A540	A558	5831	5832	1
A540	A558	5868	5869	1
A546	A558	1110	1111	1
A546	A558	1151	1152	1
A546	A558	5932	5933	1
A546	A558	5946	5947	1
A556	A558	6022	6023	1
A556	A558	6062	6063	1
A111	A559	1228	1229	1
A111	A559	1240	1241	1
A111	A559	1253	1254	1
A111	A559	1298	1299	1
A111	A559	3488	3489	1
A111	A559	3495	3496	1
A111	A559	3505	3506	1
A111	A559	3785	3786	1
A111	A559	3789	3790	1
A111	A559	6425	6426	1
A111	A559	6428	6429	1
A113	A559	2830	2831	1
A114	A559	239	240	1
A114	A559	6897	6898	1
A114	A559	7156	7157	1
A114	A559	7165	7166	1
A116	A559	3715	3716	1
A117	A559	282	283	1
A117	A559	2736	2737	1
A118	A559	6756	6757	1
A122	A559	1391	1392	1
A122	A559	2840	2841	1
A122	A559	3585	3586	1
A122	A559	3626	3627	1
A122	A559	3659	3660	1
A122	A559	5811	5812	1
A122	A559	6896	6897	1
A122	A559	6899	6900	1
A122	A559	7152	7153	1
A122	A559	7163	7164	1
A126	A559	1237	1238	1
A126	A559	1282	1283	1
A126	A559	3662	3663	1
A126	A559	6954	6955	1
A130	A559	2691	2692	1
A130	A559	2710	2711	1
A142	A559	3663	3664	1
A142	A559	3667	3668	1
A142	A559	3671	3672	1
A143	A559	2753	2754	1
A143	A559	6799	6800	1
A147	A559	5476	5477	1
A148	A559	3729	3730	1
A152	A559	1504	1505	1
A152	A559	2664	2665	1
A152	A559	2673	2674	1
A152	A559	4238	4239	1
A152	A559	4240	4241	1
A155	A559	7160	7161	1
A157	A559	521	522	1
A157	A559	4201	4202	1
A158	A559	1367	1368	1
A158	A559	3529	3530	1
A158	A559	4566	4567	1
A159	A559	3752	3753	1
A518	A559	4563	4564	1
[truncated: 4,210 more rows]
