# Supplementary material for: Network-based diffusion analysis reveals context-specific dominance of dance communication in foraging honeybees
Source: Nat Commun. 2020 Jan 31;11:625. doi: 10.1038/s41467-020-14410-0 (PMC6994492; doi:10.1038/s41467-020-14410-0)
Supplement: Supplementary file 5 — Supplementary Data 1 [file 41467_2020_14410_MOESM5_ESM.zip › Supplementary Data 1/Dance following_Interaction list_Duration.csv]

VertexFrom	VertexTo	TimeStart	TimeStop	Duration
B224	B212	346	347	1
B224	B256	346	347	1
B224	B419	346	347	1
B224	B431	346	347	1
A130	A525	399	404	5
A130	A122	401	404	3
B246	B425	527	530	3
B246	B457	527	529	2
B246	B432	529	533	4
B246	B457	531	532	1
B246	B414	534	542	8
B246	B425	536	541	5
A152	A126	548	559	11
A152	A526	549	558	9
A152	A540	553	574	21
A152	A558	557	561	4
A152	A143	560	571	11
A152	A524	560	563	3
A152	A156	565	571	6
A152	A523	569	574	5
A152	A558	571	573	2
B224	B424	722	728	6
B224	B215	723	724	1
B224	B252	725	726	1
B224	B425	726	728	2
B224	B215	727	728	1
B224	B2150	740	749	9
B224	B254	746	760	14
B224	B400	757	759	2
A141	A5200	761	766	5
A141	A556	761	763	2
A141	A530	762	771	9
A141	A557	765	771	6
A114	A500	787	792	5
A114	A5200	787	788	1
A114	A526	787	794	7
B224	B400	787	792	5
B224	B427	787	791	4
A114	A523	789	790	1
B224	B436	790	791	1
B224	B13	791	799	8
B248	B257	793	794	1
B248	B450	793	797	4
A114	A530	794	795	1
A114	A546	794	797	3
B255	B421	794	797	3
B255	B422	794	797	3
B255	B424	794	797	3
B255	B431	794	797	3
B224	B436	796	797	1
B248	B252	799	802	3
B248	B411	800	802	2
B248	B442	800	801	1
B255	B227	803	807	4
B255	B421	803	805	2
B255	B425	803	807	4
B255	B431	803	807	4
A113	A159	814	815	1
A113	A552	814	815	1
B248	B450	835	836	1
A152	A526	841	842	1
C334	C340	870	871	1
C334	C129	875	877	2
B219	B424	898	902	4
B219	B425	898	902	4
B219	B431	898	911	13
B219	B440	898	900	2
B219	B450	899	901	2
B219	B419	902	903	1
B219	B440	902	904	2
B219	B424	904	908	4
B219	B442	904	913	9
B219	B419	905	915	10
B219	B450	905	906	1
B219	B422	908	909	1
B219	B450	908	915	7
B219	B422	912	914	2
B219	B434	912	915	3
A116	A142	914	915	1
B219	B411	914	915	1
B219	B431	914	915	1
A116	A157	919	920	1
A122	A552	921	929	8
B219	B400	956	957	1
B219	B446	956	957	1
B219	B449	956	957	1
B246	B235	973	975	2
B246	B422	973	980	7
B246	B424	973	980	7
B246	B431	974	980	6
B246	B235	977	979	2
B219	B259	997	998	1
B219	B400	997	998	1
B219	B425	997	998	1
D228	D244	1000	1009	9
D228	D346	1000	1010	10
D228	D332	1002	1006	4
A148	A539	1052	1062	10
B240	B440	1086	1087	1
B240	B420	1092	1093	1
A130	A558	1094	1102	8
B240	B420	1094	1095	1
A141	A530	1095	1101	6
A130	A546	1122	1123	1
B248	B256	1151	1155	4
B248	B256	1157	1161	4
B248	B412	1159	1160	1
B237	B452	1160	1173	13
B237	B214	1168	1173	5
B224	B235	1170	1179	9
B224	B425	1170	1185	15
B224	B432	1171	1174	3
B224	B420	1179	1183	4
D213	D345	1206	1210	4
B231	B214	1209	1210	1
A113	A558	1229	1232	3
A116	A113	1235	1238	3
A116	A558	1237	1244	7
A116	A539	1239	1245	6
A111	A540	1279	1285	6
A111	A536	1282	1285	3
A111	A530	1284	1285	1
B219	B412	1346	1357	11
B219	B218	1350	1352	2
B212	B256	1351	1352	1
B212	B432	1351	1352	1
B219	B2310	1356	1357	1
A148	A540	1357	1362	5
A148	A535	1358	1361	3
A148	A557	1358	1362	4
A148	A500	1360	1362	2
A158	A500	1365	1367	2
A122	A540	1371	1373	2
B219	B256	1385	1397	12
B219	B216	1386	1388	2
B219	B432	1386	1387	1
B219	B434	1387	1401	14
A122	A500	1389	1399	10
B219	B432	1390	1391	1
B219	B458	1390	1391	1
A122	A559	1391	1395	4
B219	B235	1391	1393	2
A122	A556	1392	1398	6
B219	B254	1393	1394	1
B219	B235	1395	1405	10
B219	B256	1398	1399	1
B219	B458	1398	1402	4
B219	B256	1402	1405	3
B219	B414	1402	1403	1
B219	B419	1403	1404	1
B219	B458	1403	1406	3
B219	B442	1405	1413	8
B219	B458	1407	1409	2
B219	B256	1408	1410	2
B219	B443	1409	1410	1
B219	B256	1413	1422	9
B219	B419	1414	1415	1
B219	B432	1415	1419	4
B219	B442	1415	1417	2
B259	B432	1424	1427	3
B259	B419	1426	1427	1
A130	A159	1471	1473	2
A130	A557	1474	1479	5
A130	A544	1477	1479	2
A152	A524	1484	1485	1
A152	A524	1487	1488	1
A152	A512	1491	1492	1
B225	B238	1493	1502	9
B225	B436	1493	1497	4
A152	A536	1494	1501	7
A152	A512	1495	1496	1
A152	A523	1499	1502	3
A152	A524	1500	1503	3
B225	B224	1501	1502	1
B224	B238	1506	1511	5
B224	B215	1509	1512	3
B224	B449	1512	1515	3
B224	B238	1516	1517	1
B224	B449	1518	1527	9
A114	A544	1521	1523	2
A114	A556	1521	1523	2
A114	A557	1521	1522	1
A157	A519	1522	1523	1
A157	A526	1522	1523	1
B224	B459	1529	1531	2
B224	B422	1532	1544	12
B224	B459	1532	1533	1
B224	B443	1533	1535	2
B224	B459	1536	1537	1
B224	B238	1537	1538	1
B224	B215	1538	1539	1
B224	B468	1541	1543	2
B255	B215	1542	1545	3
D222	D319	1543	1546	3
A157	A526	1544	1545	1
A157	A544	1544	1545	1
A157	A552	1544	1545	1
B224	B449	1544	1546	2
B224	B468	1544	1547	3
B255	B2150	1545	1548	3
B255	B215	1546	1552	6
B224	B458	1547	1548	1
B224	B238	1548	1549	1
B224	B449	1548	1549	1
B255	B2150	1550	1552	2
B248	B468	1551	1552	1
B224	B214	1569	1570	1
B224	B422	1569	1570	1
B224	B449	1569	1574	5
B224	B214	1571	1572	1
B224	B422	1571	1573	2
B224	B214	1573	1574	1
B224	B422	1575	1577	2
A546	A544	1576	1593	17
B224	B449	1576	1580	4
B224	B411	1577	1580	3
A546	A512	1578	1581	3
A546	A520	1578	1583	5
A546	A552	1578	1583	5
B224	B443	1579	1581	2
B224	B214	1580	1581	1
B224	B459	1582	1583	1
B224	B422	1583	1593	10
A546	A556	1584	1593	9
B224	B227	1584	1585	1
A546	A523	1590	1593	3
B224	B214	1592	1597	5
B220	B215	1593	1600	7
B220	B252	1593	1594	1
B220	B459	1593	1594	1
B224	B422	1594	1595	1
B224	B443	1595	1599	4
B224	B459	1595	1596	1
B220	B459	1596	1597	1
B224	B238	1596	1607	11
B224	B449	1599	1608	9
B231	B22	1599	1615	16
B231	B440	1599	1609	10
B231	B459	1599	1603	4
B224	B443	1600	1601	1
B224	B252	1601	1602	1
B231	B443	1602	1603	1
B231	B252	1607	1616	9
B237	B459	1608	1611	3
B237	B422	1617	1623	6
B231	B22	1629	1631	2
B231	B252	1629	1633	4
B237	B422	1652	1664	12
B237	B443	1654	1658	4
A148	A556	1655	1659	4
A158	A535	1655	1658	3
A158	A552	1655	1657	2
B237	B459	1655	1659	4
A148	A525	1656	1657	1
A158	A152	1657	1658	1
A158	A519	1657	1658	1
B237	B227	1659	1664	5
B217	B252	1675	1678	3
B217	B436	1677	1678	1
B217	B13	1683	1698	15
B217	B436	1688	1698	10
B212	B411	1695	1700	5
B212	B421	1695	1698	3
B212	B422	1695	1702	7
B217	B450	1696	1697	1
B212	B458	1698	1710	12
B212	B416	1700	1701	1
B212	B424	1700	1717	17
B217	B450	1700	1701	1
B212	B2310	1704	1705	1
B212	B459	1705	1706	1
B212	B422	1706	1707	1
B212	B2310	1708	1709	1
B212	B459	1708	1709	1
B212	B422	1709	1711	2
B212	B13	1713	1714	1
B212	B436	1713	1715	2
B212	B458	1713	1720	7
B212	B459	1715	1716	1
B212	B13	1717	1718	1
B212	B424	1719	1720	1
B246	B436	1755	1762	7
A130	A519	1756	1758	2
B246	B252	1756	1761	5
A130	A527	1757	1758	1
B246	B421	1760	1767	7
B246	B2310	1761	1762	1
A141	A519	1763	1770	7
B246	B252	1763	1770	7
B246	B2310	1764	1765	1
B246	B436	1764	1765	1
B246	B443	1765	1768	3
B246	B215	1768	1774	6
B246	B2310	1768	1770	2
B246	B252	1772	1779	7
A130	A527	1773	1780	7
A130	A5200	1774	1776	2
A130	A551	1775	1783	8
B246	B443	1775	1776	1
B246	B215	1776	1780	4
A130	A5200	1782	1784	2
B259	B421	1811	1815	4
B259	B450	1811	1816	5
B259	B458	1811	1823	12
B259	B443	1813	1823	10
B219	B420	1814	1826	12
B219	B424	1814	1815	1
B259	B219	1816	1817	1
B259	B459	1818	1820	2
B219	B421	1819	1820	1
B259	B424	1820	1821	1
B259	B450	1821	1823	2
B259	B215	1822	1823	1
B242	B421	1826	1827	1
B242	B450	1826	1827	1
A113	A518	1827	1828	1
B219	B215	1828	1835	7
B219	B420	1828	1831	3
B219	B424	1828	1829	1
B242	B416	1828	1830	2
B242	B421	1829	1830	1
B242	B443	1829	1830	1
A113	A551	1830	1833	3
B219	B458	1831	1852	21
A113	A5200	1832	1838	6
B219	B443	1834	1835	1
B219	B215	1839	1840	1
B219	B450	1846	1850	4
B219	B240	1849	1850	1
B219	B240	1851	1852	1
B259	B411	1851	1852	1
B259	B421	1851	1852	1
B259	B457	1851	1852	1
B259	B459	1851	1852	1
B259	B416	1852	1855	3
B219	B240	1853	1854	1
B219	B450	1856	1857	1
B219	B240	1859	1860	1
B219	B458	1860	1862	2
A157	A533	1869	1870	1
A147	A519	1877	1884	7
A148	A519	1890	1895	5
A148	A527	1890	1895	5
A148	A533	1894	1895	1
B219	B2310	1894	1895	1
B219	B446	1894	1895	1
B219	B457	1894	1895	1
B219	B420	1902	1909	7
B255	B421	1907	1917	10
B248	B416	1911	1912	1
B248	B218	1913	1915	2
B255	B450	1917	1918	1
A152	A527	1919	1922	3
B248	B420	1921	1926	5
B248	B450	1922	1929	7
B248	B416	1924	1926	2
A148	A539	1927	1936	9
A148	A552	1927	1930	3
B248	B419	1928	1933	5
B248	B420	1930	1934	4
B452	B446	1949	1950	1
B452	B457	1949	1952	3
A111	A527	1950	1959	9
A111	A512	1960	1961	1
B224	B248	1965	1966	1
B224	B446	1965	1971	6
B224	B416	1966	1967	1
A152	A539	1969	1977	8
B224	B411	1970	1974	4
B224	B457	1972	1976	4
B224	B416	1973	1976	3
A152	A527	1975	1976	1
B224	B416	1978	1984	6
B224	B446	1982	1994	12
B224	B411	1983	1987	4
B224	B420	1983	1984	1
B231	B218	1983	1984	1
B224	B430	1984	1987	3
B224	B416	1985	1986	1
B224	B420	1986	1990	4
B231	B218	1987	1991	4
B224	B411	1989	1990	1
B231	B218	1993	1999	6
B231	B258	1993	1995	2
B224	B420	1998	2000	2
B231	B420	2000	2001	1
B224	B411	2001	2008	7
B224	B416	2001	2024	23
B224	B430	2001	2002	1
B224	B430	2004	2005	1
B224	B248	2013	2014	1
A122	A535	2024	2027	3
A122	A539	2024	2032	8
B224	B411	2026	2028	2
A122	A535	2029	2031	2
A122	A539	2039	2049	10
C322	C112	2052	2053	1
A122	A535	2066	2070	4
A122	A527	2068	2084	16
A130	A539	2074	2077	3
A159	A523	2105	2111	6
A159	A535	2105	2112	7
A130	A539	2107	2126	19
B257	B2150	2115	2121	6
A130	A535	2122	2129	7
A130	A523	2125	2126	1
A130	A523	2127	2129	2
A130	A539	2128	2129	1
B212	B235	2165	2175	10
B212	B400	2166	2167	1
B212	B400	2169	2171	2
A113	A523	2188	2196	8
A113	A533	2188	2189	1
A113	A524	2190	2193	3
B259	B2150	2190	2199	9
B259	B412	2192	2194	2
A113	A524	2194	2196	2
B259	B400	2194	2201	7
B259	B235	2196	2197	1
B259	B235	2198	2205	7
B259	B412	2200	2201	1
A117	A524	2203	2204	1
B259	B412	2204	2205	1
B259	B442	2204	2208	4
B259	B412	2209	2212	3
B259	B442	2210	2211	1
B259	B425	2212	2213	1
B259	B442	2213	2214	1
A158	A535	2223	2226	3
B225	B410	2238	2240	2
B225	B434	2241	2242	1
A546	A524	2242	2244	2
B259	B434	2243	2247	4
B225	B412	2245	2246	1
A546	A524	2248	2250	2
A158	A533	2251	2252	1
A158	A535	2251	2259	8
A158	A533	2256	2259	3
A546	A535	2256	2257	1
B419	B442	2258	2259	1
B259	B432	2262	2263	1
A116	A536	2266	2271	5
B419	B410	2266	2270	4
A546	A535	2267	2268	1
A116	A520	2268	2269	1
A546	A535	2270	2277	7
B246	B442	2281	2283	2
B246	B412	2283	2284	1
B246	B442	2284	2289	5
B246	B412	2287	2289	2
A546	A540	2294	2295	1
A111	A500	2298	2300	2
A111	A546	2299	2300	1
B452	B22	2304	2305	1
B452	B246	2304	2305	1
B431	B425	2305	2324	19
B452	B412	2305	2310	5
B431	B442	2306	2308	2
B452	B215	2307	2315	8
B452	B22	2307	2315	8
B452	B434	2309	2310	1
B431	B442	2316	2318	2
B431	B22	2318	2319	1
B431	B442	2322	2325	3
B431	B425	2327	2328	1
B431	B442	2329	2330	1
B452	B412	2331	2334	3
B452	B434	2331	2332	1
B431	B432	2332	2334	2
B255	B442	2335	2338	3
B255	B449	2338	2351	13
B255	B239	2339	2340	1
B255	B425	2341	2343	2
B219	B411	2356	2359	3
B219	B412	2356	2360	4
D249	D211	2373	2374	1
B239	B210	2374	2377	3
B239	B412	2374	2377	3
B239	B449	2374	2382	8
B239	B219	2377	2378	1
D222	D354	2382	2388	6
B239	B411	2384	2386	2
B239	B449	2384	2386	2
B239	B22	2385	2386	1
B237	B22	2387	2397	10
B231	B449	2389	2390	1
B237	B411	2390	2393	3
B237	B432	2390	2391	1
B237	B468	2393	2396	3
B248	B231	2395	2396	1
B237	B449	2396	2397	1
A122	A524	2400	2408	8
A122	A5200	2407	2420	13
A122	A524	2409	2417	8
B237	B432	2415	2416	1
B237	B436	2415	2429	14
A122	A540	2416	2423	7
A122	A536	2418	2422	4
B237	B217	2419	2420	1
B237	B432	2419	2420	1
B224	B468	2421	2428	7
B237	B432	2422	2425	3
A518	A5200	2423	2424	1
D217	D354	2423	2424	1
B237	B238	2424	2425	1
A122	A5200	2427	2430	3
B224	B411	2427	2428	1
A518	A500	2428	2434	6
B224	B459	2431	2432	1
B224	B436	2442	2449	7
A122	A500	2444	2449	5
A122	A557	2447	2454	7
A122	A500	2450	2452	2
B224	B432	2453	2457	4
A117	A557	2456	2471	15
A143	A540	2456	2467	11
B224	B436	2456	2457	1
B224	B432	2459	2460	1
B224	B468	2461	2464	3
A143	A553	2464	2467	3
B237	B459	2492	2493	1
A122	A500	2494	2496	2
B237	B459	2496	2497	1
C315	C329	2512	2517	5
A113	A5200	2519	2520	1
A113	A553	2519	2527	8
A113	A5200	2521	2522	1
A113	A520	2525	2527	2
A113	A5200	2525	2526	1
A152	A520	2558	2559	1
A152	A5200	2558	2559	1
B427	B13	2581	2582	1
B427	B422	2581	2582	1
B427	B468	2581	2587	6
A114	A5200	2582	2584	2
C334	C111	2583	2586	3
C334	C124	2583	2586	3
B427	B227	2584	2585	1
B427	B468	2588	2590	2
A148	A546	2593	2594	1
A152	A114	2593	2594	1
B212	B252	2596	2597	1
B212	B468	2599	2605	6
A152	A553	2619	2628	9
B259	B468	2621	2622	1
B259	B422	2622	2636	14
A152	A5200	2624	2625	1
B259	B252	2629	2630	1
B259	B459	2629	2630	1
A152	A553	2630	2633	3
B259	B459	2631	2633	2
B259	B252	2632	2635	3
A152	A525	2633	2634	1
B259	B459	2634	2636	2
B259	B422	2638	2647	9
B259	B459	2643	2645	2
B259	B468	2648	2664	16
B259	B459	2651	2652	1
B259	B450	2652	2660	8
B259	B422	2655	2656	1
B259	B13	2658	2659	1
B259	B450	2662	2663	1
B419	B452	2684	2685	1
B452	B259	2690	2691	1
B259	B214	2694	2701	7
B219	B450	2695	2707	12
B219	B459	2696	2701	5
A130	A556	2697	2706	9
B259	B252	2697	2701	4
B219	B452	2698	2699	1
A130	A126	2702	2703	1
A130	A5200	2703	2707	4
B258	B214	2708	2709	1
A130	A559	2710	2713	3
B248	B459	2711	2714	3
B248	B443	2712	2726	14
B248	B252	2715	2716	1
B248	B459	2715	2716	1
A117	A512	2717	2724	7
B248	B459	2720	2724	4
A117	A525	2730	2741	11
A544	A512	2731	2732	1
B248	B252	2732	2733	1
A130	A512	2734	2735	1
A130	A544	2734	2735	1
B431	B457	2734	2736	2
B248	B252	2735	2736	1
A117	A559	2736	2741	5
B248	B252	2739	2740	1
B219	B214	2740	2751	11
B219	B258	2740	2742	2
B248	B457	2741	2744	3
B219	B258	2743	2745	2
B219	B252	2745	2748	3
B219	B252	2750	2751	1
A143	A512	2751	2752	1
A143	A559	2753	2755	2
B224	B457	2755	2767	12
B224	B410	2758	2759	1
B219	B252	2760	2770	10
B224	B410	2760	2761	1
B219	B255	2761	2762	1
B224	B410	2762	2763	1
B231	B443	2787	2794	7
C359	C349	2787	2789	2
B231	B400	2789	2791	2
B224	B218	2790	2791	1
A157	A523	2791	2794	3
B224	B254	2792	2793	1
B224	B421	2792	2793	1
B231	B252	2792	2797	5
B231	B400	2792	2794	2
A157	A512	2793	2794	1
B224	B443	2794	2795	1
B224	B459	2795	2796	1
B231	B254	2795	2796	1
D249	D339	2795	2801	6
D249	D344	2795	2798	3
B224	B420	2799	2802	3
D249	D344	2800	2802	2
A122	A523	2804	2823	19
A122	A512	2807	2808	1
A122	A512	2814	2815	1
A113	A558	2818	2825	7
A122	A519	2836	2839	3
A122	A558	2836	2840	4
A122	A559	2840	2849	9
A122	A519	2851	2852	1
A122	A552	2854	2857	3
A111	A519	2872	2876	4
A111	A535	2872	2876	4
A158	A552	2873	2874	1
B239	B410	2874	2877	3
B239	B459	2874	2877	3
B237	B421	2876	2884	8
B237	B239	2878	2879	1
B237	B410	2878	2881	3
B237	B459	2878	2879	1
B237	B424	2881	2894	13
B237	B410	2883	2888	5
B237	B225	2885	2886	1
D220	D326	2885	2886	1
B237	B239	2887	2888	1
A122	A552	2890	2899	9
B237	B427	2893	2894	1
A122	A519	2895	2901	6
B237	B424	2895	2896	1
A122	A552	2900	2901	1
B237	B420	2900	2901	1
B257	B420	2904	2910	6
B427	B218	2912	2915	3
B427	B420	2912	2916	4
B427	B459	2914	2915	1
B427	B458	2915	2916	1
B427	B424	2918	2919	1
B427	B400	2920	2937	17
B427	B458	2922	2933	11
B225	B459	2923	2924	1
B225	B424	2924	2926	2
B427	B424	2928	2929	1
B427	B440	2929	2930	1
B427	B424	2933	2937	4
A546	A519	2950	2955	5
B212	B420	2966	2976	10
A152	A551	2972	2989	17
A152	A526	2985	2997	12
A117	A535	2988	2998	10
B452	B440	2998	3002	4
A117	A535	3000	3002	2
B452	B440	3003	3004	1
B452	B440	3005	3006	1
B452	B440	3007	3008	1
B259	B420	3008	3015	7
B259	B425	3008	3010	2
B259	B215	3009	3016	7
B259	B458	3010	3011	1
B259	B2150	3013	3016	3
B259	B458	3013	3016	3
B259	B215	3018	3021	3
B259	B420	3019	3020	1
B259	B458	3020	3032	12
B259	B218	3021	3025	4
B259	B215	3023	3025	2
D242	D229	3023	3027	4
B259	B218	3027	3032	5
B419	B2150	3027	3034	7
B246	B425	3032	3033	1
B246	B218	3035	3038	3
B246	B425	3041	3053	12
B246	B218	3044	3047	3
B246	B215	3049	3052	3
B246	B458	3049	3053	4
B259	B215	3052	3053	1
B259	B215	3059	3060	1
B259	B218	3059	3060	1
B259	B458	3059	3060	1
B246	B2150	3068	3075	7
B246	B458	3069	3080	11
B246	B2150	3080	3081	1
B255	B215	3080	3094	14
B255	B254	3084	3085	1
B259	B218	3085	3091	6
B259	B425	3085	3090	5
B431	B425	3099	3100	1
C359	C112	3128	3132	4
C359	C119	3128	3132	4
C359	C152	3128	3130	2
C359	C156	3130	3132	2
B414	B446	3136	3144	8
B224	B210	3153	3154	1
B219	B256	3170	3171	1
B219	B414	3171	3172	1
B217	B446	3174	3177	3
A114	A158	3175	3176	1
B217	B416	3180	3181	1
B219	B446	3182	3186	4
B219	B416	3184	3185	1
B219	B231	3194	3195	1
B219	B2310	3195	3196	1
C322	C156	3198	3199	1
B219	B2310	3199	3206	7
D249	D323	3199	3207	8
D249	D329	3199	3200	1
D249	D333	3199	3206	7
C322	C128	3200	3202	2
C322	C156	3201	3202	1
D249	D329	3202	3207	5
B219	B231	3203	3204	1
B219	B446	3210	3211	1
B219	B446	3213	3214	1
B416	B219	3222	3223	1
B416	B446	3230	3231	1
B416	B446	3232	3235	3
B416	B446	3236	3237	1
B416	B221	3257	3258	1
B416	B446	3257	3258	1
B219	B221	3259	3260	1
B219	B446	3259	3269	10
B225	B420	3292	3295	3
B427	B420	3300	3301	1
C316	C110	3301	3302	1
C316	C119	3301	3302	1
A130	A5200	3308	3316	8
A130	A152	3316	3318	2
B237	B412	3316	3322	6
B237	B446	3316	3326	10
A130	A152	3319	3320	1
B237	B412	3327	3330	3
A143	A526	3332	3333	1
A143	A5200	3333	3336	3
B237	B412	3333	3335	2
B237	B446	3334	3343	9
B237	B410	3337	3338	1
A143	A500	3338	3339	1
B237	B412	3338	3342	4
B237	B410	3340	3351	11
B237	B212	3345	3346	1
B237	B446	3347	3349	2
B237	B420	3348	3349	1
A143	A523	3351	3352	1
A143	A526	3351	3352	1
B237	B420	3351	3354	3
B237	B410	3353	3354	1
C342	C114	3357	3358	1
B419	B430	3399	3401	2
A116	A500	3408	3416	8
A157	A526	3409	3412	3
A116	A5200	3415	3417	2
B419	B420	3415	3425	10
A116	A526	3416	3417	1
A116	A5200	3418	3419	1
B259	B412	3424	3436	12
A117	A113	3426	3427	1
A117	A5200	3426	3427	1
A117	A526	3426	3427	1
B259	B430	3427	3428	1
B259	B430	3433	3436	3
A148	A533	3439	3442	3
A148	A524	3441	3446	5
B259	B420	3445	3447	2
B259	B449	3446	3453	7
B259	B412	3447	3448	1
B259	B412	3449	3452	3
B248	B412	3453	3454	1
B248	B420	3455	3458	3
D348	D356	3458	3470	12
B248	B224	3459	3460	1
B248	B420	3460	3470	10
B248	B449	3460	3461	1
B255	B432	3460	3461	1
A117	A524	3463	3465	2
D348	D359	3463	3465	2
B248	B449	3464	3466	2
B248	B449	3469	3481	12
B248	B246	3472	3474	2
B248	B227	3476	3478	2
D348	D329	3476	3477	1
B224	B434	3488	3489	1
B224	B449	3489	3492	3
B224	B412	3491	3496	5
B431	B434	3495	3497	2
B224	B411	3496	3501	5
B224	B252	3497	3502	5
B224	B242	3498	3499	1
A111	A533	3502	3503	1
A111	A559	3502	3503	1
B224	B449	3502	3507	5
B224	B436	3508	3509	1
C322	C154	3508	3518	10
B224	B411	3509	3511	2
C322	C129	3510	3518	8
B224	B252	3511	3513	2
B224	B252	3515	3516	1
A553	A520	3517	3519	2
B224	B252	3519	3520	1
B13	B252	3523	3526	3
B13	B248	3525	3526	1
B231	B252	3541	3545	4
B231	B411	3541	3543	2
B231	B434	3542	3545	3
C322	C128	3548	3552	4
B13	B436	3552	3553	1
B416	B252	3553	3561	8
A546	A559	3559	3575	16
B416	B252	3564	3565	1
A546	A559	3583	3585	2
B416	B221	3585	3586	1
A122	A523	3588	3591	3
B416	B221	3592	3593	1
B416	B257	3599	3600	1
B416	B411	3600	3605	5
B427	B411	3605	3611	6
B427	B416	3605	3606	1
B416	B434	3609	3624	15
B219	B411	3621	3627	6
D249	D336	3623	3633	10
A122	A559	3626	3631	5
B219	B218	3626	3627	1
D249	D229	3626	3630	4
D249	D345	3628	3633	5
D249	D349	3628	3631	3
B219	B411	3630	3631	1
B219	B411	3639	3645	6
B219	B212	3646	3647	1
A122	A143	3652	3654	2
B219	B443	3652	3654	2
A152	A536	3653	3655	2
A122	A523	3656	3668	12
A122	A559	3659	3663	4
A122	A552	3663	3664	1
A157	A536	3666	3668	2
D222	D345	3670	3682	12
D222	D359	3674	3675	1
D222	D339	3678	3682	4
B416	B219	3701	3702	1
C313	C122	3714	3722	8
C313	C154	3714	3722	8
C313	C156	3714	3719	5
A116	A559	3721	3727	6
A116	A111	3727	3728	1
B237	B22	3740	3752	12
B237	B421	3745	3746	1
B237	B421	3747	3749	2
A111	A552	3759	3772	13
A111	A558	3759	3768	9
A158	A535	3761	3762	1
C334	C131	3767	3772	5
C334	C122	3773	3784	11
C334	C131	3773	3776	3
C334	C121	3779	3780	1
C334	C154	3782	3783	1
B259	B22	3784	3794	10
B259	B468	3805	3806	1
B224	B421	3808	3809	1
B224	B421	3810	3821	11
B259	B459	3811	3812	1
B259	B2150	3823	3834	11
B259	B459	3829	3830	1
B259	B459	3839	3840	1
B259	B421	3844	3854	10
B259	B459	3850	3851	1
D348	D332	3856	3860	4
B224	B217	3860	3861	1
B224	B468	3861	3862	1
A130	A556	3864	3874	10
B436	B421	3897	3898	1
B436	B458	3897	3905	8
B436	B421	3900	3902	2
B248	B257	3936	3937	1
B248	B2150	3953	3955	2
B248	B2150	3957	3958	1
B248	B458	3966	3968	2
B248	B229	3969	3970	1
A143	A525	3971	3976	5
B248	B446	3971	3976	5
B248	B221	3974	3975	1
B248	B458	3974	3980	6
B248	B446	3979	3981	2
B248	B424	3981	3999	18
B248	B458	3982	3989	7
A122	A535	3983	3996	13
B248	B446	3983	3987	4
C322	C337	3984	3985	1
B248	B2150	3985	3986	1
B13	B427	3991	3992	1
B248	B458	3991	3997	6
B248	B412	3995	3996	1
D249	D344	3997	4002	5
D249	D354	3997	4007	10
D249	D319	3998	4011	13
B248	B446	4000	4001	1
B248	B458	4000	4001	1
A122	A518	4001	4002	1
D249	D322	4001	4003	2
C322	C156	4002	4005	3
D249	D353	4002	4012	10
A126	A518	4003	4004	1
A122	A539	4013	4014	1
A122	A535	4015	4019	4
D222	D344	4017	4023	6
D222	D346	4018	4019	1
A539	A535	4021	4033	12
A539	A525	4028	4030	2
B427	B446	4028	4039	11
B427	B424	4032	4037	5
A539	A525	4033	4037	4
A113	A535	4038	4042	4
D222	D346	4038	4054	16
B427	B424	4041	4042	1
B427	B446	4041	4042	1
B219	B424	4044	4049	5
B427	B446	4047	4052	5
B219	B2150	4048	4051	3
B219	B2310	4050	4052	2
D229	D226	4050	4052	2
D229	D312	4050	4052	2
D229	D344	4050	4052	2
D222	D346	4057	4058	1
B219	B410	4058	4059	1
D222	D326	4059	4070	11
D222	D226	4062	4068	6
B416	B424	4082	4091	9
B416	B424	4095	4097	2
B219	B2150	4101	4102	1
B219	B2310	4101	4103	2
B416	B2310	4101	4102	1
B219	B2150	4103	4112	9
B219	B416	4103	4104	1
B416	B2310	4103	4104	1
B416	B424	4105	4106	1
B219	B2150	4117	4125	8
C334	C122	4120	4131	11
B416	B424	4122	4130	8
C342	C110	4126	4127	1
C342	C119	4126	4127	1
C334	C128	4129	4131	2
B419	B219	4131	4132	1
B416	B2150	4133	4134	1
B416	B2150	4145	4146	1
B416	B419	4148	4149	1
B224	B2310	4158	4174	16
B214	B255	4163	4165	2
B224	B235	4168	4172	4
B237	B224	4176	4177	1
B237	B2310	4177	4178	1
B237	B224	4181	4183	2
B237	B235	4183	4184	1
B237	B2310	4185	4186	1
B237	B235	4185	4186	1
D242	D312	4185	4197	12
D242	D326	4185	4197	12
C333	C122	4188	4196	8
D228	D226	4188	4194	6
B416	B224	4189	4190	1
D242	D310	4189	4191	2
C333	C131	4193	4195	2
B224	B414	4195	4196	1
C333	C127	4195	4196	1
C333	C340	4195	4196	1
A130	A523	4203	4211	8
A130	A551	4204	4211	7
A544	A551	4222	4230	8
A544	A523	4224	4238	14
C340	C143	4229	4245	16
C340	C131	4230	4231	1
C340	C121	4231	4233	2
A544	A551	4232	4233	1
C340	C131	4234	4235	1
C340	C337	4240	4248	8
C340	C315	4242	4245	3
C340	C333	4244	4245	1
C340	C116	4246	4247	1
C340	C315	4246	4247	1
C340	C143	4247	4248	1
B225	B231	4283	4284	1
B246	B459	4283	4285	2
B246	B242	4284	4285	1
B246	B235	4289	4290	1
A126	A530	4346	4347	1
C359	C110	4358	4365	7
C359	C112	4358	4365	7
C359	C156	4358	4359	1
C322	C300	4393	4394	1
C322	C112	4394	4398	4
C322	C116	4395	4396	1
C322	C110	4400	4407	7
C322	C112	4400	4407	7
C322	C340	4401	4402	1
C322	C300	4403	4415	12
C322	C116	4406	4407	1
C322	C143	4407	4414	7
C322	C127	4413	4414	1
B13	B459	4424	4430	6
B13	B420	4430	4431	1
B13	B216	4431	4432	1
B13	B459	4433	4437	4
B13	B459	4440	4452	12
D217	D329	4446	4451	5
D217	D318	4447	4457	10
D229	D333	4457	4463	6
C342	C110	4461	4462	1
C342	C131	4461	4462	1
C342	C147	4461	4462	1
A143	A512	4467	4469	2
B419	B219	4470	4472	2
B224	B421	4478	4481	3
A130	A512	4495	4505	10
B224	B434	4505	4510	5
B219	B434	4513	4515	2
B416	B435	4513	4514	1
B224	B434	4517	4519	2
A546	A148	4520	4522	2
B219	B414	4533	4535	2
B219	B436	4544	4545	1
C313	C116	4546	4547	1
C313	C143	4546	4547	1
B237	B435	4548	4555	7
B431	B224	4554	4555	1
B237	B443	4555	4556	1
B237	B435	4557	4558	1
B431	B435	4565	4567	2
D222	D329	4574	4581	7
D222	D333	4585	4586	1
D222	D356	4590	4592	2
B259	B434	4605	4606	1
D222	D333	4606	4611	5
D222	D329	4608	4610	2
B452	B435	4638	4641	3
B248	B432	4642	4643	1
B452	B435	4645	4657	12
B248	B449	4648	4657	9
B452	B434	4648	4649	1
B248	B434	4656	4658	2
A122	A558	4657	4658	1
B248	B449	4658	4660	2
B452	B218	4659	4660	1
B452	B435	4659	4666	7
B248	B434	4665	4666	1
B248	B434	4667	4674	7
A113	A558	4668	4670	2
A126	A5200	4668	4671	3
B452	B435	4668	4669	1
B248	B449	4670	4671	1
A113	A558	4673	4676	3
A126	A500	4674	4675	1
A126	A5200	4674	4675	1
A122	A558	4680	4687	7
A126	A500	4682	4688	6
B248	B434	4683	4684	1
A126	A5200	4685	4686	1
A122	A558	4688	4689	1
D244	D313	4692	4698	6
D244	D356	4692	4695	3
A122	A558	4695	4696	1
A122	A539	4696	4697	1
D244	D223	4697	4698	1
A122	A500	4734	4750	16
D244	D313	4736	4737	1
D244	D318	4736	4742	6
D244	D333	4736	4741	5
B245	B449	4748	4751	3
A157	A5200	4780	4781	1
A157	A558	4780	4786	6
A157	A5200	4783	4785	2
A157	A558	4796	4797	1
B255	B420	4816	4817	1
B416	B449	4819	4822	3
B419	B420	4825	4826	1
B13	B422	4861	4862	1
B416	B210	4869	4870	1
B13	B2150	4877	4878	1
B13	B222	4879	4880	1
A152	A556	4880	4890	10
A152	A533	4882	4883	1
A111	A526	4884	4888	4
A152	A533	4885	4887	2
B416	B449	4888	4890	2
A111	A526	4891	4892	1
B13	B449	4893	4906	13
A111	A556	4894	4895	1
A152	A520	4895	4896	1
A152	A533	4898	4899	1
B13	B449	4907	4909	2
B13	B449	4911	4923	12
A553	A536	4919	4920	1
A553	A526	4920	4924	4
A553	A556	4926	4936	10
B13	B449	4926	4931	5
A553	A536	4929	4930	1
A553	A533	4931	4933	2
B254	B2150	4932	4933	1
D249	D318	4938	4948	10
D249	D356	4942	4948	6
A553	A556	4944	4945	1
D249	D345	4944	4948	4
D220	D353	4947	4953	6
D229	D323	4947	4955	8
B431	B2150	4949	4952	3
D229	D333	4950	4955	5
A553	A556	4951	4952	1
B224	B450	4954	4955	1
B224	B431	4956	4957	1
B259	B416	4962	4963	1
B237	B22	4975	4976	1
B224	B2150	4978	4987	9
B224	B248	4982	4983	1
B224	B259	4982	4983	1
B237	B246	4983	4984	1
B239	B259	4983	4984	1
C316	C152	4984	4985	1
B452	B259	4986	4987	1
D241	D336	4987	4988	1
B224	B2150	4989	4990	1
B224	B452	4990	4991	1
A126	A530	4997	5003	6
A539	A536	4997	5010	13
D241	D336	4997	4998	1
D241	D358	4997	4998	1
A539	A530	5016	5017	1
A539	A530	5018	5019	1
C334	C114	5080	5081	1
C334	C121	5080	5081	1
A122	A533	5087	5089	2
C334	C114	5102	5107	5
B252	B424	5103	5109	6
C334	C337	5104	5107	3
B252	B455	5107	5108	1
B252	B443	5108	5109	1
C334	C121	5108	5109	1
D242	D356	5110	5118	8
B258	B424	5111	5112	1
C334	C121	5112	5124	12
C334	C337	5118	5120	2
C334	C122	5121	5123	2
D222	D344	5139	5146	7
D222	D345	5143	5147	4
D222	D327	5152	5153	1
D222	D344	5152	5154	2
D222	D345	5152	5163	11
D222	D333	5158	5162	4
D222	D344	5160	5163	3
D244	D334	5181	5197	16
B210	B411	5184	5185	1
A111	A533	5190	5191	1
C322	C112	5191	5196	5
C322	C129	5191	5199	8
A111	A533	5192	5195	3
D244	D327	5197	5203	6
C322	C112	5198	5199	1
D244	D326	5201	5202	1
B210	B424	5206	5207	1
B210	B419	5208	5209	1
A559	A523	5221	5222	1
B254	B424	5228	5231	3
B254	B424	5237	5247	10
B414	B411	5237	5244	7
D228	D226	5247	5250	3
B436	B411	5252	5257	5
C313	C112	5254	5264	10
C313	C152	5254	5264	10
B414	B2310	5264	5278	14
B13	B411	5269	5275	6
B13	B411	5276	5294	18
B414	B2310	5280	5283	3
C316	C122	5280	5283	3
B414	B225	5282	5283	1
A143	A530	5286	5287	1
A143	A530	5291	5293	2
B13	B225	5292	5293	1
D211	D327	5299	5303	4
B13	B411	5303	5309	6
B13	B411	5310	5312	2
A540	A533	5316	5317	1
B13	B422	5342	5343	1
B431	B410	5349	5350	1
B400	B2310	5351	5352	1
B400	B246	5352	5353	1
A540	A525	5357	5358	1
A113	A142	5364	5366	2
B431	B246	5365	5366	1
A113	A118	5366	5367	1
D249	D336	5368	5380	12
D249	D326	5373	5386	13
B237	B458	5376	5378	2
D249	D316	5377	5382	5
B237	B410	5380	5381	1
B416	B458	5381	5382	1
A122	A524	5382	5383	1
B237	B458	5382	5396	14
B416	B410	5382	5383	1
D249	D335	5383	5387	4
A122	A540	5384	5386	2
D249	D336	5384	5385	1
A122	A557	5385	5386	1
B13	B432	5385	5387	2
A122	A540	5387	5388	1
D249	D335	5389	5390	1
B237	B458	5397	5398	1
B248	B458	5405	5417	12
A122	A533	5407	5408	1
D220	D226	5410	5413	3
D220	D316	5410	5420	10
D220	D322	5410	5420	10
C359	C122	5423	5425	2
C359	C129	5423	5424	1
D229	D319	5451	5459	8
D229	D322	5455	5459	4
C359	C122	5461	5463	2
C359	C143	5461	5463	2
D217	D339	5463	5466	3
C359	C122	5465	5471	6
D229	D316	5465	5478	13
C359	C116	5468	5471	3
D217	D336	5473	5475	2
D229	D322	5473	5479	6
D229	D319	5475	5476	1
D217	D223	5477	5479	2
D217	D339	5479	5484	5
D229	D223	5479	5480	1
D229	D319	5479	5480	1
D217	D322	5480	5481	1
A111	A533	5492	5493	1
B427	B2310	5492	5494	2
D217	D316	5496	5504	8
D217	D339	5498	5499	1
A147	A533	5503	5504	1
A147	A533	5506	5507	1
A147	A533	5508	5511	3
C342	C122	5516	5520	4
C342	C143	5516	5520	4
C342	C333	5519	5520	1
D241	D319	5521	5523	2
C333	C143	5524	5525	1
D241	D316	5525	5531	6
B210	B443	5568	5569	1
D222	D319	5582	5599	17
B225	B217	5585	5586	1
D222	D339	5587	5599	12
B225	B420	5588	5589	1
D242	D223	5592	5593	1
D242	D335	5598	5604	6
D222	D339	5606	5607	1
D222	D335	5609	5611	2
D222	D223	5611	5612	1
D222	D335	5620	5624	4
A553	A512	5641	5645	4
C332	C128	5644	5645	1
C332	C147	5644	5645	1
A553	A530	5646	5647	1
D244	D339	5654	5656	2
A546	A530	5657	5661	4
A130	A512	5660	5662	2
C313	C124	5663	5664	1
A130	A533	5667	5671	4
A546	A520	5667	5668	1
A546	A520	5669	5670	1
A130	A126	5672	5673	1
A546	A520	5673	5674	1
A130	A533	5684	5686	2
A130	A118	5688	5689	1
B239	B435	5688	5702	14
B239	B221	5690	5691	1
A156	A530	5691	5692	1
A156	A512	5695	5696	1
A113	A512	5697	5698	1
C315	C131	5703	5708	5
B224	B431	5705	5706	1
B224	B246	5711	5712	1
B246	B435	5713	5714	1
C315	C128	5714	5719	5
B224	B435	5715	5722	7
C315	C127	5715	5716	1
C315	C131	5715	5716	1
C315	C127	5717	5719	2
A113	A530	5718	5719	1
B400	B224	5725	5726	1
B229	B227	5727	5729	2
B229	B248	5734	5736	2
D211	D346	5739	5744	5
D211	D350	5743	5744	1
B416	B227	5746	5747	1
A122	A530	5747	5758	11
B224	B238	5751	5753	2
B224	B432	5753	5754	1
B416	B431	5755	5756	1
B224	B245	5760	5761	1
A122	A530	5767	5768	1
B224	B240	5767	5768	1
C335	C128	5767	5768	1
B224	B238	5769	5770	1
C335	C128	5769	5772	3
C335	C110	5770	5776	6
C335	C129	5770	5773	3
C335	C147	5772	5773	1
B13	B240	5777	5778	1
D249	D332	5777	5791	14
A539	A512	5778	5780	2
A539	A530	5785	5788	3
C333	C128	5789	5798	9
C333	C110	5792	5793	1
C333	C110	5796	5804	8
D249	D332	5796	5801	5
B13	B255	5798	5799	1
C333	C128	5799	5800	1
C333	C128	5801	5802	1
D228	D316	5805	5811	6
D228	D332	5807	5808	1
D228	D335	5808	5811	3
A122	A559	5811	5812	1
B252	B231	5823	5825	2
B13	B446	5824	5826	2
A559	A530	5830	5831	1
B13	B427	5845	5846	1
B13	B446	5866	5867	1
A525	A558	5897	5898	1
B436	B22	5938	5940	2
A141	A524	5945	5946	1
A141	A524	5949	5950	1
A159	A526	5957	5961	4
A159	A519	5962	5963	1
A159	A526	5963	5964	1
A546	A524	5964	5966	2
A546	A524	5976	5978	2
B430	B420	5984	5985	1
C332	C152	5986	5987	1
A126	A524	5987	5988	1
A126	A558	5987	5988	1
B430	B242	5988	5989	1
D217	D353	5989	5990	1
D217	D329	5997	6001	4
D217	D344	6000	6002	2
D222	D344	6008	6011	3
C313	C152	6016	6024	8
D222	D344	6017	6020	3
D222	D329	6019	6032	13
D222	D344	6023	6026	3
C322	C131	6036	6042	6
D222	D244	6038	6039	1
D241	D327	6039	6040	1
D241	D353	6039	6040	1
C322	C116	6041	6043	2
D222	D344	6042	6043	1
C322	C116	6044	6045	1
D222	D229	6049	6050	1
D222	D344	6050	6054	4
D222	D229	6052	6053	1
D222	D313	6052	6061	9
D222	D346	6054	6056	2
D244	D312	6054	6055	1
D222	D329	6055	6056	1
B224	B259	6058	6059	1
D222	D312	6061	6063	2
D222	D329	6063	6064	1
D242	D327	6065	6071	6
A122	A147	6073	6075	2
A122	A530	6077	6080	3
D241	D327	6077	6078	1
B416	B235	6079	6081	2
D241	D327	6081	6082	1
A539	A558	6082	6094	12
D244	D313	6082	6089	7
D244	D229	6083	6086	3
A539	A113	6085	6088	3
B416	B229	6090	6091	1
B416	B229	6094	6095	1
A539	A558	6100	6105	5
A111	A558	6115	6122	7
B224	B231	6126	6127	1
B252	B410	6132	6133	1
B252	B219	6143	6145	2
C333	C116	6146	6158	12
D249	D318	6170	6185	15
D249	D346	6170	6177	7
D249	D353	6170	6182	12
B252	B421	6173	6176	3
D249	D346	6187	6206	19
D249	D318	6194	6206	12
D349	D312	6195	6196	1
A118	A526	6197	6201	4
A118	A5200	6200	6203	3
A118	A152	6202	6203	1
A118	A526	6205	6206	1
D249	D333	6205	6206	1
A118	A526	6208	6209	1
A118	A526	6213	6214	1
D228	D310	6224	6226	2
D228	D310	6230	6232	2
B436	B443	6275	6276	1
A519	A526	6281	6282	1
A126	A530	6299	6323	24
A546	A5200	6308	6310	2
D348	D226	6309	6310	1
A546	A526	6314	6315	1
A546	A526	6321	6322	1
A546	A526	6323	6324	1
B430	B435	6361	6370	9
C322	C156	6368	6370	2
B430	B246	6370	6371	1
B222	B452	6374	6375	1
B416	B259	6428	6429	1
D229	D217	6439	6442	3
D229	D344	6439	6446	7
D229	D211	6441	6442	1
D229	D312	6441	6442	1
D229	D334	6441	6442	1
D229	D312	6443	6446	3
D229	D334	6443	6446	3
C333	C156	6445	6451	6
D217	D212	6445	6450	5
C333	C335	6447	6448	1
D217	D319	6447	6457	10
C333	C156	6453	6454	1
D229	D334	6458	6481	23
D229	D312	6469	6472	3
D229	D312	6475	6481	6
D229	D358	6476	6481	5
D229	D329	6479	6481	2
D211	D334	6481	6489	8
D229	D319	6481	6495	14
A159	A518	6482	6483	1
D211	D329	6483	6486	3
D211	D358	6483	6484	1
D229	D312	6483	6485	2
D229	D358	6486	6497	11
B237	B224	6487	6488	1
B237	B224	6493	6494	1
D229	D329	6496	6497	1
D211	D334	6497	6503	6
D211	D312	6498	6503	5
D211	D358	6500	6501	1
C334	C156	6523	6527	4
D222	D312	6523	6537	14
D222	D354	6523	6524	1
D222	D310	6526	6537	11
D222	D354	6529	6537	8
B252	B214	6531	6532	1
B252	B214	6534	6536	2
D222	D310	6543	6546	3
D222	D312	6543	6545	2
D222	D354	6543	6545	2
C342	C156	6549	6557	8
D222	D354	6556	6566	10
D222	D310	6558	6574	16
D222	D329	6558	6564	6
D222	D326	6559	6567	8
B252	B210	6562	6564	2
A152	A535	6567	6571	4
D222	D329	6568	6571	3
D222	D326	6571	6574	3
A553	A152	6581	6582	1
B436	B219	6584	6585	1
B436	B231	6585	6587	2
D220	D339	6593	6600	7
A553	A519	6595	6596	1
D220	D358	6596	6597	1
D220	D228	6598	6600	2
D220	D310	6600	6612	12
D220	D358	6602	6606	4
D228	D354	6602	6608	6
D228	D339	6607	6608	1
C359	C337	6611	6617	6
C359	C129	6613	6617	4
C359	C124	6614	6615	1
D249	D334	6617	6636	19
D249	D358	6617	6629	12
D228	D329	6618	6624	6
D228	D339	6618	6624	6
D249	D354	6620	6622	2
D228	D333	6622	6624	2
D249	D310	6630	6631	1
D249	D358	6632	6634	2
D249	D310	6640	6642	2
D249	D335	6648	6652	4
D249	D335	6658	6660	2
D228	D329	6659	6660	1
D228	D339	6659	6668	9
D228	D329	6665	6669	4
B452	B458	6680	6682	2
A544	A524	6684	6686	2
B13	B458	6702	6711	9
B13	B458	6713	6719	6
B452	B420	6716	6717	1
B13	B422	6717	6718	1
B259	B458	6728	6732	4
B13	B458	6735	6736	1
B13	B458	6739	6747	8
C322	C111	6774	6776	2
C322	C128	6774	6779	5
C322	C112	6775	6776	1
C322	C111	6777	6778	1
B416	B458	6785	6798	13
B416	B227	6788	6789	1
B400	B245	6802	6803	1
B400	B446	6805	6806	1
B416	B458	6805	6806	1
B416	B458	6809	6810	1
C334	C152	6846	6847	1
C342	C111	6862	6865	3
A152	A524	6869	6870	1
A152	A551	6881	6891	10
A152	A524	6889	6890	1
B237	B255	6900	6902	2
C316	C152	6904	6916	12
D229	D322	6908	6913	5
D229	D344	6908	6912	4
B252	B214	6928	6929	1
A116	A524	6938	6939	1
D222	D322	6949	6950	1
D241	D356	6951	6952	1
D222	D322	6956	6957	1
D222	D356	6957	6966	9
D222	D344	6959	6960	1
C359	C110	6961	6964	3
D222	D344	6963	6984	21
B252	B414	6965	6966	1
D222	D356	6969	6981	12
D222	D359	6976	6981	5
D222	D220	7005	7007	2
D222	D223	7005	7009	4
D222	D356	7005	7008	3
D222	D356	7010	7015	5
D222	D223	7011	7014	3
D222	D327	7027	7040	13
B224	B221	7071	7072	1
B459	B231	7091	7092	1
B452	B246	7112	7114	2
D350	D314	7119	7120	1
A530	A559	7123	7125	2
D348	D314	7125	7135	10
D348	D327	7129	7144	15
B248	B13	7137	7138	1
D242	D332	7139	7156	17
D350	D314	7140	7144	4
B248	B13	7141	7142	1
B248	B256	7144	7145	1
A122	A5200	7147	7150	3
A122	A559	7152	7155	3
B248	B436	7154	7155	1
A122	A5200	7155	7157	2
B248	B245	7157	7158	1
D242	D332	7157	7160	3
C342	C131	7158	7167	9
D242	D348	7163	7165	2
B436	B238	7166	7167	1
C342	C112	7166	7167	1
C334	C124	7185	7186	1
C334	C128	7185	7191	6
C334	C131	7185	7186	1
C334	C124	7188	7189	1
C316	C324	7190	7200	10
C334	C131	7190	7191	1
B431	B258	7198	7200	2
