# Supplementary material for: Network-based diffusion analysis reveals context-specific dominance of dance communication in foraging honeybees
Source: Nat Commun. 2020 Jan 31;11:625. doi: 10.1038/s41467-020-14410-0 (PMC6994492; doi:10.1038/s41467-020-14410-0)
Supplement: Supplementary file 5 — Supplementary Data 1 [file 41467_2020_14410_MOESM5_ESM.zip › Supplementary Data 1/Dance following_Interaction list_Runs followed.csv]

VertexFrom	VertexTo	TimeStart	TimeStop	Duration
A111	A500	2298	2300	2
A111	A519	2872	2875	3
A111	A526	4884	4886	2
A111	A527	1950	1954	4
A111	A530	1284	1285	1
A111	A533	3502	3503	1
A111	A533	5192	5194	2
A111	A535	2872	2875	3
A111	A536	1282	1283	1
A111	A540	1279	1281	2
A111	A546	2299	2300	1
A111	A552	3759	3765	6
A111	A558	3759	3764	5
A111	A558	6115	6118	3
A111	A559	3502	3503	1
A113	A118	5366	5367	1
A113	A142	5364	5365	1
A113	A159	814	815	1
A113	A512	5697	5698	1
A113	A518	1827	1828	1
A113	A520	2525	2527	2
A113	A5200	1832	1835	3
A113	A523	2188	2192	4
A113	A524	2190	2192	2
A113	A530	5718	5719	1
A113	A533	2188	2189	1
A113	A535	4038	4041	3
A113	A551	1830	1832	2
A113	A552	814	815	1
A113	A553	2519	2524	5
A113	A558	1229	1231	2
A113	A558	2818	2821	3
A113	A558	4668	4670	2
A113	A558	4673	4675	2
A114	A500	787	788	1
A114	A5200	787	788	1
A114	A5200	2582	2583	1
A114	A526	787	789	2
A114	A544	1521	1523	2
A114	A546	794	796	2
A114	A556	1521	1523	2
A114	A557	1521	1522	1
A116	A113	1235	1237	2
A116	A142	914	915	1
A116	A157	919	920	1
A116	A500	3408	3414	6
A116	A5200	3415	3416	1
A116	A5200	3418	3419	1
A116	A526	3416	3417	1
A116	A536	2266	2269	3
A116	A539	1239	1242	3
A116	A558	1237	1241	4
A116	A559	3721	3725	4
A117	A113	3426	3427	1
A117	A512	2717	2721	4
A117	A524	2203	2204	1
A117	A524	3463	3464	1
A117	A525	2730	2736	6
A117	A535	2988	2994	6
A117	A535	3000	3002	2
A117	A557	2456	2466	10
A117	A559	2736	2739	3
A118	A5200	6200	6201	1
A118	A526	6197	6198	1
A122	A147	6073	6074	1
A122	A500	1389	1395	6
A122	A500	2444	2446	2
A122	A500	2450	2451	1
A122	A500	4734	4741	7
A122	A519	2836	2838	2
A122	A519	2895	2899	4
A122	A5200	2407	2413	6
A122	A5200	2427	2428	1
A122	A5200	7147	7149	2
A122	A5200	7155	7156	1
A122	A523	2804	2814	10
A122	A523	3588	3590	2
A122	A523	3656	3663	7
A122	A524	2400	2402	2
A122	A524	2409	2413	4
A122	A524	5382	5383	1
A122	A527	2068	2077	9
A122	A530	5747	5752	5
A122	A530	5767	5768	1
A122	A530	6077	6078	1
A122	A533	5087	5089	2
A122	A533	5407	5408	1
A122	A535	2024	2026	2
A122	A535	2029	2030	1
A122	A535	2066	2068	2
A122	A535	3983	3989	6
A122	A535	4015	4018	3
A122	A536	2418	2419	1
A122	A539	2024	2029	5
A122	A539	2039	2044	5
A122	A539	4696	4697	1
A122	A540	1371	1372	1
A122	A540	2416	2419	3
A122	A540	5384	5385	1
A122	A552	921	923	2
A122	A552	2854	2855	1
A122	A552	2890	2894	4
A122	A552	2900	2901	1
A122	A552	3663	3664	1
A122	A556	1392	1394	2
A122	A557	2447	2451	4
A122	A558	2836	2839	3
A122	A558	4657	4658	1
A122	A558	4680	4683	3
A122	A559	1391	1393	2
A122	A559	2840	2844	4
A122	A559	3626	3628	2
A122	A559	3659	3661	2
A122	A559	5811	5812	1
A122	A559	7152	7154	2
A126	A500	4674	4675	1
A126	A500	4682	4686	4
A126	A5200	4668	4670	2
A126	A5200	4674	4675	1
A126	A5200	4685	4686	1
A126	A524	5987	5988	1
A126	A530	4346	4347	1
A126	A530	4997	5001	4
A126	A530	6299	6313	14
A126	A558	5987	5988	1
A130	A118	5688	5689	1
A130	A122	401	403	2
A130	A152	3316	3317	1
A130	A512	2734	2735	1
A130	A512	4495	4501	6
A130	A512	5660	5662	2
A130	A519	1756	1758	2
A130	A5200	1782	1783	1
A130	A5200	2703	2706	3
A130	A5200	3308	3313	5
A130	A523	2127	2128	1
A130	A523	4203	4208	5
A130	A525	399	401	2
A130	A527	1757	1758	1
A130	A527	1773	1776	3
A130	A533	5667	5668	1
A130	A533	5684	5685	1
A130	A535	2122	2126	4
A130	A539	2074	2076	2
A130	A539	2107	2116	9
A130	A539	2128	2129	1
A130	A544	1477	1478	1
A130	A544	2734	2735	1
A130	A551	1775	1778	3
A130	A551	4204	4208	4
A130	A556	2697	2701	4
A130	A556	3864	3870	6
A130	A557	1474	1477	3
A130	A558	1094	1098	4
A130	A559	2710	2712	2
A141	A519	1763	1767	4
A141	A5200	761	763	2
A141	A524	5949	5950	1
A141	A530	762	766	4
A141	A530	1095	1099	4
A141	A556	761	762	1
A141	A557	765	769	4
A143	A500	3338	3339	1
A143	A512	4467	4468	1
A143	A5200	3333	3335	2
A143	A523	3351	3352	1
A143	A525	3971	3974	3
A143	A526	3351	3352	1
A143	A530	5286	5287	1
A143	A530	5291	5292	1
A143	A540	2456	2464	8
A143	A553	2464	2466	2
A143	A559	2753	2754	1
A147	A519	1877	1881	4
A147	A533	5508	5510	2
A148	A500	1360	1361	1
A148	A519	1890	1892	2
A148	A524	3441	3443	2
A148	A525	1656	1657	1
A148	A527	1890	1892	2
A148	A533	1894	1895	1
A148	A533	3439	3441	2
A148	A535	1358	1359	1
A148	A539	1052	1055	3
A148	A539	1927	1933	6
A148	A540	1357	1360	3
A148	A546	2593	2594	1
A148	A552	1927	1929	2
A148	A556	1655	1658	3
A148	A557	1358	1360	2
A152	A126	548	554	6
A152	A143	560	564	4
A152	A156	565	568	3
A152	A520	2558	2559	1
A152	A5200	2558	2559	1
A152	A5200	2624	2625	1
A152	A523	569	571	2
A152	A524	1487	1488	1
A152	A524	1500	1501	1
A152	A526	549	554	5
A152	A526	841	842	1
A152	A526	2985	2990	5
A152	A527	1919	1921	2
A152	A527	1975	1976	1
A152	A533	4882	4883	1
A152	A533	4885	4886	1
A152	A533	4898	4899	1
A152	A535	6567	6569	2
A152	A536	1494	1496	2
A152	A536	3653	3655	2
A152	A539	1969	1973	4
A152	A540	553	562	9
A152	A551	2972	2982	10
A152	A551	6881	6887	6
A152	A553	2619	2624	5
A152	A553	2630	2632	2
A152	A556	4880	4886	6
A152	A558	557	559	2
A152	A558	571	572	1
A156	A512	5695	5696	1
A156	A530	5691	5692	1
A157	A512	2793	2794	1
A157	A519	1522	1523	1
A157	A5200	4780	4781	1
A157	A5200	4783	4784	1
A157	A523	2791	2793	2
A157	A526	1522	1523	1
A157	A526	1544	1545	1
A157	A526	3409	3410	1
A157	A533	1869	1870	1
A157	A536	3666	3667	1
A157	A544	1544	1545	1
A157	A552	1544	1545	1
A157	A558	4780	4783	3
A158	A152	1657	1658	1
A158	A500	1365	1366	1
A158	A519	1657	1658	1
A158	A533	2251	2252	1
A158	A533	2256	2258	2
A158	A535	1655	1657	2
A158	A535	2223	2225	2
A158	A535	2251	2256	5
A158	A535	3761	3762	1
A158	A552	1655	1657	2
A158	A552	2873	2874	1
A159	A518	6482	6483	1
A159	A519	5962	5963	1
A159	A523	2105	2109	4
A159	A526	5957	5960	3
A159	A526	5963	5964	1
A159	A535	2105	2110	5
A518	A500	2428	2432	4
A518	A5200	2423	2424	1
A525	A558	5897	5898	1
A530	A559	7123	7124	1
A539	A113	6085	6086	1
A539	A512	5778	5779	1
A539	A525	4028	4029	1
A539	A525	4033	4035	2
A539	A530	5018	5019	1
A539	A530	5785	5786	1
A539	A535	4021	4027	6
A539	A536	4997	5003	6
A539	A558	6082	6088	6
A539	A558	6100	6103	3
A540	A525	5357	5358	1
A540	A533	5316	5317	1
A544	A512	2731	2732	1
A544	A523	4224	4232	8
A544	A524	6684	6685	1
A544	A551	4222	4226	4
A546	A148	4520	4521	1
A546	A512	1578	1580	2
A546	A519	2950	2953	3
A546	A520	1578	1581	3
A546	A520	5667	5668	1
A546	A5200	6308	6310	2
A546	A523	1590	1592	2
A546	A524	2242	2243	1
A546	A524	2248	2249	1
A546	A524	5964	5965	1
A546	A526	6314	6315	1
A546	A526	6323	6324	1
A546	A530	5657	5659	2
A546	A535	2267	2268	1
A546	A535	2270	2273	3
A546	A540	2294	2295	1
A546	A544	1576	1585	9
A546	A552	1578	1580	2
A546	A556	1584	1587	3
A546	A559	3559	3567	8
A546	A559	3583	3584	1
A553	A512	5641	5643	2
A553	A520	3517	3518	1
A553	A526	4920	4922	2
A553	A530	5646	5647	1
A553	A533	4931	4932	1
A553	A536	4919	4920	1
A553	A556	4926	4931	5
A553	A556	4944	4945	1
A553	A556	4951	4952	1
A559	A523	5221	5222	1
A559	A530	5830	5831	1
B13	B2150	4877	4878	1
B13	B216	4431	4432	1
B13	B222	4879	4880	1
B13	B252	3523	3525	2
B13	B411	5269	5273	4
B13	B411	5276	5284	8
B13	B411	5303	5306	3
B13	B411	5310	5311	1
B13	B422	6717	6718	1
B13	B432	5385	5386	1
B13	B436	3552	3553	1
B13	B446	5824	5825	1
B13	B446	5866	5867	1
B13	B449	4893	4900	7
B13	B449	4907	4908	1
B13	B449	4911	4918	7
B13	B449	4926	4929	3
B13	B458	6702	6707	5
B13	B458	6713	6717	4
B13	B458	6739	6743	4
B13	B459	4424	4428	4
B13	B459	4433	4436	3
B13	B459	4440	4447	7
B210	B411	5184	5185	1
B210	B443	5568	5569	1
B212	B2310	1704	1705	1
B212	B2310	1708	1709	1
B212	B235	2165	2170	5
B212	B256	1351	1352	1
B212	B400	2169	2170	1
B212	B411	1695	1698	3
B212	B420	2966	2972	6
B212	B421	1695	1697	2
B212	B422	1695	1699	4
B212	B422	1709	1710	1
B212	B424	1700	1710	10
B212	B424	1719	1720	1
B212	B432	1351	1352	1
B212	B436	1713	1714	1
B212	B458	1698	1705	7
B212	B458	1713	1716	3
B212	B459	1705	1706	1
B212	B468	2599	2602	3
B214	B255	4163	4164	1
B217	B13	1683	1691	8
B217	B252	1675	1677	2
B217	B436	1677	1678	1
B217	B436	1688	1693	5
B217	B446	3174	3175	1
B217	B450	1696	1697	1
B217	B450	1700	1701	1
B219	B212	3646	3647	1
B219	B214	2740	2746	6
B219	B215	1828	1830	2
B219	B215	1839	1840	1
B219	B2150	4048	4050	2
B219	B2150	4101	4102	1
B219	B2150	4103	4108	5
B219	B2150	4117	4121	4
B219	B216	1386	1387	1
B219	B218	1350	1351	1
B219	B218	3626	3627	1
B219	B221	3259	3260	1
B219	B231	3203	3204	1
B219	B2310	1356	1357	1
B219	B2310	1894	1895	1
B219	B2310	3199	3203	4
B219	B2310	4050	4051	1
B219	B2310	4101	4103	2
B219	B235	1391	1392	1
B219	B235	1395	1400	5
B219	B252	2745	2746	1
B219	B252	2750	2751	1
B219	B252	2760	2764	4
B219	B254	1393	1394	1
B219	B255	2761	2762	1
B219	B256	1385	1391	6
B219	B256	1402	1403	1
B219	B256	1413	1417	4
B219	B258	2740	2741	1
B219	B258	2743	2744	1
B219	B259	997	998	1
B219	B400	956	957	1
B219	B400	997	998	1
B219	B411	914	915	1
B219	B411	2356	2358	2
B219	B411	3621	3625	4
B219	B411	3639	3642	3
B219	B412	1346	1351	5
B219	B412	2356	2358	2
B219	B414	1402	1403	1
B219	B414	3171	3172	1
B219	B414	4533	4534	1
B219	B416	3184	3185	1
B219	B416	4103	4104	1
B219	B419	905	910	5
B219	B419	1403	1404	1
B219	B420	1814	1819	5
B219	B420	1828	1829	1
B219	B420	1902	1905	3
B219	B421	1819	1820	1
B219	B422	912	913	1
B219	B424	898	900	2
B219	B424	904	905	1
B219	B424	1814	1815	1
B219	B424	4044	4047	3
B219	B425	898	900	2
B219	B425	997	998	1
B219	B431	898	903	5
B219	B431	914	915	1
B219	B432	1390	1391	1
B219	B432	1415	1417	2
B219	B434	912	914	2
B219	B434	1387	1394	7
B219	B434	4513	4514	1
B219	B440	898	900	2
B219	B442	904	908	4
B219	B442	1405	1408	3
B219	B443	1409	1410	1
B219	B443	3652	3653	1
B219	B446	956	957	1
B219	B446	1894	1895	1
B219	B446	3182	3184	2
B219	B446	3210	3211	1
B219	B446	3213	3214	1
B219	B446	3259	3264	5
B219	B449	956	957	1
B219	B450	899	900	1
B219	B450	905	906	1
B219	B450	908	911	3
B219	B450	1846	1848	2
B219	B450	2695	2701	6
B219	B457	1894	1895	1
B219	B458	1398	1401	3
B219	B458	1403	1405	2
B219	B458	1407	1408	1
B219	B458	1831	1839	8
B219	B458	1860	1861	1
B219	B459	2696	2698	2
B220	B215	1593	1597	4
B220	B459	1593	1594	1
B220	B459	1596	1597	1
B222	B452	6374	6375	1
B224	B13	791	795	4
B224	B210	3153	3154	1
B224	B212	346	347	1
B224	B214	1569	1570	1
B224	B214	1571	1572	1
B224	B214	1573	1574	1
B224	B214	1592	1595	3
B224	B215	727	728	1
B224	B215	1509	1511	2
B224	B2150	740	744	4
B224	B2150	4978	4983	5
B224	B2150	4989	4990	1
B224	B218	2790	2791	1
B224	B221	7071	7072	1
B224	B231	6126	6127	1
B224	B2310	4158	4167	9
B224	B235	1170	1176	6
B224	B235	4168	4170	2
B224	B238	1506	1508	2
B224	B238	1516	1517	1
B224	B238	1537	1538	1
B224	B238	1548	1549	1
B224	B238	1596	1602	6
B224	B238	5751	5753	2
B224	B238	5769	5770	1
B224	B240	5767	5768	1
B224	B242	3498	3499	1
B224	B252	1601	1602	1
B224	B252	3497	3500	3
B224	B252	3511	3512	1
B224	B252	3519	3520	1
B224	B254	746	752	6
B224	B254	2792	2793	1
B224	B256	346	347	1
B224	B259	6058	6059	1
B224	B400	757	758	1
B224	B400	787	790	3
B224	B411	1577	1579	2
B224	B411	1970	1972	2
B224	B411	1983	1986	3
B224	B411	1989	1990	1
B224	B411	2001	2004	3
B224	B411	2026	2027	1
B224	B411	2427	2428	1
B224	B411	3496	3499	3
B224	B411	3509	3510	1
B224	B412	3491	3494	3
B224	B414	4195	4196	1
B224	B416	1973	1975	2
B224	B416	1978	1981	3
B224	B416	2001	2011	10
B224	B419	346	347	1
B224	B420	1179	1181	2
B224	B420	1986	1988	2
B224	B420	1998	1999	1
B224	B420	2799	2801	2
B224	B421	3810	3816	6
B224	B421	4478	4480	2
B224	B422	1532	1537	5
B224	B422	1569	1570	1
B224	B422	1571	1572	1
B224	B422	1575	1576	1
B224	B422	1583	1588	5
B224	B422	1594	1595	1
B224	B424	722	725	3
B224	B425	726	727	1
B224	B425	1170	1179	9
B224	B427	787	790	3
B224	B430	1984	1985	1
B224	B431	346	347	1
B224	B431	4956	4957	1
B224	B432	1171	1173	2
B224	B432	2453	2456	3
B224	B432	2459	2460	1
B224	B434	4505	4508	3
B224	B434	4517	4518	1
B224	B435	5715	5718	3
B224	B436	790	791	1
B224	B436	2442	2446	4
B224	B443	1533	1534	1
B224	B443	1579	1580	1
B224	B443	1595	1597	2
B224	B446	1965	1968	3
B224	B446	1982	1987	5
B224	B449	1512	1514	2
B224	B449	1518	1523	5
B224	B449	1548	1549	1
B224	B449	1569	1572	3
B224	B449	1576	1578	2
B224	B449	1599	1604	5
B224	B449	3489	3491	2
B224	B449	3502	3505	3
B224	B457	1972	1974	2
B224	B457	2755	2761	6
B224	B459	1529	1530	1
B224	B459	1532	1533	1
B224	B459	2795	2796	1
B224	B468	1541	1542	1
B224	B468	2421	2425	4
B224	B468	2461	2463	2
B224	B468	3861	3862	1
B225	B224	1501	1502	1
B225	B231	4283	4284	1
B225	B238	1493	1498	5
B225	B410	2238	2240	2
B225	B412	2245	2246	1
B225	B420	3292	3294	2
B225	B424	2924	2925	1
B225	B434	2241	2242	1
B225	B436	1493	1495	2
B225	B459	2923	2924	1
B229	B227	5727	5729	2
B229	B248	5734	5735	1
B231	B214	1209	1210	1
B231	B218	1987	1989	2
B231	B218	1993	1995	2
B231	B22	1599	1608	9
B231	B22	1629	1630	1
B231	B252	1607	1611	4
B231	B252	1629	1631	2
B231	B252	2792	2795	3
B231	B252	3541	3544	3
B231	B258	1993	1994	1
B231	B400	2789	2791	2
B231	B400	2792	2793	1
B231	B411	3541	3543	2
B231	B434	3542	3544	2
B231	B440	1599	1605	6
B231	B443	1602	1603	1
B231	B443	2787	2791	4
B231	B459	1599	1602	3
B237	B212	3345	3346	1
B237	B214	1168	1171	3
B237	B22	2387	2391	4
B237	B22	3740	3746	6
B237	B224	4176	4177	1
B237	B224	4181	4182	1
B237	B224	6487	6488	1
B237	B224	6493	6494	1
B237	B227	1659	1662	3
B237	B2310	4177	4178	1
B237	B2310	4185	4186	1
B237	B235	4183	4184	1
B237	B235	4185	4186	1
B237	B238	2424	2425	1
B237	B239	2887	2888	1
B237	B246	4983	4984	1
B237	B255	6900	6901	1
B237	B410	2878	2880	2
B237	B410	2883	2886	3
B237	B410	3337	3338	1
B237	B410	3340	3345	5
B237	B410	3353	3354	1
B237	B410	5380	5381	1
B237	B411	2390	2392	2
B237	B412	3316	3319	3
B237	B412	3327	3328	1
B237	B412	3338	3340	2
B237	B420	2900	2901	1
B237	B420	3351	3353	2
B237	B421	2876	2880	4
B237	B421	3745	3746	1
B237	B421	3747	3748	1
B237	B422	1617	1620	3
B237	B422	1652	1658	6
B237	B424	2881	2888	7
B237	B424	2895	2896	1
B237	B432	2390	2391	1
B237	B432	2415	2416	1
B237	B432	2419	2420	1
B237	B432	2422	2424	2
B237	B435	4548	4550	2
B237	B435	4557	4558	1
B237	B436	2415	2423	8
B237	B443	1654	1657	3
B237	B446	3316	3321	5
B237	B446	3334	3339	5
B237	B449	2396	2397	1
B237	B452	1160	1167	7
B237	B458	5376	5377	1
B237	B458	5382	5387	5
B237	B459	1608	1610	2
B237	B459	1655	1658	3
B237	B459	2878	2879	1
B237	B468	2393	2394	1
B239	B210	2374	2376	2
B239	B22	2385	2386	1
B239	B410	2874	2876	2
B239	B411	2384	2386	2
B239	B412	2374	2376	2
B239	B435	5688	5695	7
B239	B449	2374	2378	4
B239	B449	2384	2386	2
B239	B459	2874	2876	2
B240	B420	1094	1095	1
B240	B440	1086	1087	1
B242	B416	1828	1829	1
B242	B421	1829	1830	1
B245	B449	4748	4750	2
B246	B215	1768	1771	3
B246	B215	1776	1778	2
B246	B215	3049	3050	1
B246	B2150	3068	3072	4
B246	B218	3035	3036	1
B246	B218	3044	3045	1
B246	B2310	1768	1769	1
B246	B235	973	975	2
B246	B235	977	978	1
B246	B252	1756	1758	2
B246	B252	1763	1766	3
B246	B252	1772	1775	3
B246	B412	2287	2288	1
B246	B414	534	537	3
B246	B421	1760	1763	3
B246	B422	973	977	4
B246	B424	973	977	4
B246	B425	527	529	2
B246	B425	536	538	2
B246	B425	3032	3033	1
B246	B425	3041	3046	5
B246	B431	974	977	3
B246	B432	529	532	3
B246	B435	5713	5714	1
B246	B436	1755	1759	4
B246	B436	1764	1765	1
B246	B442	2281	2282	1
B246	B442	2284	2285	1
B246	B443	1765	1766	1
B246	B457	527	529	2
B246	B458	3049	3051	2
B246	B458	3069	3074	5
B246	B459	4283	4284	1
B248	B13	7137	7138	1
B248	B13	7141	7142	1
B248	B2150	3953	3954	1
B248	B2150	3957	3958	1
B248	B218	1913	1915	2
B248	B227	3476	3477	1
B248	B246	3472	3473	1
B248	B252	799	801	2
B248	B252	2715	2716	1
B248	B252	2732	2733	1
B248	B252	2739	2740	1
B248	B256	1151	1153	2
B248	B256	1157	1159	2
B248	B256	7144	7145	1
B248	B257	3936	3937	1
B248	B411	800	801	1
B248	B412	1159	1160	1
B248	B412	3453	3454	1
B248	B412	3995	3996	1
B248	B416	1911	1912	1
B248	B416	1924	1925	1
B248	B419	1928	1931	3
B248	B420	1921	1923	2
B248	B420	1930	1932	2
B248	B420	3455	3457	2
B248	B420	3460	3466	6
B248	B424	3981	3991	10
B248	B434	4656	4657	1
B248	B434	4665	4666	1
B248	B434	4667	4672	5
B248	B434	4683	4684	1
B248	B436	7154	7155	1
B248	B443	2712	2721	9
B248	B446	3971	3975	4
B248	B446	3979	3980	1
B248	B446	3983	3986	3
B248	B449	3464	3465	1
B248	B449	3469	3477	8
B248	B449	4648	4653	5
B248	B449	4658	4659	1
B248	B449	4670	4671	1
B248	B450	793	795	2
B248	B450	835	836	1
B248	B450	1922	1926	4
B248	B458	3974	3978	4
B248	B458	3982	3986	4
B248	B458	3991	3994	3
B248	B458	5405	5412	7
B248	B459	2711	2712	1
B248	B459	2715	2716	1
B248	B459	2720	2723	3
B248	B468	1551	1552	1
B252	B210	6562	6563	1
B252	B214	6534	6535	1
B252	B214	6928	6929	1
B252	B219	6143	6144	1
B252	B231	5823	5824	1
B252	B414	6965	6966	1
B252	B421	6173	6175	2
B252	B424	5103	5106	3
B252	B443	5108	5109	1
B254	B2150	4932	4933	1
B254	B424	5228	5230	2
B254	B424	5237	5243	6
B255	B215	1542	1544	2
B255	B215	1546	1549	3
B255	B215	3080	3088	8
B255	B2150	1545	1547	2
B255	B2150	1550	1551	1
B255	B227	803	805	2
B255	B239	2339	2340	1
B255	B254	3084	3085	1
B255	B421	794	796	2
B255	B421	1907	1912	5
B255	B422	794	795	1
B255	B424	794	796	2
B255	B425	803	805	2
B255	B425	2341	2342	1
B255	B431	794	796	2
B255	B431	803	804	1
B255	B432	3460	3461	1
B255	B442	2335	2337	2
B255	B449	2338	2345	7
B255	B450	1917	1918	1
B257	B2150	2115	2119	4
B257	B420	2904	2907	3
B258	B214	2708	2709	1
B258	B424	5111	5112	1
B259	B13	2658	2659	1
B259	B214	2694	2698	4
B259	B215	1822	1823	1
B259	B215	3009	3013	4
B259	B215	3018	3019	1
B259	B215	3023	3024	1
B259	B215	3052	3053	1
B259	B215	3059	3060	1
B259	B2150	2190	2196	6
B259	B2150	3013	3014	1
B259	B2150	3823	3829	6
B259	B218	3021	3023	2
B259	B218	3027	3029	2
B259	B218	3059	3060	1
B259	B218	3085	3089	4
B259	B22	3784	3790	6
B259	B235	2198	2201	3
B259	B252	2632	2634	2
B259	B252	2697	2700	3
B259	B400	2194	2198	4
B259	B411	1851	1852	1
B259	B412	2192	2193	1
B259	B412	2200	2201	1
B259	B412	2204	2205	1
B259	B412	2209	2211	2
B259	B412	3424	3432	8
B259	B412	3449	3451	2
B259	B416	1852	1854	2
B259	B420	3008	3012	4
B259	B420	3019	3020	1
B259	B421	1811	1813	2
B259	B421	1851	1852	1
B259	B421	3844	3850	6
B259	B422	2622	2629	7
B259	B422	2638	2643	5
B259	B424	1820	1821	1
B259	B425	2212	2213	1
B259	B425	3008	3009	1
B259	B425	3085	3088	3
B259	B430	3427	3428	1
B259	B430	3433	3434	1
B259	B432	1424	1425	1
B259	B434	2243	2246	3
B259	B434	4605	4606	1
B259	B442	2204	2207	3
B259	B442	2210	2211	1
B259	B442	2213	2214	1
B259	B443	1813	1819	6
B259	B449	3446	3450	4
B259	B450	1811	1813	2
B259	B450	1821	1822	1
B259	B450	2652	2656	4
B259	B457	1851	1852	1
B259	B458	1811	1818	7
B259	B458	3010	3011	1
B259	B458	3013	3015	2
B259	B458	3020	3025	5
B259	B458	3059	3060	1
B259	B458	6728	6731	3
B259	B459	1818	1820	2
B259	B459	1851	1852	1
B259	B459	2631	2632	1
B259	B459	2634	2636	2
B259	B459	2643	2644	1
B259	B459	2651	2652	1
B259	B459	3811	3812	1
B259	B468	2621	2622	1
B259	B468	2648	2656	8
B400	B224	5725	5726	1
B400	B2310	5351	5352	1
B400	B245	6802	6803	1
B400	B246	5352	5353	1
B400	B446	6805	6806	1
B414	B225	5282	5283	1
B414	B2310	5264	5269	5
B414	B2310	5280	5282	2
B414	B411	5237	5240	3
B414	B446	3136	3140	4
B416	B219	3222	3223	1
B416	B219	3701	3702	1
B416	B221	3257	3258	1
B416	B221	3592	3593	1
B416	B227	6788	6789	1
B416	B229	6094	6095	1
B416	B2310	4103	4104	1
B416	B235	6079	6080	1
B416	B252	3553	3558	5
B416	B252	3564	3565	1
B416	B411	3600	3603	3
B416	B424	4082	4087	5
B416	B424	4095	4096	1
B416	B424	4122	4127	5
B416	B434	3609	3619	10
B416	B435	4513	4514	1
B416	B446	3232	3234	2
B416	B446	3236	3237	1
B416	B446	3257	3258	1
B416	B449	4819	4821	2
B416	B449	4888	4889	1
B416	B458	5381	5382	1
B416	B458	6785	6791	6
B416	B458	6805	6806	1
B419	B2150	3027	3031	4
B419	B219	4131	4132	1
B419	B219	4470	4471	1
B419	B410	2266	2268	2
B419	B420	3415	3420	5
B419	B430	3399	3400	1
B419	B442	2258	2259	1
B427	B13	2581	2582	1
B427	B218	2912	2914	2
B427	B227	2584	2585	1
B427	B2310	5492	5493	1
B427	B400	2920	2927	7
B427	B411	3605	3609	4
B427	B416	3605	3606	1
B427	B420	2912	2914	2
B427	B420	3300	3301	1
B427	B422	2581	2582	1
B427	B424	2918	2919	1
B427	B424	2933	2935	2
B427	B424	4032	4035	3
B427	B424	4041	4042	1
B427	B446	4028	4034	6
B427	B446	4047	4050	3
B427	B458	2922	2926	4
B427	B459	2914	2915	1
B427	B468	2581	2584	3
B427	B468	2588	2589	1
B430	B242	5988	5989	1
B430	B420	5984	5985	1
B430	B435	6361	6366	5
B431	B2150	4949	4951	2
B431	B22	2318	2319	1
B431	B224	4554	4555	1
B431	B258	7198	7199	1
B431	B425	2305	2314	9
B431	B425	3099	3100	1
B431	B432	2332	2333	1
B431	B434	3495	3496	1
B431	B435	4565	4566	1
B431	B442	2306	2307	1
B431	B442	2316	2317	1
B431	B442	2322	2324	2
B431	B457	2734	2736	2
B436	B219	6584	6585	1
B436	B22	5938	5939	1
B436	B231	6585	6586	1
B436	B238	7166	7167	1
B436	B411	5252	5255	3
B436	B421	3897	3898	1
B436	B421	3900	3901	1
B436	B443	6275	6276	1
B436	B458	3897	3902	5
B452	B215	2307	2311	4
B452	B218	4659	4660	1
B452	B22	2304	2305	1
B452	B22	2307	2311	4
B452	B246	7112	7113	1
B452	B259	4986	4987	1
B452	B412	2305	2307	2
B452	B412	2331	2333	2
B452	B434	2331	2332	1
B452	B435	4638	4640	2
B452	B435	4645	4652	7
B452	B435	4659	4663	4
B452	B435	4668	4669	1
B452	B440	2998	3001	3
B452	B440	3003	3004	1
B452	B446	1949	1950	1
B452	B457	1949	1951	2
B452	B458	6680	6682	2
B459	B231	7091	7092	1
C313	C112	5254	5259	5
C313	C116	4546	4547	1
C313	C122	3714	3718	4
C313	C124	5663	5664	1
C313	C143	4546	4547	1
C313	C152	5254	5258	4
C313	C152	6016	6020	4
C313	C154	3714	3718	4
C313	C156	3714	3717	3
C315	C127	5717	5718	1
C315	C128	5714	5717	3
C315	C131	5703	5705	2
C315	C329	2512	2515	3
C316	C110	3301	3302	1
C316	C119	3301	3302	1
C316	C122	5280	5282	2
C316	C152	4984	4985	1
C316	C152	6904	6910	6
C316	C324	7190	7194	4
C322	C110	4400	4403	3
C322	C111	6774	6775	1
C322	C111	6777	6778	1
C322	C112	2052	2053	1
C322	C112	4394	4396	2
C322	C112	4400	4403	3
C322	C112	5191	5194	3
C322	C112	5198	5199	1
C322	C116	6044	6045	1
C322	C127	4413	4414	1
C322	C128	3548	3550	2
C322	C128	6774	6777	3
C322	C129	3510	3513	3
C322	C129	5191	5196	5
C322	C131	6036	6039	3
C322	C143	4407	4410	3
C322	C154	3508	3513	5
C322	C156	3201	3202	1
C322	C156	4002	4004	2
C322	C156	6368	6369	1
C322	C300	4403	4409	6
C332	C128	5644	5645	1
C332	C147	5644	5645	1
C332	C152	5986	5987	1
C333	C116	6146	6152	6
C333	C122	4188	4192	4
C333	C127	4195	4196	1
C333	C143	5524	5525	1
C333	C156	6445	6447	2
C333	C156	6453	6454	1
C333	C340	4195	4196	1
C334	C111	2583	2585	2
C334	C114	5080	5081	1
C334	C114	5102	5104	2
C334	C121	5080	5081	1
C334	C121	5112	5117	5
C334	C122	3773	3778	5
C334	C122	4120	4125	5
C334	C122	5121	5122	1
C334	C124	2583	2585	2
C334	C124	7185	7186	1
C334	C124	7188	7189	1
C334	C128	4129	4130	1
C334	C128	7185	7187	2
C334	C129	875	876	1
C334	C131	3767	3769	2
C334	C131	3773	3774	1
C334	C131	7185	7186	1
C334	C152	6846	6847	1
C334	C156	6523	6525	2
C334	C337	5104	5105	1
C335	C110	5770	5772	2
C335	C128	5767	5768	1
C335	C129	5770	5771	1
C335	C147	5772	5773	1
C340	C121	4231	4232	1
C340	C143	4229	4237	8
C340	C143	4247	4248	1
C340	C315	4242	4244	2
C340	C315	4246	4247	1
C340	C337	4240	4244	4
C342	C110	4126	4127	1
C342	C110	4461	4462	1
C342	C111	6862	6864	2
C342	C114	3357	3358	1
C342	C119	4126	4127	1
C342	C122	5516	5518	2
C342	C131	4461	4462	1
C342	C131	7158	7163	5
C342	C143	5516	5518	2
C342	C147	4461	4462	1
C342	C156	6549	6553	4
C342	C333	5519	5520	1
C359	C110	4358	4362	4
C359	C110	6961	6963	2
C359	C112	3128	3131	3
C359	C112	4358	4362	4
C359	C116	5468	5470	2
C359	C119	3128	3131	3
C359	C122	5423	5425	2
C359	C122	5461	5463	2
C359	C122	5465	5468	3
C359	C129	5423	5424	1
C359	C129	6613	6615	2
C359	C143	5461	5463	2
C359	C152	3128	3130	2
C359	C156	3130	3131	1
C359	C337	6611	6615	4
C359	C349	2787	2789	2
D211	D312	6498	6501	3
D211	D327	5299	5301	2
D211	D329	6483	6485	2
D211	D334	6481	6485	4
D211	D334	6497	6500	3
D211	D346	5739	5742	3
D211	D350	5743	5744	1
D211	D358	6483	6484	1
D211	D358	6500	6501	1
D213	D345	1206	1208	2
D217	D212	6445	6447	2
D217	D316	5496	5500	4
D217	D318	4447	4451	4
D217	D319	6447	6452	5
D217	D329	4446	4448	2
D217	D329	5997	5998	1
D217	D336	5473	5474	1
D217	D339	5463	5464	1
D217	D339	5479	5481	2
D217	D353	5989	5990	1
D217	D354	2423	2424	1
D220	D226	5410	5411	1
D220	D310	6600	6605	5
D220	D316	5410	5413	3
D220	D322	5410	5413	3
D220	D326	2885	2886	1
D220	D339	6593	6596	3
D220	D353	4947	4950	3
D220	D358	6602	6603	1
D222	D220	7005	7006	1
D222	D223	7005	7007	2
D222	D223	7011	7013	2
D222	D226	4062	4066	4
D222	D310	6526	6531	5
D222	D310	6543	6545	2
D222	D310	6558	6565	7
D222	D312	6523	6530	7
D222	D312	6543	6544	1
D222	D313	6052	6058	6
D222	D319	1543	1544	1
D222	D319	5582	5591	9
D222	D322	6949	6950	1
D222	D322	6956	6957	1
D222	D326	4059	4064	5
D222	D326	6559	6562	3
D222	D326	6571	6572	1
D222	D327	5152	5153	1
D222	D327	7027	7032	5
D222	D329	4574	4578	4
D222	D329	4608	4610	2
D222	D329	6019	6022	3
D222	D329	6063	6064	1
D222	D333	4606	4609	3
D222	D333	5158	5160	2
D222	D335	5609	5610	1
D222	D335	5620	5621	1
D222	D339	3678	3679	1
D222	D339	5587	5594	7
D222	D344	4017	4020	3
D222	D344	5139	5142	3
D222	D344	5160	5161	1
D222	D344	6008	6009	1
D222	D344	6017	6018	1
D222	D344	6023	6024	1
D222	D344	6050	6052	2
D222	D344	6963	6974	11
D222	D345	3670	3676	6
D222	D345	5143	5144	1
D222	D345	5152	5158	6
D222	D346	4018	4020	2
D222	D346	4038	4044	6
D222	D354	2382	2383	1
D222	D354	6523	6524	1
D222	D354	6529	6531	2
D222	D354	6543	6544	1
D222	D354	6556	6560	4
D222	D356	6957	6960	3
D222	D356	6969	6974	5
D222	D356	7005	7007	2
D222	D356	7010	7013	3
D228	D226	4188	4192	4
D228	D244	1000	1002	2
D228	D310	6230	6232	2
D228	D316	5805	5808	3
D228	D329	6618	6622	4
D228	D329	6659	6660	1
D228	D329	6665	6667	2
D228	D332	1002	1003	1
D228	D333	6622	6623	1
D228	D335	5808	5810	2
D228	D339	6618	6622	4
D228	D339	6659	6664	5
D228	D346	1000	1002	2
D228	D354	6602	6606	4
D229	D217	6439	6440	1
D229	D223	5479	5480	1
D229	D226	4050	4052	2
D229	D312	4050	4052	2
D229	D312	6443	6445	2
D229	D312	6469	6470	1
D229	D312	6475	6477	2
D229	D316	5465	5469	4
D229	D319	5451	5455	4
D229	D319	5479	5480	1
D229	D319	6481	6487	6
D229	D322	5455	5457	2
D229	D322	5473	5474	1
D229	D322	6908	6911	3
D229	D323	4947	4951	4
D229	D329	6479	6480	1
D229	D333	4457	4459	2
D229	D333	4950	4953	3
D229	D334	6443	6444	1
D229	D334	6458	6465	7
D229	D344	4050	4052	2
D229	D344	6439	6442	3
D229	D344	6908	6910	2
D229	D358	6476	6478	2
D229	D358	6486	6491	5
D241	D316	5525	5528	3
D241	D327	6039	6040	1
D241	D336	4987	4988	1
D241	D336	4997	4998	1
D241	D353	6039	6040	1
D241	D356	6951	6952	1
D241	D358	4997	4998	1
D242	D223	5592	5593	1
D242	D229	3023	3025	2
D242	D312	4185	4191	6
D242	D326	4185	4191	6
D242	D327	6065	6069	4
D242	D332	7139	7147	8
D242	D335	5598	5601	3
D242	D356	5110	5114	4
D244	D312	6054	6055	1
D244	D313	4692	4696	4
D244	D313	4736	4737	1
D244	D313	6082	6086	4
D244	D318	4736	4739	3
D244	D326	5201	5202	1
D244	D327	5197	5199	2
D244	D333	4736	4737	1
D244	D334	5181	5188	7
D244	D339	5654	5655	1
D244	D356	4692	4694	2
D249	D211	2373	2374	1
D249	D229	3626	3629	3
D249	D310	6640	6641	1
D249	D316	5377	5380	3
D249	D318	4938	4942	4
D249	D318	6170	6180	10
D249	D318	6194	6200	6
D249	D319	3998	4004	6
D249	D322	4001	4002	1
D249	D323	3199	3204	5
D249	D326	5373	5380	7
D249	D329	3199	3200	1
D249	D329	3202	3204	2
D249	D332	5777	5785	8
D249	D332	5796	5797	1
D249	D333	3199	3203	4
D249	D333	6205	6206	1
D249	D334	6617	6628	11
D249	D335	5383	5384	1
D249	D335	5389	5390	1
D249	D335	6648	6650	2
D249	D335	6658	6659	1
D249	D336	3623	3629	6
D249	D336	5368	5376	8
D249	D336	5384	5385	1
D249	D339	2795	2799	4
D249	D344	2795	2797	2
D249	D344	2800	2801	1
D249	D344	3997	4000	3
D249	D345	3628	3631	3
D249	D346	6170	6173	3
D249	D346	6187	6197	10
D249	D349	3628	3630	2
D249	D353	4002	4009	7
D249	D353	6170	6177	7
D249	D354	3997	4002	5
D249	D354	6620	6621	1
D249	D356	4942	4945	3
D249	D358	6617	6625	8
D348	D226	6309	6310	1
D348	D314	7125	7131	6
D348	D327	7129	7136	7
D348	D329	3476	3477	1
D348	D332	3856	3857	1
D348	D356	3458	3464	6
D348	D359	3463	3464	1
D349	D312	6195	6196	1
D350	D314	7119	7120	1
D350	D314	7140	7142	2
