# Supplementary material for: Network-based diffusion analysis reveals context-specific dominance of dance communication in foraging honeybees
Source: Nat Commun. 2020 Jan 31;11:625. doi: 10.1038/s41467-020-14410-0 (PMC6994492; doi:10.1038/s41467-020-14410-0)
Supplement: Supplementary file 5 — Supplementary Data 1 [file 41467_2020_14410_MOESM5_ESM.zip › Supplementary Data 1/Homogeneous_Interaction list_First two trials_Recruitment.csv]

VertexFrom	VertexTo	TimeStart	TimeStop	Duration
A100	A500	772	773	1
A100	A512	772	773	1
A100	A519	772	773	1
A100	A520	772	773	1
A100	A5200	772	773	1
A100	A523	772	773	1
A100	A524	772	773	1
A100	A525	772	773	1
A100	A526	772	773	1
A100	A527	772	773	1
A100	A530	772	773	1
A100	A533	772	773	1
A100	A535	772	773	1
A100	A536	772	773	1
A100	A539	772	773	1
A100	A540	772	773	1
A100	A544	772	773	1
A100	A551	772	773	1
A100	A552	772	773	1
A100	A553	772	773	1
A100	A556	772	773	1
A100	A557	772	773	1
A100	A558	772	773	1
A100	A559	772	773	1
A111	A500	917	918	1
A111	A512	917	918	1
A111	A519	917	918	1
A111	A520	917	918	1
A111	A5200	917	918	1
A111	A523	917	918	1
A111	A524	917	918	1
A111	A525	917	918	1
A111	A526	917	918	1
A111	A527	917	918	1
A111	A530	917	918	1
A111	A533	917	918	1
A111	A535	917	918	1
A111	A536	917	918	1
A111	A539	917	918	1
A111	A540	917	918	1
A111	A544	917	918	1
A111	A551	917	918	1
A111	A552	917	918	1
A111	A553	917	918	1
A111	A556	917	918	1
A111	A557	917	918	1
A111	A558	917	918	1
A111	A559	917	918	1
A113	A500	753	754	1
A113	A512	753	754	1
A113	A519	753	754	1
A113	A520	753	754	1
A113	A5200	753	754	1
A113	A523	753	754	1
A113	A524	753	754	1
A113	A525	753	754	1
A113	A526	753	754	1
A113	A527	753	754	1
A113	A530	753	754	1
A113	A533	753	754	1
A113	A535	753	754	1
A113	A536	753	754	1
A113	A539	753	754	1
A113	A540	753	754	1
A113	A544	753	754	1
A113	A551	753	754	1
A113	A552	753	754	1
A113	A553	753	754	1
A113	A556	753	754	1
A113	A557	753	754	1
A113	A558	753	754	1
A113	A559	753	754	1
A114	A500	222	223	1
A114	A512	222	223	1
A114	A519	222	223	1
A114	A520	222	223	1
A114	A5200	222	223	1
A114	A523	222	223	1
A114	A524	222	223	1
A114	A525	222	223	1
A114	A526	222	223	1
A114	A527	222	223	1
A114	A530	222	223	1
A114	A533	222	223	1
A114	A535	222	223	1
A114	A536	222	223	1
A114	A539	222	223	1
A114	A540	222	223	1
A114	A544	222	223	1
A114	A551	222	223	1
A114	A552	222	223	1
A114	A553	222	223	1
A114	A556	222	223	1
A114	A557	222	223	1
A114	A558	222	223	1
A114	A559	222	223	1
A116	A500	453	454	1
A116	A512	453	454	1
A116	A519	453	454	1
A116	A520	453	454	1
A116	A5200	453	454	1
A116	A523	453	454	1
A116	A524	453	454	1
A116	A525	453	454	1
A116	A526	453	454	1
A116	A527	453	454	1
A116	A530	453	454	1
A116	A533	453	454	1
A116	A535	453	454	1
A116	A536	453	454	1
A116	A539	453	454	1
A116	A540	453	454	1
A116	A544	453	454	1
A116	A551	453	454	1
A116	A552	453	454	1
A116	A553	453	454	1
A116	A556	453	454	1
A116	A557	453	454	1
A116	A558	453	454	1
A116	A559	453	454	1
A117	A500	228	229	1
A117	A512	228	229	1
A117	A519	228	229	1
A117	A520	228	229	1
A117	A5200	228	229	1
A117	A523	228	229	1
A117	A524	228	229	1
A117	A525	228	229	1
A117	A526	228	229	1
A117	A527	228	229	1
A117	A530	228	229	1
A117	A533	228	229	1
A117	A535	228	229	1
A117	A536	228	229	1
A117	A539	228	229	1
A117	A540	228	229	1
A117	A544	228	229	1
A117	A551	228	229	1
A117	A552	228	229	1
A117	A553	228	229	1
A117	A556	228	229	1
A117	A557	228	229	1
A117	A558	228	229	1
A117	A559	228	229	1
A118	A500	648	649	1
A118	A512	648	649	1
A118	A519	648	649	1
A118	A520	648	649	1
A118	A5200	648	649	1
A118	A523	648	649	1
A118	A524	648	649	1
A118	A525	648	649	1
A118	A526	648	649	1
A118	A527	648	649	1
A118	A530	648	649	1
A118	A533	648	649	1
A118	A535	648	649	1
A118	A536	648	649	1
A118	A539	648	649	1
A118	A540	648	649	1
A118	A544	648	649	1
A118	A551	648	649	1
A118	A552	648	649	1
A118	A553	648	649	1
A118	A556	648	649	1
A118	A557	648	649	1
A118	A558	648	649	1
A118	A559	648	649	1
A122	A500	862	863	1
A122	A512	862	863	1
A122	A519	862	863	1
A122	A520	862	863	1
A122	A5200	862	863	1
A122	A523	862	863	1
A122	A524	862	863	1
A122	A525	862	863	1
A122	A526	862	863	1
A122	A527	862	863	1
A122	A530	862	863	1
A122	A533	862	863	1
A122	A535	862	863	1
A122	A536	862	863	1
A122	A539	862	863	1
A122	A540	862	863	1
A122	A544	862	863	1
A122	A551	862	863	1
A122	A552	862	863	1
A122	A553	862	863	1
A122	A556	862	863	1
A122	A557	862	863	1
A122	A558	862	863	1
A122	A559	862	863	1
A126	A500	859	860	1
A126	A512	859	860	1
A126	A519	859	860	1
A126	A520	859	860	1
A126	A5200	859	860	1
A126	A523	859	860	1
A126	A524	859	860	1
A126	A525	859	860	1
A126	A526	859	860	1
A126	A527	859	860	1
A126	A530	859	860	1
A126	A533	859	860	1
A126	A535	859	860	1
A126	A536	859	860	1
A126	A539	859	860	1
A126	A540	859	860	1
A126	A544	859	860	1
A126	A551	859	860	1
A126	A552	859	860	1
A126	A553	859	860	1
A126	A556	859	860	1
A126	A557	859	860	1
A126	A558	859	860	1
A126	A559	859	860	1
A130	A500	371	372	1
A130	A512	371	372	1
A130	A519	371	372	1
A130	A520	371	372	1
A130	A5200	371	372	1
A130	A523	371	372	1
A130	A524	371	372	1
A130	A525	371	372	1
A130	A526	371	372	1
A130	A527	371	372	1
A130	A530	371	372	1
A130	A533	371	372	1
A130	A535	371	372	1
A130	A536	371	372	1
A130	A539	371	372	1
A130	A540	371	372	1
A130	A544	371	372	1
A130	A551	371	372	1
A130	A552	371	372	1
A130	A553	371	372	1
A130	A556	371	372	1
A130	A557	371	372	1
A130	A558	371	372	1
A130	A559	371	372	1
A134	A500	668	669	1
A134	A512	668	669	1
A134	A519	668	669	1
A134	A520	668	669	1
A134	A5200	668	669	1
A134	A523	668	669	1
A134	A524	668	669	1
A134	A525	668	669	1
A134	A526	668	669	1
A134	A527	668	669	1
A134	A530	668	669	1
A134	A533	668	669	1
A134	A535	668	669	1
A134	A536	668	669	1
A134	A539	668	669	1
A134	A540	668	669	1
A134	A544	668	669	1
A134	A551	668	669	1
A134	A552	668	669	1
A134	A553	668	669	1
A134	A556	668	669	1
A134	A557	668	669	1
A134	A558	668	669	1
A134	A559	668	669	1
A141	A500	743	744	1
A141	A512	743	744	1
A141	A519	743	744	1
A141	A520	743	744	1
A141	A5200	743	744	1
A141	A523	743	744	1
A141	A524	743	744	1
A141	A525	743	744	1
A141	A526	743	744	1
A141	A527	743	744	1
A141	A530	743	744	1
A141	A533	743	744	1
A141	A535	743	744	1
A141	A536	743	744	1
A141	A539	743	744	1
A141	A540	743	744	1
A141	A544	743	744	1
A141	A551	743	744	1
A141	A552	743	744	1
A141	A553	743	744	1
A141	A556	743	744	1
A141	A557	743	744	1
A141	A558	743	744	1
A141	A559	743	744	1
A142	A500	223	224	1
A142	A512	223	224	1
A142	A519	223	224	1
A142	A520	223	224	1
A142	A5200	223	224	1
A142	A523	223	224	1
A142	A524	223	224	1
A142	A525	223	224	1
A142	A526	223	224	1
A142	A527	223	224	1
A142	A530	223	224	1
A142	A533	223	224	1
A142	A535	223	224	1
A142	A536	223	224	1
A142	A539	223	224	1
A142	A540	223	224	1
A142	A544	223	224	1
A142	A551	223	224	1
A142	A552	223	224	1
A142	A553	223	224	1
A142	A556	223	224	1
A142	A557	223	224	1
A142	A558	223	224	1
A142	A559	223	224	1
A143	A500	877	878	1
A143	A512	877	878	1
A143	A519	877	878	1
A143	A520	877	878	1
A143	A5200	877	878	1
A143	A523	877	878	1
A143	A524	877	878	1
A143	A525	877	878	1
A143	A526	877	878	1
A143	A527	877	878	1
A143	A530	877	878	1
A143	A533	877	878	1
A143	A535	877	878	1
A143	A536	877	878	1
A143	A539	877	878	1
A143	A540	877	878	1
A143	A544	877	878	1
A143	A551	877	878	1
A143	A552	877	878	1
A143	A553	877	878	1
A143	A556	877	878	1
A143	A557	877	878	1
A143	A558	877	878	1
A143	A559	877	878	1
A145	A500	879	880	1
A145	A512	879	880	1
A145	A519	879	880	1
A145	A520	879	880	1
A145	A5200	879	880	1
A145	A523	879	880	1
A145	A524	879	880	1
A145	A525	879	880	1
A145	A526	879	880	1
A145	A527	879	880	1
A145	A530	879	880	1
A145	A533	879	880	1
A145	A535	879	880	1
A145	A536	879	880	1
A145	A539	879	880	1
A145	A540	879	880	1
A145	A544	879	880	1
A145	A551	879	880	1
A145	A552	879	880	1
A145	A553	879	880	1
A145	A556	879	880	1
A145	A557	879	880	1
A145	A558	879	880	1
A145	A559	879	880	1
A147	A500	651	652	1
A147	A512	651	652	1
A147	A519	651	652	1
A147	A520	651	652	1
A147	A5200	651	652	1
A147	A523	651	652	1
A147	A524	651	652	1
A147	A525	651	652	1
A147	A526	651	652	1
A147	A527	651	652	1
A147	A530	651	652	1
A147	A533	651	652	1
A147	A535	651	652	1
A147	A536	651	652	1
A147	A539	651	652	1
A147	A540	651	652	1
A147	A544	651	652	1
A147	A551	651	652	1
A147	A552	651	652	1
A147	A553	651	652	1
A147	A556	651	652	1
A147	A557	651	652	1
A147	A558	651	652	1
A147	A559	651	652	1
A148	A500	674	675	1
A148	A512	674	675	1
A148	A519	674	675	1
A148	A520	674	675	1
A148	A5200	674	675	1
A148	A523	674	675	1
A148	A524	674	675	1
A148	A525	674	675	1
A148	A526	674	675	1
A148	A527	674	675	1
A148	A530	674	675	1
A148	A533	674	675	1
A148	A535	674	675	1
A148	A536	674	675	1
A148	A539	674	675	1
A148	A540	674	675	1
A148	A544	674	675	1
A148	A551	674	675	1
A148	A552	674	675	1
A148	A553	674	675	1
A148	A556	674	675	1
A148	A557	674	675	1
A148	A558	674	675	1
A148	A559	674	675	1
A152	A500	507	508	1
A152	A512	507	508	1
A152	A519	507	508	1
A152	A520	507	508	1
A152	A5200	507	508	1
A152	A523	507	508	1
A152	A524	507	508	1
A152	A525	507	508	1
A152	A526	507	508	1
A152	A527	507	508	1
A152	A530	507	508	1
A152	A533	507	508	1
A152	A535	507	508	1
A152	A536	507	508	1
A152	A539	507	508	1
A152	A540	507	508	1
A152	A544	507	508	1
A152	A551	507	508	1
A152	A552	507	508	1
A152	A553	507	508	1
A152	A556	507	508	1
A152	A557	507	508	1
A152	A558	507	508	1
A152	A559	507	508	1
A155	A500	943	944	1
A155	A512	943	944	1
A155	A519	943	944	1
A155	A520	943	944	1
A155	A5200	943	944	1
A155	A523	943	944	1
A155	A524	943	944	1
A155	A525	943	944	1
A155	A526	943	944	1
A155	A527	943	944	1
A155	A530	943	944	1
A155	A533	943	944	1
A155	A535	943	944	1
A155	A536	943	944	1
A155	A539	943	944	1
A155	A540	943	944	1
A155	A544	943	944	1
A155	A551	943	944	1
A155	A552	943	944	1
A155	A553	943	944	1
A155	A556	943	944	1
A155	A557	943	944	1
A155	A558	943	944	1
A155	A559	943	944	1
A156	A500	1181	1182	1
A156	A512	1181	1182	1
A156	A519	1181	1182	1
A156	A520	1181	1182	1
A156	A5200	1181	1182	1
A156	A523	1181	1182	1
A156	A524	1181	1182	1
A156	A525	1181	1182	1
A156	A526	1181	1182	1
A156	A527	1181	1182	1
A156	A530	1181	1182	1
A156	A533	1181	1182	1
A156	A535	1181	1182	1
A156	A536	1181	1182	1
A156	A539	1181	1182	1
A156	A540	1181	1182	1
A156	A544	1181	1182	1
A156	A551	1181	1182	1
A156	A552	1181	1182	1
A156	A553	1181	1182	1
A156	A556	1181	1182	1
A156	A557	1181	1182	1
A156	A558	1181	1182	1
A156	A559	1181	1182	1
A157	A500	490	491	1
A157	A512	490	491	1
A157	A519	490	491	1
A157	A520	490	491	1
A157	A5200	490	491	1
A157	A523	490	491	1
A157	A524	490	491	1
A157	A525	490	491	1
A157	A526	490	491	1
A157	A527	490	491	1
A157	A530	490	491	1
A157	A533	490	491	1
A157	A535	490	491	1
A157	A536	490	491	1
A157	A539	490	491	1
A157	A540	490	491	1
A157	A544	490	491	1
A157	A551	490	491	1
A157	A552	490	491	1
A157	A553	490	491	1
A157	A556	490	491	1
A157	A557	490	491	1
A157	A558	490	491	1
A157	A559	490	491	1
A158	A500	1324	1325	1
A158	A512	1324	1325	1
A158	A519	1324	1325	1
A158	A520	1324	1325	1
A158	A5200	1324	1325	1
A158	A523	1324	1325	1
A158	A524	1324	1325	1
A158	A525	1324	1325	1
A158	A526	1324	1325	1
A158	A527	1324	1325	1
A158	A530	1324	1325	1
A158	A533	1324	1325	1
A158	A535	1324	1325	1
A158	A536	1324	1325	1
A158	A539	1324	1325	1
A158	A540	1324	1325	1
A158	A544	1324	1325	1
A158	A551	1324	1325	1
A158	A552	1324	1325	1
A158	A553	1324	1325	1
A158	A556	1324	1325	1
A158	A557	1324	1325	1
A158	A558	1324	1325	1
A158	A559	1324	1325	1
A159	A500	1165	1166	1
A159	A512	1165	1166	1
A159	A519	1165	1166	1
A159	A520	1165	1166	1
A159	A5200	1165	1166	1
A159	A523	1165	1166	1
A159	A524	1165	1166	1
A159	A525	1165	1166	1
A159	A526	1165	1166	1
A159	A527	1165	1166	1
A159	A530	1165	1166	1
A159	A533	1165	1166	1
A159	A535	1165	1166	1
A159	A536	1165	1166	1
A159	A539	1165	1166	1
A159	A540	1165	1166	1
A159	A544	1165	1166	1
A159	A551	1165	1166	1
A159	A552	1165	1166	1
A159	A553	1165	1166	1
A159	A556	1165	1166	1
A159	A557	1165	1166	1
A159	A558	1165	1166	1
A159	A559	1165	1166	1
A500	A512	5839	5840	1
A500	A520	5839	5840	1
A500	A5200	5839	5840	1
A500	A523	5839	5840	1
A500	A524	5839	5840	1
A500	A526	5839	5840	1
A500	A530	5839	5840	1
A500	A533	5839	5840	1
A500	A551	5839	5840	1
A500	A558	5839	5840	1
A518	A500	489	490	1
A518	A512	489	490	1
A518	A519	489	490	1
A518	A520	489	490	1
A518	A5200	489	490	1
A518	A523	489	490	1
A518	A524	489	490	1
A518	A525	489	490	1
A518	A526	489	490	1
A518	A527	489	490	1
A518	A530	489	490	1
A518	A533	489	490	1
A518	A535	489	490	1
A518	A536	489	490	1
A518	A539	489	490	1
A518	A540	489	490	1
A518	A544	489	490	1
A518	A551	489	490	1
A518	A552	489	490	1
A518	A553	489	490	1
A518	A556	489	490	1
A518	A557	489	490	1
A518	A558	489	490	1
A518	A559	489	490	1
A519	A500	3386	3387	1
A519	A512	3386	3387	1
A519	A520	3386	3387	1
A519	A5200	3386	3387	1
A519	A523	3386	3387	1
A519	A524	3386	3387	1
A519	A525	3386	3387	1
A519	A526	3386	3387	1
A519	A530	3386	3387	1
A519	A533	3386	3387	1
A519	A535	3386	3387	1
A519	A536	3386	3387	1
A519	A551	3386	3387	1
A519	A552	3386	3387	1
A519	A556	3386	3387	1
A519	A558	3386	3387	1
A519	A559	3386	3387	1
A525	A500	4452	4453	1
A525	A512	4452	4453	1
A525	A520	4452	4453	1
A525	A5200	4452	4453	1
A525	A523	4452	4453	1
A525	A524	4452	4453	1
A525	A526	4452	4453	1
A525	A530	4452	4453	1
A525	A533	4452	4453	1
A525	A536	4452	4453	1
A525	A551	4452	4453	1
A525	A556	4452	4453	1
A525	A558	4452	4453	1
A527	A500	3332	3333	1
A527	A512	3332	3333	1
A527	A520	3332	3333	1
A527	A5200	3332	3333	1
A527	A523	3332	3333	1
A527	A524	3332	3333	1
A527	A525	3332	3333	1
A527	A526	3332	3333	1
A527	A530	3332	3333	1
A527	A533	3332	3333	1
A527	A535	3332	3333	1
A527	A536	3332	3333	1
A527	A551	3332	3333	1
A527	A552	3332	3333	1
A527	A556	3332	3333	1
A527	A558	3332	3333	1
A527	A559	3332	3333	1
A530	A512	6760	6761	1
A530	A520	6760	6761	1
A530	A5200	6760	6761	1
A530	A523	6760	6761	1
A530	A524	6760	6761	1
A530	A526	6760	6761	1
A530	A533	6760	6761	1
A530	A551	6760	6761	1
A530	A558	6760	6761	1
A535	A500	4549	4550	1
A535	A512	4549	4550	1
A535	A520	4549	4550	1
A535	A5200	4549	4550	1
A535	A523	4549	4550	1
A535	A524	4549	4550	1
A535	A526	4549	4550	1
A535	A530	4549	4550	1
A535	A533	4549	4550	1
A535	A536	4549	4550	1
A535	A551	4549	4550	1
A535	A556	4549	4550	1
A535	A558	4549	4550	1
A536	A512	6420	6421	1
A536	A520	6420	6421	1
A536	A5200	6420	6421	1
A536	A523	6420	6421	1
A536	A524	6420	6421	1
A536	A526	6420	6421	1
A536	A533	6420	6421	1
A536	A551	6420	6421	1
A536	A558	6420	6421	1
A539	A500	2836	2837	1
A539	A512	2836	2837	1
A539	A519	2836	2837	1
A539	A520	2836	2837	1
A539	A5200	2836	2837	1
A539	A523	2836	2837	1
A539	A524	2836	2837	1
A539	A525	2836	2837	1
A539	A526	2836	2837	1
A539	A530	2836	2837	1
A539	A533	2836	2837	1
A539	A535	2836	2837	1
A539	A536	2836	2837	1
A539	A551	2836	2837	1
A539	A552	2836	2837	1
A539	A556	2836	2837	1
A539	A558	2836	2837	1
A539	A559	2836	2837	1
A540	A500	4513	4514	1
A540	A512	4513	4514	1
A540	A520	4513	4514	1
A540	A5200	4513	4514	1
A540	A523	4513	4514	1
A540	A524	4513	4514	1
A540	A526	4513	4514	1
A540	A530	4513	4514	1
A540	A533	4513	4514	1
A540	A536	4513	4514	1
A540	A551	4513	4514	1
A540	A556	4513	4514	1
A540	A558	4513	4514	1
A544	A500	2012	2013	1
A544	A512	2012	2013	1
A544	A519	2012	2013	1
A544	A520	2012	2013	1
A544	A5200	2012	2013	1
A544	A523	2012	2013	1
A544	A524	2012	2013	1
A544	A525	2012	2013	1
A544	A526	2012	2013	1
A544	A527	2012	2013	1
A544	A530	2012	2013	1
A544	A533	2012	2013	1
A544	A535	2012	2013	1
A544	A536	2012	2013	1
A544	A539	2012	2013	1
A544	A540	2012	2013	1
A544	A551	2012	2013	1
A544	A552	2012	2013	1
A544	A553	2012	2013	1
A544	A556	2012	2013	1
A544	A557	2012	2013	1
A544	A558	2012	2013	1
A544	A559	2012	2013	1
A546	A500	1109	1110	1
A546	A512	1109	1110	1
A546	A519	1109	1110	1
A546	A520	1109	1110	1
A546	A5200	1109	1110	1
A546	A523	1109	1110	1
A546	A524	1109	1110	1
A546	A525	1109	1110	1
A546	A526	1109	1110	1
A546	A527	1109	1110	1
A546	A530	1109	1110	1
A546	A533	1109	1110	1
A546	A535	1109	1110	1
A546	A536	1109	1110	1
A546	A539	1109	1110	1
A546	A540	1109	1110	1
A546	A544	1109	1110	1
A546	A551	1109	1110	1
A546	A552	1109	1110	1
A546	A553	1109	1110	1
A546	A556	1109	1110	1
A546	A557	1109	1110	1
A546	A558	1109	1110	1
A546	A559	1109	1110	1
A552	A500	4501	4502	1
A552	A512	4501	4502	1
A552	A520	4501	4502	1
A552	A5200	4501	4502	1
A552	A523	4501	4502	1
A552	A524	4501	4502	1
A552	A526	4501	4502	1
A552	A530	4501	4502	1
A552	A533	4501	4502	1
A552	A536	4501	4502	1
A552	A551	4501	4502	1
A552	A556	4501	4502	1
A552	A558	4501	4502	1
A553	A500	2865	2866	1
A553	A512	2865	2866	1
A553	A519	2865	2866	1
A553	A520	2865	2866	1
A553	A5200	2865	2866	1
A553	A523	2865	2866	1
A553	A524	2865	2866	1
A553	A525	2865	2866	1
A553	A526	2865	2866	1
A553	A530	2865	2866	1
A553	A533	2865	2866	1
A553	A535	2865	2866	1
A553	A536	2865	2866	1
A553	A551	2865	2866	1
A553	A552	2865	2866	1
A553	A556	2865	2866	1
A553	A558	2865	2866	1
A553	A559	2865	2866	1
A556	A512	6004	6005	1
A556	A520	6004	6005	1
A556	A5200	6004	6005	1
A556	A523	6004	6005	1
A556	A524	6004	6005	1
A556	A526	6004	6005	1
A556	A530	6004	6005	1
A556	A533	6004	6005	1
A556	A551	6004	6005	1
A556	A558	6004	6005	1
A557	A500	2627	2628	1
A557	A512	2627	2628	1
A557	A519	2627	2628	1
A557	A520	2627	2628	1
A557	A5200	2627	2628	1
A557	A523	2627	2628	1
A557	A524	2627	2628	1
A557	A525	2627	2628	1
A557	A526	2627	2628	1
A557	A530	2627	2628	1
A557	A533	2627	2628	1
A557	A535	2627	2628	1
A557	A536	2627	2628	1
A557	A551	2627	2628	1
A557	A552	2627	2628	1
A557	A553	2627	2628	1
A557	A556	2627	2628	1
A557	A558	2627	2628	1
A557	A559	2627	2628	1
A559	A500	4201	4202	1
A559	A512	4201	4202	1
A559	A520	4201	4202	1
A559	A5200	4201	4202	1
A559	A523	4201	4202	1
A559	A524	4201	4202	1
A559	A526	4201	4202	1
A559	A530	4201	4202	1
A559	A533	4201	4202	1
A559	A536	4201	4202	1
A559	A551	4201	4202	1
A559	A556	4201	4202	1
A559	A558	4201	4202	1
B13	B214	2551	2552	1
B13	B2150	2551	2552	1
B13	B22	2551	2552	1
B13	B226	2551	2552	1
B13	B2310	2551	2552	1
B13	B252	2551	2552	1
B13	B400	2551	2552	1
B13	B410	2551	2552	1
B13	B411	2551	2552	1
B13	B412	2551	2552	1
B13	B420	2551	2552	1
B13	B421	2551	2552	1
B13	B422	2551	2552	1
B13	B424	2551	2552	1
B13	B425	2551	2552	1
B13	B426	2551	2552	1
B13	B430	2551	2552	1
B13	B434	2551	2552	1
B13	B435	2551	2552	1
B13	B440	2551	2552	1
B13	B442	2551	2552	1
B13	B443	2551	2552	1
B13	B446	2551	2552	1
B13	B449	2551	2552	1
B13	B450	2551	2552	1
B13	B457	2551	2552	1
B13	B458	2551	2552	1
B13	B459	2551	2552	1
B13	B468	2551	2552	1
B210	B13	887	888	1
B210	B214	887	888	1
B210	B2150	887	888	1
B210	B22	887	888	1
B210	B226	887	888	1
B210	B2310	887	888	1
B210	B252	887	888	1
B210	B400	887	888	1
B210	B410	887	888	1
B210	B411	887	888	1
B210	B412	887	888	1
B210	B416	887	888	1
B210	B419	887	888	1
B210	B420	887	888	1
B210	B421	887	888	1
B210	B422	887	888	1
B210	B424	887	888	1
B210	B425	887	888	1
B210	B426	887	888	1
B210	B427	887	888	1
B210	B430	887	888	1
B210	B431	887	888	1
B210	B432	887	888	1
B210	B434	887	888	1
B210	B435	887	888	1
B210	B436	887	888	1
B210	B440	887	888	1
B210	B442	887	888	1
B210	B443	887	888	1
B210	B446	887	888	1
B210	B449	887	888	1
B210	B450	887	888	1
B210	B452	887	888	1
B210	B457	887	888	1
B210	B458	887	888	1
B210	B459	887	888	1
B210	B468	887	888	1
B212	B13	933	934	1
B212	B214	933	934	1
B212	B2150	933	934	1
B212	B22	933	934	1
B212	B226	933	934	1
B212	B2310	933	934	1
B212	B252	933	934	1
B212	B400	933	934	1
B212	B410	933	934	1
B212	B411	933	934	1
B212	B412	933	934	1
B212	B416	933	934	1
B212	B419	933	934	1
B212	B420	933	934	1
B212	B421	933	934	1
B212	B422	933	934	1
B212	B424	933	934	1
B212	B425	933	934	1
B212	B426	933	934	1
B212	B427	933	934	1
B212	B430	933	934	1
B212	B431	933	934	1
B212	B432	933	934	1
B212	B434	933	934	1
B212	B435	933	934	1
B212	B436	933	934	1
B212	B440	933	934	1
B212	B442	933	934	1
B212	B443	933	934	1
B212	B446	933	934	1
B212	B449	933	934	1
B212	B450	933	934	1
B212	B452	933	934	1
B212	B457	933	934	1
B212	B458	933	934	1
B212	B459	933	934	1
B212	B468	933	934	1
B214	B2150	3335	3336	1
B214	B22	3335	3336	1
B214	B226	3335	3336	1
B214	B2310	3335	3336	1
B214	B252	3335	3336	1
B214	B410	3335	3336	1
B214	B411	3335	3336	1
B214	B412	3335	3336	1
B214	B420	3335	3336	1
B214	B421	3335	3336	1
B214	B424	3335	3336	1
B214	B426	3335	3336	1
B214	B430	3335	3336	1
B214	B434	3335	3336	1
B214	B435	3335	3336	1
B214	B440	3335	3336	1
B214	B442	3335	3336	1
B214	B446	3335	3336	1
B214	B449	3335	3336	1
B214	B458	3335	3336	1
B214	B459	3335	3336	1
B215	B2150	3480	3481	1
B215	B22	3480	3481	1
B215	B226	3480	3481	1
B215	B2310	3480	3481	1
B215	B252	3480	3481	1
B215	B411	3480	3481	1
B215	B412	3480	3481	1
B215	B421	3480	3481	1
B215	B424	3480	3481	1
B215	B426	3480	3481	1
B215	B430	3480	3481	1
B215	B434	3480	3481	1
B215	B435	3480	3481	1
B215	B440	3480	3481	1
B215	B442	3480	3481	1
B215	B446	3480	3481	1
B215	B449	3480	3481	1
B215	B458	3480	3481	1
B215	B459	3480	3481	1
B2150	B226	5823	5824	1
B2150	B426	5823	5824	1
B2150	B435	5823	5824	1
B2150	B440	5823	5824	1
B2150	B442	5823	5824	1
B2150	B458	5823	5824	1
B216	B13	983	984	1
B216	B214	983	984	1
B216	B2150	983	984	1
B216	B22	983	984	1
B216	B226	983	984	1
B216	B2310	983	984	1
B216	B252	983	984	1
B216	B400	983	984	1
B216	B410	983	984	1
B216	B411	983	984	1
B216	B412	983	984	1
B216	B416	983	984	1
B216	B420	983	984	1
B216	B421	983	984	1
B216	B422	983	984	1
B216	B424	983	984	1
B216	B425	983	984	1
B216	B426	983	984	1
B216	B430	983	984	1
B216	B431	983	984	1
B216	B432	983	984	1
B216	B434	983	984	1
B216	B435	983	984	1
B216	B436	983	984	1
B216	B440	983	984	1
B216	B442	983	984	1
B216	B443	983	984	1
B216	B446	983	984	1
B216	B449	983	984	1
B216	B450	983	984	1
B216	B452	983	984	1
B216	B457	983	984	1
B216	B458	983	984	1
B216	B459	983	984	1
B216	B468	983	984	1
B217	B13	574	575	1
B217	B214	574	575	1
B217	B2150	574	575	1
B217	B22	574	575	1
B217	B226	574	575	1
B217	B229	574	575	1
B217	B2310	574	575	1
B217	B252	574	575	1
B217	B400	574	575	1
B217	B410	574	575	1
B217	B411	574	575	1
B217	B412	574	575	1
B217	B416	574	575	1
B217	B419	574	575	1
B217	B420	574	575	1
B217	B421	574	575	1
B217	B422	574	575	1
B217	B424	574	575	1
B217	B425	574	575	1
B217	B426	574	575	1
B217	B427	574	575	1
B217	B430	574	575	1
B217	B431	574	575	1
B217	B432	574	575	1
B217	B434	574	575	1
B217	B435	574	575	1
B217	B436	574	575	1
B217	B440	574	575	1
B217	B442	574	575	1
B217	B443	574	575	1
B217	B446	574	575	1
B217	B449	574	575	1
B217	B450	574	575	1
B217	B452	574	575	1
B217	B457	574	575	1
B217	B458	574	575	1
B217	B459	574	575	1
B217	B468	574	575	1
B218	B2150	3566	3567	1
B218	B22	3566	3567	1
B218	B226	3566	3567	1
B218	B2310	3566	3567	1
B218	B252	3566	3567	1
B218	B411	3566	3567	1
B218	B421	3566	3567	1
B218	B424	3566	3567	1
B218	B426	3566	3567	1
B218	B434	3566	3567	1
B218	B435	3566	3567	1
B218	B440	3566	3567	1
B218	B442	3566	3567	1
B218	B446	3566	3567	1
B218	B449	3566	3567	1
B218	B458	3566	3567	1
B218	B459	3566	3567	1
B219	B13	449	450	1
B219	B214	449	450	1
B219	B2150	449	450	1
B219	B22	449	450	1
B219	B226	449	450	1
B219	B229	449	450	1
B219	B2310	449	450	1
B219	B252	449	450	1
B219	B400	449	450	1
B219	B410	449	450	1
B219	B411	449	450	1
B219	B412	449	450	1
B219	B414	449	450	1
B219	B416	449	450	1
B219	B419	449	450	1
B219	B420	449	450	1
B219	B421	449	450	1
B219	B422	449	450	1
B219	B424	449	450	1
B219	B425	449	450	1
B219	B426	449	450	1
B219	B427	449	450	1
B219	B430	449	450	1
B219	B431	449	450	1
B219	B432	449	450	1
B219	B434	449	450	1
B219	B435	449	450	1
B219	B436	449	450	1
B219	B440	449	450	1
B219	B442	449	450	1
B219	B443	449	450	1
B219	B446	449	450	1
B219	B449	449	450	1
B219	B450	449	450	1
B219	B452	449	450	1
B219	B457	449	450	1
B219	B458	449	450	1
B219	B459	449	450	1
B219	B468	449	450	1
B22	B2150	4967	4968	1
B22	B226	4967	4968	1
B22	B2310	4967	4968	1
B22	B411	4967	4968	1
B22	B424	4967	4968	1
B22	B426	4967	4968	1
B22	B435	4967	4968	1
B22	B440	4967	4968	1
B22	B442	4967	4968	1
B22	B458	4967	4968	1
B220	B13	754	755	1
B220	B214	754	755	1
B220	B2150	754	755	1
B220	B22	754	755	1
B220	B226	754	755	1
B220	B2310	754	755	1
B220	B252	754	755	1
B220	B400	754	755	1
B220	B410	754	755	1
B220	B411	754	755	1
B220	B412	754	755	1
B220	B416	754	755	1
B220	B419	754	755	1
B220	B420	754	755	1
B220	B421	754	755	1
B220	B422	754	755	1
B220	B424	754	755	1
B220	B425	754	755	1
B220	B426	754	755	1
B220	B427	754	755	1
B220	B430	754	755	1
B220	B431	754	755	1
B220	B432	754	755	1
B220	B434	754	755	1
B220	B435	754	755	1
B220	B436	754	755	1
B220	B440	754	755	1
B220	B442	754	755	1
B220	B443	754	755	1
B220	B446	754	755	1
B220	B449	754	755	1
B220	B450	754	755	1
B220	B452	754	755	1
B220	B457	754	755	1
B220	B458	754	755	1
B220	B459	754	755	1
B220	B468	754	755	1
B221	B13	813	814	1
B221	B214	813	814	1
B221	B2150	813	814	1
B221	B22	813	814	1
B221	B226	813	814	1
B221	B2310	813	814	1
B221	B252	813	814	1
B221	B400	813	814	1
B221	B410	813	814	1
B221	B411	813	814	1
B221	B412	813	814	1
B221	B416	813	814	1
B221	B419	813	814	1
B221	B420	813	814	1
B221	B421	813	814	1
B221	B422	813	814	1
B221	B424	813	814	1
B221	B425	813	814	1
B221	B426	813	814	1
B221	B427	813	814	1
B221	B430	813	814	1
B221	B431	813	814	1
B221	B432	813	814	1
B221	B434	813	814	1
B221	B435	813	814	1
B221	B436	813	814	1
B221	B440	813	814	1
B221	B442	813	814	1
B221	B443	813	814	1
B221	B446	813	814	1
B221	B449	813	814	1
B221	B450	813	814	1
B221	B452	813	814	1
B221	B457	813	814	1
B221	B458	813	814	1
B221	B459	813	814	1
B221	B468	813	814	1
B222	B13	824	825	1
B222	B214	824	825	1
B222	B2150	824	825	1
B222	B22	824	825	1
B222	B226	824	825	1
B222	B2310	824	825	1
B222	B252	824	825	1
B222	B400	824	825	1
B222	B410	824	825	1
B222	B411	824	825	1
B222	B412	824	825	1
B222	B416	824	825	1
B222	B419	824	825	1
B222	B420	824	825	1
B222	B421	824	825	1
B222	B422	824	825	1
B222	B424	824	825	1
B222	B425	824	825	1
B222	B426	824	825	1
B222	B427	824	825	1
B222	B430	824	825	1
B222	B431	824	825	1
B222	B432	824	825	1
B222	B434	824	825	1
B222	B435	824	825	1
B222	B436	824	825	1
B222	B440	824	825	1
B222	B442	824	825	1
B222	B443	824	825	1
B222	B446	824	825	1
B222	B449	824	825	1
B222	B450	824	825	1
B222	B452	824	825	1
B222	B457	824	825	1
B222	B458	824	825	1
B222	B459	824	825	1
B222	B468	824	825	1
B224	B13	301	302	1
B224	B214	301	302	1
B224	B2150	301	302	1
B224	B22	301	302	1
B224	B226	301	302	1
B224	B229	301	302	1
B224	B2310	301	302	1
B224	B252	301	302	1
B224	B400	301	302	1
B224	B410	301	302	1
B224	B411	301	302	1
B224	B412	301	302	1
B224	B414	301	302	1
B224	B416	301	302	1
B224	B419	301	302	1
B224	B420	301	302	1
B224	B421	301	302	1
B224	B422	301	302	1
B224	B424	301	302	1
B224	B425	301	302	1
B224	B426	301	302	1
B224	B427	301	302	1
B224	B430	301	302	1
B224	B431	301	302	1
B224	B432	301	302	1
B224	B434	301	302	1
B224	B435	301	302	1
B224	B436	301	302	1
B224	B440	301	302	1
B224	B442	301	302	1
B224	B443	301	302	1
B224	B446	301	302	1
B224	B449	301	302	1
B224	B450	301	302	1
B224	B452	301	302	1
B224	B457	301	302	1
B224	B458	301	302	1
B224	B459	301	302	1
B224	B468	301	302	1
B225	B13	296	297	1
B225	B214	296	297	1
B225	B2150	296	297	1
B225	B22	296	297	1
B225	B226	296	297	1
B225	B229	296	297	1
B225	B2310	296	297	1
B225	B252	296	297	1
B225	B400	296	297	1
B225	B410	296	297	1
B225	B411	296	297	1
B225	B412	296	297	1
B225	B414	296	297	1
B225	B416	296	297	1
B225	B419	296	297	1
B225	B420	296	297	1
B225	B421	296	297	1
B225	B422	296	297	1
B225	B424	296	297	1
B225	B425	296	297	1
B225	B426	296	297	1
B225	B427	296	297	1
B225	B430	296	297	1
B225	B431	296	297	1
B225	B432	296	297	1
B225	B434	296	297	1
B225	B435	296	297	1
B225	B436	296	297	1
B225	B440	296	297	1
B225	B442	296	297	1
B225	B443	296	297	1
B225	B446	296	297	1
B225	B449	296	297	1
B225	B450	296	297	1
B225	B452	296	297	1
B225	B457	296	297	1
B225	B458	296	297	1
B225	B459	296	297	1
B225	B468	296	297	1
B227	B13	1565	1566	1
B227	B214	1565	1566	1
B227	B2150	1565	1566	1
B227	B22	1565	1566	1
B227	B226	1565	1566	1
B227	B2310	1565	1566	1
B227	B252	1565	1566	1
B227	B400	1565	1566	1
B227	B410	1565	1566	1
B227	B411	1565	1566	1
B227	B412	1565	1566	1
B227	B416	1565	1566	1
B227	B420	1565	1566	1
B227	B421	1565	1566	1
B227	B422	1565	1566	1
B227	B424	1565	1566	1
B227	B425	1565	1566	1
B227	B426	1565	1566	1
B227	B430	1565	1566	1
B227	B432	1565	1566	1
B227	B434	1565	1566	1
B227	B435	1565	1566	1
B227	B436	1565	1566	1
B227	B440	1565	1566	1
B227	B442	1565	1566	1
B227	B443	1565	1566	1
B227	B446	1565	1566	1
B227	B449	1565	1566	1
B227	B450	1565	1566	1
B227	B457	1565	1566	1
B227	B458	1565	1566	1
B227	B459	1565	1566	1
B227	B468	1565	1566	1
B229	B13	1234	1235	1
B229	B214	1234	1235	1
B229	B2150	1234	1235	1
B229	B22	1234	1235	1
B229	B226	1234	1235	1
B229	B2310	1234	1235	1
B229	B252	1234	1235	1
B229	B400	1234	1235	1
B229	B410	1234	1235	1
B229	B411	1234	1235	1
B229	B412	1234	1235	1
B229	B416	1234	1235	1
B229	B420	1234	1235	1
B229	B421	1234	1235	1
B229	B422	1234	1235	1
B229	B424	1234	1235	1
B229	B425	1234	1235	1
B229	B426	1234	1235	1
B229	B430	1234	1235	1
B229	B432	1234	1235	1
B229	B434	1234	1235	1
B229	B435	1234	1235	1
B229	B436	1234	1235	1
B229	B440	1234	1235	1
B229	B442	1234	1235	1
B229	B443	1234	1235	1
B229	B446	1234	1235	1
B229	B449	1234	1235	1
B229	B450	1234	1235	1
B229	B457	1234	1235	1
B229	B458	1234	1235	1
B229	B459	1234	1235	1
B229	B468	1234	1235	1
B231	B13	796	797	1
B231	B214	796	797	1
B231	B2150	796	797	1
B231	B22	796	797	1
B231	B226	796	797	1
B231	B2310	796	797	1
B231	B252	796	797	1
B231	B400	796	797	1
B231	B410	796	797	1
B231	B411	796	797	1
B231	B412	796	797	1
B231	B416	796	797	1
B231	B419	796	797	1
B231	B420	796	797	1
B231	B421	796	797	1
B231	B422	796	797	1
B231	B424	796	797	1
B231	B425	796	797	1
B231	B426	796	797	1
B231	B427	796	797	1
B231	B430	796	797	1
B231	B431	796	797	1
B231	B432	796	797	1
B231	B434	796	797	1
B231	B435	796	797	1
B231	B436	796	797	1
B231	B440	796	797	1
B231	B442	796	797	1
B231	B443	796	797	1
B231	B446	796	797	1
B231	B449	796	797	1
B231	B450	796	797	1
B231	B452	796	797	1
B231	B457	796	797	1
B231	B458	796	797	1
B231	B459	796	797	1
B231	B468	796	797	1
B2310	B226	6129	6130	1
B2310	B426	6129	6130	1
B2310	B435	6129	6130	1
B2310	B440	6129	6130	1
B2310	B442	6129	6130	1
B2310	B458	6129	6130	1
B235	B2150	3014	3015	1
B235	B22	3014	3015	1
B235	B226	3014	3015	1
B235	B2310	3014	3015	1
B235	B252	3014	3015	1
B235	B410	3014	3015	1
B235	B411	3014	3015	1
B235	B412	3014	3015	1
B235	B420	3014	3015	1
B235	B421	3014	3015	1
B235	B424	3014	3015	1
B235	B425	3014	3015	1
B235	B426	3014	3015	1
B235	B430	3014	3015	1
B235	B434	3014	3015	1
B235	B435	3014	3015	1
B235	B440	3014	3015	1
B235	B442	3014	3015	1
B235	B446	3014	3015	1
B235	B449	3014	3015	1
B235	B458	3014	3015	1
B235	B459	3014	3015	1
B237	B13	297	298	1
B237	B214	297	298	1
B237	B2150	297	298	1
B237	B22	297	298	1
B237	B226	297	298	1
B237	B229	297	298	1
B237	B2310	297	298	1
B237	B252	297	298	1
B237	B400	297	298	1
B237	B410	297	298	1
B237	B411	297	298	1
B237	B412	297	298	1
B237	B414	297	298	1
B237	B416	297	298	1
B237	B419	297	298	1
B237	B420	297	298	1
B237	B421	297	298	1
B237	B422	297	298	1
B237	B424	297	298	1
B237	B425	297	298	1
B237	B426	297	298	1
B237	B427	297	298	1
B237	B430	297	298	1
B237	B431	297	298	1
B237	B432	297	298	1
B237	B434	297	298	1
B237	B435	297	298	1
B237	B436	297	298	1
B237	B440	297	298	1
B237	B442	297	298	1
B237	B443	297	298	1
B237	B446	297	298	1
B237	B449	297	298	1
B237	B450	297	298	1
B237	B452	297	298	1
B237	B457	297	298	1
B237	B458	297	298	1
B237	B459	297	298	1
B237	B468	297	298	1
B238	B214	2334	2335	1
B238	B2150	2334	2335	1
B238	B22	2334	2335	1
B238	B226	2334	2335	1
B238	B2310	2334	2335	1
B238	B252	2334	2335	1
B238	B400	2334	2335	1
B238	B410	2334	2335	1
B238	B411	2334	2335	1
B238	B412	2334	2335	1
B238	B420	2334	2335	1
B238	B421	2334	2335	1
B238	B422	2334	2335	1
B238	B424	2334	2335	1
B238	B425	2334	2335	1
B238	B426	2334	2335	1
B238	B430	2334	2335	1
B238	B432	2334	2335	1
B238	B434	2334	2335	1
B238	B435	2334	2335	1
B238	B436	2334	2335	1
B238	B440	2334	2335	1
B238	B442	2334	2335	1
B238	B443	2334	2335	1
B238	B446	2334	2335	1
B238	B449	2334	2335	1
B238	B450	2334	2335	1
B238	B457	2334	2335	1
B238	B458	2334	2335	1
B238	B459	2334	2335	1
B238	B468	2334	2335	1
B239	B13	1004	1005	1
B239	B214	1004	1005	1
B239	B2150	1004	1005	1
B239	B22	1004	1005	1
B239	B226	1004	1005	1
B239	B2310	1004	1005	1
B239	B252	1004	1005	1
B239	B400	1004	1005	1
B239	B410	1004	1005	1
B239	B411	1004	1005	1
B239	B412	1004	1005	1
B239	B416	1004	1005	1
B239	B420	1004	1005	1
B239	B421	1004	1005	1
B239	B422	1004	1005	1
B239	B424	1004	1005	1
B239	B425	1004	1005	1
B239	B426	1004	1005	1
B239	B430	1004	1005	1
B239	B432	1004	1005	1
B239	B434	1004	1005	1
B239	B435	1004	1005	1
B239	B436	1004	1005	1
B239	B440	1004	1005	1
B239	B442	1004	1005	1
B239	B443	1004	1005	1
B239	B446	1004	1005	1
B239	B449	1004	1005	1
B239	B450	1004	1005	1
B239	B452	1004	1005	1
B239	B457	1004	1005	1
B239	B458	1004	1005	1
B239	B459	1004	1005	1
B239	B468	1004	1005	1
B240	B13	689	690	1
B240	B214	689	690	1
B240	B2150	689	690	1
B240	B22	689	690	1
B240	B226	689	690	1
B240	B229	689	690	1
B240	B2310	689	690	1
B240	B252	689	690	1
B240	B400	689	690	1
B240	B410	689	690	1
B240	B411	689	690	1
B240	B412	689	690	1
B240	B416	689	690	1
B240	B419	689	690	1
B240	B420	689	690	1
B240	B421	689	690	1
B240	B422	689	690	1
B240	B424	689	690	1
B240	B425	689	690	1
B240	B426	689	690	1
B240	B427	689	690	1
B240	B430	689	690	1
B240	B431	689	690	1
B240	B432	689	690	1
B240	B434	689	690	1
B240	B435	689	690	1
B240	B436	689	690	1
B240	B440	689	690	1
B240	B442	689	690	1
B240	B443	689	690	1
B240	B446	689	690	1
B240	B449	689	690	1
B240	B450	689	690	1
B240	B452	689	690	1
B240	B457	689	690	1
B240	B458	689	690	1
B240	B459	689	690	1
B240	B468	689	690	1
B242	B13	976	977	1
B242	B214	976	977	1
B242	B2150	976	977	1
B242	B22	976	977	1
B242	B226	976	977	1
B242	B2310	976	977	1
B242	B252	976	977	1
B242	B400	976	977	1
B242	B410	976	977	1
B242	B411	976	977	1
B242	B412	976	977	1
B242	B416	976	977	1
B242	B420	976	977	1
B242	B421	976	977	1
B242	B422	976	977	1
B242	B424	976	977	1
B242	B425	976	977	1
B242	B426	976	977	1
B242	B430	976	977	1
B242	B431	976	977	1
B242	B432	976	977	1
B242	B434	976	977	1
B242	B435	976	977	1
B242	B436	976	977	1
B242	B440	976	977	1
B242	B442	976	977	1
B242	B443	976	977	1
B242	B446	976	977	1
B242	B449	976	977	1
B242	B450	976	977	1
B242	B452	976	977	1
B242	B457	976	977	1
B242	B458	976	977	1
B242	B459	976	977	1
B242	B468	976	977	1
B245	B13	1122	1123	1
B245	B214	1122	1123	1
B245	B2150	1122	1123	1
B245	B22	1122	1123	1
B245	B226	1122	1123	1
B245	B2310	1122	1123	1
B245	B252	1122	1123	1
B245	B400	1122	1123	1
B245	B410	1122	1123	1
B245	B411	1122	1123	1
B245	B412	1122	1123	1
B245	B416	1122	1123	1
B245	B420	1122	1123	1
B245	B421	1122	1123	1
B245	B422	1122	1123	1
B245	B424	1122	1123	1
B245	B425	1122	1123	1
B245	B426	1122	1123	1
B245	B430	1122	1123	1
B245	B432	1122	1123	1
B245	B434	1122	1123	1
B245	B435	1122	1123	1
B245	B436	1122	1123	1
B245	B440	1122	1123	1
B245	B442	1122	1123	1
B245	B443	1122	1123	1
B245	B446	1122	1123	1
B245	B449	1122	1123	1
B245	B450	1122	1123	1
B245	B452	1122	1123	1
B245	B457	1122	1123	1
B245	B458	1122	1123	1
B245	B459	1122	1123	1
B245	B468	1122	1123	1
B246	B13	479	480	1
B246	B214	479	480	1
B246	B2150	479	480	1
B246	B22	479	480	1
B246	B226	479	480	1
B246	B229	479	480	1
B246	B2310	479	480	1
B246	B252	479	480	1
B246	B400	479	480	1
B246	B410	479	480	1
B246	B411	479	480	1
B246	B412	479	480	1
B246	B414	479	480	1
B246	B416	479	480	1
B246	B419	479	480	1
B246	B420	479	480	1
B246	B421	479	480	1
B246	B422	479	480	1
B246	B424	479	480	1
B246	B425	479	480	1
B246	B426	479	480	1
B246	B427	479	480	1
B246	B430	479	480	1
B246	B431	479	480	1
B246	B432	479	480	1
B246	B434	479	480	1
B246	B435	479	480	1
B246	B436	479	480	1
B246	B440	479	480	1
B246	B442	479	480	1
B246	B443	479	480	1
B246	B446	479	480	1
B246	B449	479	480	1
B246	B450	479	480	1
B246	B452	479	480	1
B246	B457	479	480	1
B246	B458	479	480	1
B246	B459	479	480	1
B246	B468	479	480	1
B248	B13	765	766	1
B248	B214	765	766	1
B248	B2150	765	766	1
B248	B22	765	766	1
B248	B226	765	766	1
B248	B2310	765	766	1
B248	B252	765	766	1
B248	B400	765	766	1
B248	B410	765	766	1
B248	B411	765	766	1
B248	B412	765	766	1
B248	B416	765	766	1
B248	B419	765	766	1
B248	B420	765	766	1
B248	B421	765	766	1
B248	B422	765	766	1
B248	B424	765	766	1
B248	B425	765	766	1
B248	B426	765	766	1
B248	B427	765	766	1
B248	B430	765	766	1
B248	B431	765	766	1
B248	B432	765	766	1
B248	B434	765	766	1
B248	B435	765	766	1
B248	B436	765	766	1
B248	B440	765	766	1
B248	B442	765	766	1
B248	B443	765	766	1
B248	B446	765	766	1
B248	B449	765	766	1
B248	B450	765	766	1
B248	B452	765	766	1
B248	B457	765	766	1
B248	B458	765	766	1
B248	B459	765	766	1
B248	B468	765	766	1
B252	B2150	4313	4314	1
B252	B226	4313	4314	1
B252	B2310	4313	4314	1
B252	B411	4313	4314	1
B252	B424	4313	4314	1
B252	B426	4313	4314	1
B252	B434	4313	4314	1
B252	B435	4313	4314	1
B252	B440	4313	4314	1
B252	B442	4313	4314	1
B252	B449	4313	4314	1
B252	B458	4313	4314	1
B252	B459	4313	4314	1
B254	B13	1350	1351	1
B254	B214	1350	1351	1
B254	B2150	1350	1351	1
B254	B22	1350	1351	1
B254	B226	1350	1351	1
B254	B2310	1350	1351	1
B254	B252	1350	1351	1
B254	B400	1350	1351	1
B254	B410	1350	1351	1
B254	B411	1350	1351	1
B254	B412	1350	1351	1
B254	B416	1350	1351	1
B254	B420	1350	1351	1
B254	B421	1350	1351	1
B254	B422	1350	1351	1
B254	B424	1350	1351	1
B254	B425	1350	1351	1
B254	B426	1350	1351	1
B254	B430	1350	1351	1
B254	B432	1350	1351	1
B254	B434	1350	1351	1
B254	B435	1350	1351	1
B254	B436	1350	1351	1
B254	B440	1350	1351	1
B254	B442	1350	1351	1
B254	B443	1350	1351	1
B254	B446	1350	1351	1
B254	B449	1350	1351	1
B254	B450	1350	1351	1
B254	B457	1350	1351	1
B254	B458	1350	1351	1
B254	B459	1350	1351	1
B254	B468	1350	1351	1
B255	B13	304	305	1
B255	B214	304	305	1
B255	B2150	304	305	1
B255	B22	304	305	1
B255	B226	304	305	1
B255	B229	304	305	1
B255	B2310	304	305	1
B255	B252	304	305	1
B255	B400	304	305	1
B255	B410	304	305	1
B255	B411	304	305	1
B255	B412	304	305	1
B255	B414	304	305	1
B255	B416	304	305	1
B255	B419	304	305	1
B255	B420	304	305	1
B255	B421	304	305	1
B255	B422	304	305	1
B255	B424	304	305	1
B255	B425	304	305	1
B255	B426	304	305	1
B255	B427	304	305	1
B255	B430	304	305	1
B255	B431	304	305	1
B255	B432	304	305	1
B255	B434	304	305	1
B255	B435	304	305	1
B255	B436	304	305	1
B255	B440	304	305	1
B255	B442	304	305	1
B255	B443	304	305	1
B255	B446	304	305	1
B255	B449	304	305	1
B255	B450	304	305	1
B255	B452	304	305	1
B255	B457	304	305	1
B255	B458	304	305	1
B255	B459	304	305	1
B255	B468	304	305	1
B256	B214	1938	1939	1
B256	B2150	1938	1939	1
B256	B22	1938	1939	1
B256	B226	1938	1939	1
B256	B2310	1938	1939	1
B256	B252	1938	1939	1
B256	B400	1938	1939	1
B256	B410	1938	1939	1
B256	B411	1938	1939	1
B256	B412	1938	1939	1
B256	B416	1938	1939	1
B256	B420	1938	1939	1
B256	B421	1938	1939	1
B256	B422	1938	1939	1
B256	B424	1938	1939	1
B256	B425	1938	1939	1
B256	B426	1938	1939	1
B256	B430	1938	1939	1
B256	B432	1938	1939	1
B256	B434	1938	1939	1
B256	B435	1938	1939	1
B256	B436	1938	1939	1
B256	B440	1938	1939	1
B256	B442	1938	1939	1
B256	B443	1938	1939	1
B256	B446	1938	1939	1
B256	B449	1938	1939	1
B256	B450	1938	1939	1
B256	B457	1938	1939	1
B256	B458	1938	1939	1
B256	B459	1938	1939	1
B256	B468	1938	1939	1
B257	B13	729	730	1
B257	B214	729	730	1
B257	B2150	729	730	1
B257	B22	729	730	1
B257	B226	729	730	1
B257	B2310	729	730	1
B257	B252	729	730	1
B257	B400	729	730	1
B257	B410	729	730	1
B257	B411	729	730	1
B257	B412	729	730	1
B257	B416	729	730	1
B257	B419	729	730	1
B257	B420	729	730	1
B257	B421	729	730	1
B257	B422	729	730	1
B257	B424	729	730	1
B257	B425	729	730	1
B257	B426	729	730	1
B257	B427	729	730	1
B257	B430	729	730	1
B257	B431	729	730	1
B257	B432	729	730	1
B257	B434	729	730	1
B257	B435	729	730	1
B257	B436	729	730	1
B257	B440	729	730	1
B257	B442	729	730	1
B257	B443	729	730	1
B257	B446	729	730	1
B257	B449	729	730	1
B257	B450	729	730	1
B257	B452	729	730	1
B257	B457	729	730	1
B257	B458	729	730	1
B257	B459	729	730	1
B257	B468	729	730	1
B258	B13	825	826	1
B258	B214	825	826	1
B258	B2150	825	826	1
B258	B22	825	826	1
B258	B226	825	826	1
B258	B2310	825	826	1
B258	B252	825	826	1
B258	B400	825	826	1
B258	B410	825	826	1
B258	B411	825	826	1
B258	B412	825	826	1
B258	B416	825	826	1
B258	B419	825	826	1
B258	B420	825	826	1
B258	B421	825	826	1
B258	B422	825	826	1
B258	B424	825	826	1
B258	B425	825	826	1
B258	B426	825	826	1
B258	B427	825	826	1
B258	B430	825	826	1
B258	B431	825	826	1
B258	B432	825	826	1
B258	B434	825	826	1
B258	B435	825	826	1
B258	B436	825	826	1
B258	B440	825	826	1
B258	B442	825	826	1
B258	B443	825	826	1
B258	B446	825	826	1
B258	B449	825	826	1
B258	B450	825	826	1
B258	B452	825	826	1
B258	B457	825	826	1
B258	B458	825	826	1
B258	B459	825	826	1
B258	B468	825	826	1
B259	B13	936	937	1
B259	B214	936	937	1
B259	B2150	936	937	1
B259	B22	936	937	1
B259	B226	936	937	1
B259	B2310	936	937	1
B259	B252	936	937	1
B259	B400	936	937	1
B259	B410	936	937	1
B259	B411	936	937	1
B259	B412	936	937	1
B259	B416	936	937	1
B259	B419	936	937	1
B259	B420	936	937	1
B259	B421	936	937	1
B259	B422	936	937	1
B259	B424	936	937	1
B259	B425	936	937	1
B259	B426	936	937	1
B259	B427	936	937	1
B259	B430	936	937	1
B259	B431	936	937	1
B259	B432	936	937	1
B259	B434	936	937	1
B259	B435	936	937	1
B259	B436	936	937	1
B259	B440	936	937	1
B259	B442	936	937	1
B259	B443	936	937	1
B259	B446	936	937	1
B259	B449	936	937	1
B259	B450	936	937	1
B259	B452	936	937	1
B259	B457	936	937	1
B259	B458	936	937	1
B259	B459	936	937	1
B259	B468	936	937	1
B400	B2150	3361	3362	1
B400	B22	3361	3362	1
B400	B226	3361	3362	1
B400	B2310	3361	3362	1
B400	B252	3361	3362	1
B400	B410	3361	3362	1
B400	B411	3361	3362	1
B400	B412	3361	3362	1
B400	B420	3361	3362	1
B400	B421	3361	3362	1
B400	B424	3361	3362	1
B400	B426	3361	3362	1
B400	B430	3361	3362	1
B400	B434	3361	3362	1
B400	B435	3361	3362	1
B400	B440	3361	3362	1
B400	B442	3361	3362	1
B400	B446	3361	3362	1
B400	B449	3361	3362	1
B400	B458	3361	3362	1
B400	B459	3361	3362	1
B410	B2150	4016	4017	1
B410	B226	4016	4017	1
B410	B2310	4016	4017	1
B410	B411	4016	4017	1
B410	B424	4016	4017	1
B410	B426	4016	4017	1
B410	B434	4016	4017	1
B410	B435	4016	4017	1
B410	B440	4016	4017	1
B410	B442	4016	4017	1
B410	B446	4016	4017	1
B410	B449	4016	4017	1
B410	B458	4016	4017	1
B410	B459	4016	4017	1
B411	B226	6487	6488	1
B411	B426	6487	6488	1
B411	B440	6487	6488	1
B411	B442	6487	6488	1
B411	B458	6487	6488	1
B412	B2150	3979	3980	1
B412	B226	3979	3980	1
B412	B2310	3979	3980	1
B412	B411	3979	3980	1
B412	B424	3979	3980	1
B412	B426	3979	3980	1
B412	B434	3979	3980	1
B412	B435	3979	3980	1
B412	B440	3979	3980	1
B412	B442	3979	3980	1
B412	B446	3979	3980	1
B412	B449	3979	3980	1
B412	B458	3979	3980	1
B412	B459	3979	3980	1
B414	B13	1361	1362	1
B414	B214	1361	1362	1
B414	B2150	1361	1362	1
B414	B22	1361	1362	1
B414	B226	1361	1362	1
B414	B2310	1361	1362	1
B414	B252	1361	1362	1
[truncated: 461 more rows]
