# Supplementary material for: Network-based diffusion analysis reveals context-specific dominance of dance communication in foraging honeybees
Source: Nat Commun. 2020 Jan 31;11:625. doi: 10.1038/s41467-020-14410-0 (PMC6994492; doi:10.1038/s41467-020-14410-0)
Supplement: Supplementary file 5 — Supplementary Data 1 [file 41467_2020_14410_MOESM5_ESM.zip › Supplementary Data 1/Homogeneous_Interaction list_Reactivation.csv]

VertexFrom	VertexTo	TimeStart	TimeStop	Duration
A114	A100	222	223	1
A142	A100	223	224	1
A117	A100	228	229	1
A130	A100	371	372	1
A116	A100	453	454	1
A518	A100	489	490	1
A157	A100	490	491	1
A114	A111	222	223	1
A142	A111	223	224	1
A117	A111	228	229	1
A130	A111	371	372	1
A116	A111	453	454	1
A518	A111	489	490	1
A157	A111	490	491	1
A152	A111	507	508	1
A114	A113	222	223	1
A142	A113	223	224	1
A117	A113	228	229	1
A130	A113	371	372	1
A114	A118	222	223	1
A142	A118	223	224	1
A117	A118	228	229	1
A114	A122	222	223	1
A142	A122	223	224	1
A117	A122	228	229	1
A130	A122	371	372	1
A116	A122	453	454	1
A518	A122	489	490	1
A157	A122	490	491	1
A152	A122	507	508	1
A114	A126	222	223	1
A142	A126	223	224	1
A117	A126	228	229	1
A130	A126	371	372	1
A116	A126	453	454	1
A518	A126	489	490	1
A157	A126	490	491	1
A152	A126	507	508	1
A114	A134	222	223	1
A142	A134	223	224	1
A117	A134	228	229	1
A114	A141	222	223	1
A142	A141	223	224	1
A117	A141	228	229	1
A130	A141	371	372	1
A114	A143	222	223	1
A142	A143	223	224	1
A117	A143	228	229	1
A130	A143	371	372	1
A116	A143	453	454	1
A518	A143	489	490	1
A157	A143	490	491	1
A152	A143	507	508	1
A114	A145	222	223	1
A142	A145	223	224	1
A117	A145	228	229	1
A130	A145	371	372	1
A116	A145	453	454	1
A518	A145	489	490	1
A157	A145	490	491	1
A152	A145	507	508	1
A114	A147	222	223	1
A142	A147	223	224	1
A117	A147	228	229	1
A114	A148	222	223	1
A142	A148	223	224	1
A117	A148	228	229	1
A130	A148	371	372	1
A114	A155	222	223	1
A142	A155	223	224	1
A117	A155	228	229	1
A130	A155	371	372	1
A116	A155	453	454	1
A518	A155	489	490	1
A157	A155	490	491	1
A152	A155	507	508	1
A114	A156	222	223	1
A142	A156	223	224	1
A117	A156	228	229	1
A130	A156	371	372	1
A116	A156	453	454	1
A518	A156	489	490	1
A157	A156	490	491	1
A152	A156	507	508	1
A114	A158	222	223	1
A142	A158	223	224	1
A117	A158	228	229	1
A130	A158	371	372	1
A116	A158	453	454	1
A518	A158	489	490	1
A157	A158	490	491	1
A152	A158	507	508	1
A118	A158	648	649	1
A147	A158	651	652	1
A134	A158	668	669	1
A148	A158	674	675	1
A141	A158	743	744	1
A113	A158	753	754	1
A100	A158	772	773	1
A126	A158	859	860	1
A122	A158	862	863	1
A143	A158	877	878	1
A145	A158	879	880	1
A111	A158	917	918	1
A155	A158	943	944	1
A114	A159	222	223	1
A142	A159	223	224	1
A117	A159	228	229	1
A130	A159	371	372	1
A116	A159	453	454	1
A518	A159	489	490	1
A157	A159	490	491	1
A152	A159	507	508	1
A118	A159	648	649	1
A147	A159	651	652	1
A134	A159	668	669	1
A148	A159	674	675	1
A141	A159	743	744	1
A113	A159	753	754	1
A100	A159	772	773	1
A126	A159	859	860	1
A122	A159	862	863	1
A114	A500	222	223	1
A142	A500	223	224	1
A117	A500	228	229	1
A114	A512	222	223	1
A142	A512	223	224	1
A117	A512	228	229	1
A130	A512	371	372	1
A114	A519	222	223	1
A142	A519	223	224	1
A117	A519	228	229	1
A130	A519	371	372	1
A116	A519	453	454	1
A518	A519	489	490	1
A157	A519	490	491	1
A152	A519	507	508	1
A118	A519	648	649	1
A147	A519	651	652	1
A134	A519	668	669	1
A148	A519	674	675	1
A141	A519	743	744	1
A113	A519	753	754	1
A100	A519	772	773	1
A114	A520	222	223	1
A142	A520	223	224	1
A117	A520	228	229	1
A130	A520	371	372	1
A114	A5200	222	223	1
A142	A5200	223	224	1
A117	A5200	228	229	1
A130	A5200	371	372	1
A116	A5200	453	454	1
A518	A5200	489	490	1
A157	A5200	490	491	1
A152	A5200	507	508	1
A118	A5200	648	649	1
A147	A5200	651	652	1
A134	A5200	668	669	1
A148	A5200	674	675	1
A141	A5200	743	744	1
A113	A5200	753	754	1
A100	A5200	772	773	1
A114	A524	222	223	1
A142	A524	223	224	1
A117	A524	228	229	1
A130	A524	371	372	1
A116	A524	453	454	1
A518	A524	489	490	1
A157	A524	490	491	1
A152	A524	507	508	1
A114	A525	222	223	1
A142	A525	223	224	1
A117	A525	228	229	1
A130	A525	371	372	1
A116	A525	453	454	1
A114	A526	222	223	1
A142	A526	223	224	1
A117	A526	228	229	1
A130	A526	371	372	1
A116	A526	453	454	1
A518	A526	489	490	1
A157	A526	490	491	1
A152	A526	507	508	1
A118	A526	648	649	1
A147	A526	651	652	1
A134	A526	668	669	1
A148	A526	674	675	1
A141	A526	743	744	1
A113	A526	753	754	1
A100	A526	772	773	1
A126	A526	859	860	1
A122	A526	862	863	1
A114	A530	222	223	1
A142	A530	223	224	1
A117	A530	228	229	1
A114	A533	222	223	1
A142	A533	223	224	1
A117	A533	228	229	1
A130	A533	371	372	1
A114	A535	222	223	1
A142	A535	223	224	1
A117	A535	228	229	1
A130	A535	371	372	1
A114	A536	222	223	1
A142	A536	223	224	1
A117	A536	228	229	1
A130	A536	371	372	1
A116	A536	453	454	1
A114	A539	222	223	1
A142	A539	223	224	1
A117	A539	228	229	1
A130	A539	371	372	1
A114	A544	222	223	1
A142	A544	223	224	1
A117	A544	228	229	1
A114	A546	222	223	1
A142	A546	223	224	1
A117	A546	228	229	1
A130	A546	371	372	1
A116	A546	453	454	1
A518	A546	489	490	1
A157	A546	490	491	1
A152	A546	507	508	1
A118	A546	648	649	1
A147	A546	651	652	1
A134	A546	668	669	1
A148	A546	674	675	1
A141	A546	743	744	1
A113	A546	753	754	1
A100	A546	772	773	1
A114	A552	222	223	1
A142	A552	223	224	1
A117	A552	228	229	1
A130	A552	371	372	1
A116	A552	453	454	1
A518	A552	489	490	1
A157	A552	490	491	1
A152	A552	507	508	1
A118	A552	648	649	1
A147	A552	651	652	1
A134	A552	668	669	1
A148	A552	674	675	1
A141	A552	743	744	1
A113	A552	753	754	1
A100	A552	772	773	1
A126	A552	859	860	1
A122	A552	862	863	1
A143	A552	877	878	1
A145	A552	879	880	1
A111	A552	917	918	1
A155	A552	943	944	1
A546	A552	1109	1110	1
A114	A556	222	223	1
A142	A556	223	224	1
A117	A556	228	229	1
A114	A557	222	223	1
A142	A557	223	224	1
A117	A557	228	229	1
A114	A558	222	223	1
A142	A558	223	224	1
A117	A558	228	229	1
A130	A558	371	372	1
A116	A558	453	454	1
A518	A558	489	490	1
A157	A558	490	491	1
A152	A558	507	508	1
A114	A559	222	223	1
A142	A559	223	224	1
A117	A559	228	229	1
A130	A559	371	372	1
A116	A559	453	454	1
A518	A559	489	490	1
A157	A559	490	491	1
A152	A559	507	508	1
B225	B210	296	297	1
B237	B210	297	298	1
B224	B210	301	302	1
B255	B210	304	305	1
B219	B210	449	450	1
B246	B210	479	480	1
B225	B212	296	297	1
B237	B212	297	298	1
B224	B212	301	302	1
B255	B212	304	305	1
B225	B214	296	297	1
B237	B214	297	298	1
B224	B214	301	302	1
B255	B214	304	305	1
B219	B214	449	450	1
B246	B214	479	480	1
B225	B215	296	297	1
B237	B215	297	298	1
B224	B215	301	302	1
B255	B215	304	305	1
B219	B215	449	450	1
B246	B215	479	480	1
B217	B215	574	575	1
B240	B215	689	690	1
B257	B215	729	730	1
B220	B215	754	755	1
B248	B215	765	766	1
B231	B215	796	797	1
B221	B215	813	814	1
B222	B215	824	825	1
B258	B215	825	826	1
B210	B215	887	888	1
B455	B215	920	921	1
B212	B215	933	934	1
B259	B215	936	937	1
B242	B215	976	977	1
B216	B215	983	984	1
B239	B215	1004	1005	1
B245	B215	1122	1123	1
B229	B215	1234	1235	1
B431	B215	1349	1350	1
B254	B215	1350	1351	1
B414	B215	1361	1362	1
B419	B215	1365	1366	1
B427	B215	1559	1560	1
B227	B215	1565	1566	1
B452	B215	1915	1916	1
B256	B215	1938	1939	1
B238	B215	2334	2335	1
B13	B215	2551	2552	1
B416	B215	2785	2786	1
B235	B215	3014	3015	1
B432	B215	3032	3033	1
B450	B215	3087	3088	1
B225	B216	296	297	1
B237	B216	297	298	1
B224	B216	301	302	1
B255	B216	304	305	1
B219	B216	449	450	1
B246	B216	479	480	1
B225	B218	296	297	1
B237	B218	297	298	1
B224	B218	301	302	1
B255	B218	304	305	1
B219	B218	449	450	1
B246	B218	479	480	1
B217	B218	574	575	1
B240	B218	689	690	1
B257	B218	729	730	1
B220	B218	754	755	1
B248	B218	765	766	1
B231	B218	796	797	1
B221	B218	813	814	1
B222	B218	824	825	1
B258	B218	825	826	1
B210	B218	887	888	1
B455	B218	920	921	1
B212	B218	933	934	1
B259	B218	936	937	1
B242	B218	976	977	1
B216	B218	983	984	1
B239	B218	1004	1005	1
B245	B218	1122	1123	1
B229	B218	1234	1235	1
B431	B218	1349	1350	1
B254	B218	1350	1351	1
B414	B218	1361	1362	1
B419	B218	1365	1366	1
B427	B218	1559	1560	1
B227	B218	1565	1566	1
B452	B218	1915	1916	1
B256	B218	1938	1939	1
B238	B218	2334	2335	1
B13	B218	2551	2552	1
B416	B218	2785	2786	1
B235	B218	3014	3015	1
B432	B218	3032	3033	1
B450	B218	3087	3088	1
B225	B22	296	297	1
B237	B22	297	298	1
B224	B22	301	302	1
B255	B22	304	305	1
B225	B220	296	297	1
B237	B220	297	298	1
B224	B220	301	302	1
B255	B220	304	305	1
B225	B221	296	297	1
B237	B221	297	298	1
B224	B221	301	302	1
B255	B221	304	305	1
B225	B222	296	297	1
B237	B222	297	298	1
B224	B222	301	302	1
B255	B222	304	305	1
B225	B226	296	297	1
B237	B226	297	298	1
B224	B226	301	302	1
B255	B226	304	305	1
B219	B226	449	450	1
B246	B226	479	480	1
B217	B226	574	575	1
B240	B226	689	690	1
B257	B226	729	730	1
B220	B226	754	755	1
B248	B226	765	766	1
B231	B226	796	797	1
B221	B226	813	814	1
B222	B226	824	825	1
B258	B226	825	826	1
B210	B226	887	888	1
B455	B226	920	921	1
B212	B226	933	934	1
B259	B226	936	937	1
B242	B226	976	977	1
B216	B226	983	984	1
B239	B226	1004	1005	1
B245	B226	1122	1123	1
B229	B226	1234	1235	1
B431	B226	1349	1350	1
B254	B226	1350	1351	1
B414	B226	1361	1362	1
B419	B226	1365	1366	1
B427	B226	1559	1560	1
B227	B226	1565	1566	1
B452	B226	1915	1916	1
B256	B226	1938	1939	1
B238	B226	2334	2335	1
B13	B226	2551	2552	1
B416	B226	2785	2786	1
B235	B226	3014	3015	1
B432	B226	3032	3033	1
B450	B226	3087	3088	1
B436	B226	3179	3180	1
B443	B226	3258	3259	1
B214	B226	3335	3336	1
B422	B226	3350	3351	1
B468	B226	3355	3356	1
B400	B226	3361	3362	1
B215	B226	3480	3481	1
B218	B226	3566	3567	1
B457	B226	3577	3578	1
B425	B226	3590	3591	1
B420	B226	3958	3959	1
B412	B226	3979	3980	1
B410	B226	4016	4017	1
B430	B226	4250	4251	1
B252	B226	4313	4314	1
B421	B226	4441	4442	1
B22	B226	4967	4968	1
B459	B226	4981	4982	1
B446	B226	5147	5148	1
B434	B226	5442	5443	1
B2150	B226	5823	5824	1
B424	B226	5832	5833	1
B449	B226	5866	5867	1
B2310	B226	6129	6130	1
B411	B226	6487	6488	1
B435	B226	7063	7064	1
B225	B227	296	297	1
B237	B227	297	298	1
B224	B227	301	302	1
B255	B227	304	305	1
B219	B227	449	450	1
B246	B227	479	480	1
B217	B227	574	575	1
B240	B227	689	690	1
B257	B227	729	730	1
B220	B227	754	755	1
B248	B227	765	766	1
B231	B227	796	797	1
B221	B227	813	814	1
B222	B227	824	825	1
B258	B227	825	826	1
B210	B227	887	888	1
B455	B227	920	921	1
B212	B227	933	934	1
B259	B227	936	937	1
B242	B227	976	977	1
B216	B227	983	984	1
B239	B227	1004	1005	1
B245	B227	1122	1123	1
B225	B231	296	297	1
B237	B231	297	298	1
B224	B231	301	302	1
B255	B231	304	305	1
B225	B235	296	297	1
B237	B235	297	298	1
B224	B235	301	302	1
B255	B235	304	305	1
B219	B235	449	450	1
B246	B235	479	480	1
B217	B235	574	575	1
B240	B235	689	690	1
B257	B235	729	730	1
B220	B235	754	755	1
B248	B235	765	766	1
B231	B235	796	797	1
B221	B235	813	814	1
B222	B235	824	825	1
B258	B235	825	826	1
B210	B235	887	888	1
B455	B235	920	921	1
B212	B235	933	934	1
B259	B235	936	937	1
B242	B235	976	977	1
B216	B235	983	984	1
B239	B235	1004	1005	1
B245	B235	1122	1123	1
B229	B235	1234	1235	1
B431	B235	1349	1350	1
B254	B235	1350	1351	1
B414	B235	1361	1362	1
B419	B235	1365	1366	1
B427	B235	1559	1560	1
B227	B235	1565	1566	1
B452	B235	1915	1916	1
B256	B235	1938	1939	1
B225	B238	296	297	1
B237	B238	297	298	1
B224	B238	301	302	1
B255	B238	304	305	1
B219	B238	449	450	1
B246	B238	479	480	1
B217	B238	574	575	1
B240	B238	689	690	1
B257	B238	729	730	1
B220	B238	754	755	1
B248	B238	765	766	1
B231	B238	796	797	1
B221	B238	813	814	1
B222	B238	824	825	1
B258	B238	825	826	1
B210	B238	887	888	1
B455	B238	920	921	1
B212	B238	933	934	1
B259	B238	936	937	1
B242	B238	976	977	1
B216	B238	983	984	1
B239	B238	1004	1005	1
B245	B238	1122	1123	1
B229	B238	1234	1235	1
B431	B238	1349	1350	1
B254	B238	1350	1351	1
B414	B238	1361	1362	1
B419	B238	1365	1366	1
B427	B238	1559	1560	1
B227	B238	1565	1566	1
B225	B239	296	297	1
B237	B239	297	298	1
B224	B239	301	302	1
B255	B239	304	305	1
B219	B239	449	450	1
B246	B239	479	480	1
B225	B240	296	297	1
B237	B240	297	298	1
B224	B240	301	302	1
B255	B240	304	305	1
B225	B242	296	297	1
B237	B242	297	298	1
B224	B242	301	302	1
B255	B242	304	305	1
B219	B242	449	450	1
B246	B242	479	480	1
B225	B245	296	297	1
B237	B245	297	298	1
B224	B245	301	302	1
B255	B245	304	305	1
B219	B245	449	450	1
B246	B245	479	480	1
B217	B245	574	575	1
B225	B248	296	297	1
B237	B248	297	298	1
B224	B248	301	302	1
B255	B248	304	305	1
B225	B254	296	297	1
B237	B254	297	298	1
B224	B254	301	302	1
B255	B254	304	305	1
B219	B254	449	450	1
B246	B254	479	480	1
B217	B254	574	575	1
B240	B254	689	690	1
B257	B254	729	730	1
B220	B254	754	755	1
B248	B254	765	766	1
B225	B256	296	297	1
B237	B256	297	298	1
B224	B256	301	302	1
B255	B256	304	305	1
B219	B256	449	450	1
B246	B256	479	480	1
B217	B256	574	575	1
B240	B256	689	690	1
B257	B256	729	730	1
B220	B256	754	755	1
B248	B256	765	766	1
B231	B256	796	797	1
B221	B256	813	814	1
B222	B256	824	825	1
B258	B256	825	826	1
B210	B256	887	888	1
B455	B256	920	921	1
B212	B256	933	934	1
B259	B256	936	937	1
B242	B256	976	977	1
B216	B256	983	984	1
B239	B256	1004	1005	1
B245	B256	1122	1123	1
B229	B256	1234	1235	1
B431	B256	1349	1350	1
B254	B256	1350	1351	1
B414	B256	1361	1362	1
B419	B256	1365	1366	1
B225	B257	296	297	1
B237	B257	297	298	1
B224	B257	301	302	1
B255	B257	304	305	1
B225	B258	296	297	1
B237	B258	297	298	1
B224	B258	301	302	1
B255	B258	304	305	1
B225	B259	296	297	1
B237	B259	297	298	1
B224	B259	301	302	1
B255	B259	304	305	1
B219	B259	449	450	1
B246	B259	479	480	1
B225	B412	296	297	1
B237	B412	297	298	1
B224	B412	301	302	1
B255	B412	304	305	1
B219	B412	449	450	1
B246	B412	479	480	1
B225	B420	296	297	1
B237	B420	297	298	1
B224	B420	301	302	1
B255	B420	304	305	1
B219	B420	449	450	1
B246	B420	479	480	1
B225	B421	296	297	1
B237	B421	297	298	1
B224	B421	301	302	1
B255	B421	304	305	1
B225	B422	296	297	1
B237	B422	297	298	1
B224	B422	301	302	1
B255	B422	304	305	1
B225	B426	296	297	1
B237	B426	297	298	1
B224	B426	301	302	1
B255	B426	304	305	1
B219	B426	449	450	1
B246	B426	479	480	1
B225	B430	296	297	1
B237	B430	297	298	1
B224	B430	301	302	1
B255	B430	304	305	1
B225	B431	296	297	1
B237	B431	297	298	1
B224	B431	301	302	1
B255	B431	304	305	1
B225	B432	296	297	1
B237	B432	297	298	1
B224	B432	301	302	1
B255	B432	304	305	1
B219	B432	449	450	1
B246	B432	479	480	1
B217	B432	574	575	1
B225	B434	296	297	1
B237	B434	297	298	1
B224	B434	301	302	1
B255	B434	304	305	1
B225	B442	296	297	1
B237	B442	297	298	1
B224	B442	301	302	1
B255	B442	304	305	1
B219	B442	449	450	1
B225	B446	296	297	1
B237	B446	297	298	1
B224	B446	301	302	1
B255	B446	304	305	1
B225	B449	296	297	1
B237	B449	297	298	1
B224	B449	301	302	1
B255	B449	304	305	1
B225	B450	296	297	1
B237	B450	297	298	1
B224	B450	301	302	1
B255	B450	304	305	1
B225	B452	296	297	1
B237	B452	297	298	1
B224	B452	301	302	1
B255	B452	304	305	1
B225	B455	296	297	1
B237	B455	297	298	1
B224	B455	301	302	1
B255	B455	304	305	1
B219	B455	449	450	1
B246	B455	479	480	1
B225	B458	296	297	1
B237	B458	297	298	1
B224	B458	301	302	1
B255	B458	304	305	1
B219	B458	449	450	1
B246	B458	479	480	1
B217	B458	574	575	1
B225	B459	296	297	1
B237	B459	297	298	1
B224	B459	301	302	1
B255	B459	304	305	1
B219	B459	449	450	1
B246	B459	479	480	1
B217	B459	574	575	1
B240	B459	689	690	1
B257	B459	729	730	1
B220	B459	754	755	1
B248	B459	765	766	1
B231	B459	796	797	1
B221	B459	813	814	1
B222	B459	824	825	1
B258	B459	825	826	1
B210	B459	887	888	1
B455	B459	920	921	1
B212	B459	933	934	1
B259	B459	936	937	1
B225	B468	296	297	1
B237	B468	297	298	1
B224	B468	301	302	1
B255	B468	304	305	1
B219	B468	449	450	1
B246	B468	479	480	1
C316	C110	240	241	1
C342	C110	274	275	1
C316	C111	240	241	1
C342	C111	274	275	1
C340	C111	295	296	1
C359	C111	428	429	1
C346	C111	621	622	1
C334	C111	842	843	1
C322	C111	921	922	1
C315	C111	1208	1209	1
C333	C111	1355	1356	1
C316	C112	240	241	1
C342	C112	274	275	1
C340	C112	295	296	1
C359	C112	428	429	1
C346	C112	621	622	1
C316	C116	240	241	1
C342	C116	274	275	1
C340	C116	295	296	1
C359	C116	428	429	1
C346	C116	621	622	1
C334	C116	842	843	1
C322	C116	921	922	1
C315	C116	1208	1209	1
C333	C116	1355	1356	1
C316	C119	240	241	1
C342	C119	274	275	1
C340	C119	295	296	1
C359	C119	428	429	1
C346	C119	621	622	1
C316	C121	240	241	1
C342	C121	274	275	1
C340	C121	295	296	1
C359	C121	428	429	1
C346	C121	621	622	1
C334	C121	842	843	1
C322	C121	921	922	1
C315	C121	1208	1209	1
C333	C121	1355	1356	1
C335	C121	1711	1712	1
C313	C121	1762	1763	1
C337	C121	1979	1980	1
C332	C121	2386	2387	1
C329	C121	2986	2987	1
C349	C121	3501	3502	1
C154	C121	4573	4574	1
C316	C122	240	241	1
C342	C122	274	275	1
C340	C122	295	296	1
C359	C122	428	429	1
C346	C122	621	622	1
C334	C122	842	843	1
C322	C122	921	922	1
C315	C122	1208	1209	1
C333	C122	1355	1356	1
C335	C122	1711	1712	1
C313	C122	1762	1763	1
C337	C122	1979	1980	1
C332	C122	2386	2387	1
C316	C128	240	241	1
C342	C128	274	275	1
C340	C128	295	296	1
C316	C129	240	241	1
C342	C129	274	275	1
C340	C129	295	296	1
C359	C129	428	429	1
C346	C129	621	622	1
C334	C129	842	843	1
C322	C129	921	922	1
C316	C147	240	241	1
C342	C147	274	275	1
C340	C147	295	296	1
C359	C147	428	429	1
C346	C147	621	622	1
C334	C147	842	843	1
C322	C147	921	922	1
C316	C152	240	241	1
C342	C152	274	275	1
C340	C152	295	296	1
C359	C152	428	429	1
C346	C152	621	622	1
C334	C152	842	843	1
C322	C152	921	922	1
C315	C152	1208	1209	1
C333	C152	1355	1356	1
C335	C152	1711	1712	1
C313	C152	1762	1763	1
C337	C152	1979	1980	1
C332	C152	2386	2387	1
C329	C152	2986	2987	1
C349	C152	3501	3502	1
C316	C154	240	241	1
C342	C154	274	275	1
C340	C154	295	296	1
C359	C154	428	429	1
C346	C154	621	622	1
C334	C154	842	843	1
C322	C154	921	922	1
C315	C154	1208	1209	1
C333	C154	1355	1356	1
C335	C154	1711	1712	1
C313	C154	1762	1763	1
C337	C154	1979	1980	1
C316	C155	240	241	1
C342	C155	274	275	1
C340	C155	295	296	1
C359	C155	428	429	1
C346	C155	621	622	1
C334	C155	842	843	1
C322	C155	921	922	1
C315	C155	1208	1209	1
C333	C155	1355	1356	1
C316	C156	240	241	1
C342	C156	274	275	1
C340	C156	295	296	1
C359	C156	428	429	1
C346	C156	621	622	1
C334	C156	842	843	1
C322	C156	921	922	1
C315	C156	1208	1209	1
C333	C156	1355	1356	1
C316	C300	240	241	1
C342	C300	274	275	1
C340	C300	295	296	1
C359	C300	428	429	1
C346	C300	621	622	1
C334	C300	842	843	1
C322	C300	921	922	1
C315	C300	1208	1209	1
C333	C300	1355	1356	1
C335	C300	1711	1712	1
C313	C300	1762	1763	1
C337	C300	1979	1980	1
C332	C300	2386	2387	1
C329	C300	2986	2987	1
C349	C300	3501	3502	1
C154	C300	4573	4574	1
C121	C300	5730	5731	1
C112	C300	6250	6251	1
C122	C300	6259	6260	1
C316	C313	240	241	1
C342	C313	274	275	1
C340	C313	295	296	1
C359	C313	428	429	1
C346	C313	621	622	1
C334	C313	842	843	1
C322	C313	921	922	1
C315	C313	1208	1209	1
C316	C315	240	241	1
C342	C315	274	275	1
C340	C315	295	296	1
C359	C315	428	429	1
C346	C315	621	622	1
C316	C322	240	241	1
C342	C322	274	275	1
C340	C322	295	296	1
C359	C322	428	429	1
C316	C324	240	241	1
C342	C324	274	275	1
C340	C324	295	296	1
C359	C324	428	429	1
C346	C324	621	622	1
C334	C324	842	843	1
C322	C324	921	922	1
C315	C324	1208	1209	1
C333	C324	1355	1356	1
C335	C324	1711	1712	1
C313	C324	1762	1763	1
C337	C324	1979	1980	1
C332	C324	2386	2387	1
C329	C324	2986	2987	1
C349	C324	3501	3502	1
C154	C324	4573	4574	1
C121	C324	5730	5731	1
C112	C324	6250	6251	1
C122	C324	6259	6260	1
C316	C329	240	241	1
C342	C329	274	275	1
C340	C329	295	296	1
C359	C329	428	429	1
C346	C329	621	622	1
C334	C329	842	843	1
C322	C329	921	922	1
C315	C329	1208	1209	1
C333	C329	1355	1356	1
C335	C329	1711	1712	1
C313	C329	1762	1763	1
C337	C329	1979	1980	1
C332	C329	2386	2387	1
C316	C332	240	241	1
C342	C332	274	275	1
C340	C332	295	296	1
C359	C332	428	429	1
C346	C332	621	622	1
C334	C332	842	843	1
C322	C332	921	922	1
C315	C332	1208	1209	1
C333	C332	1355	1356	1
C335	C332	1711	1712	1
C313	C332	1762	1763	1
C316	C333	240	241	1
C342	C333	274	275	1
C340	C333	295	296	1
C359	C333	428	429	1
C346	C333	621	622	1
C334	C333	842	843	1
C322	C333	921	922	1
C316	C334	240	241	1
C342	C334	274	275	1
C340	C334	295	296	1
C359	C334	428	429	1
C316	C335	240	241	1
C342	C335	274	275	1
C340	C335	295	296	1
C359	C335	428	429	1
C346	C335	621	622	1
C334	C335	842	843	1
C322	C335	921	922	1
C315	C335	1208	1209	1
C333	C335	1355	1356	1
C316	C337	240	241	1
C342	C337	274	275	1
C340	C337	295	296	1
C359	C337	428	429	1
C346	C337	621	622	1
C334	C337	842	843	1
C322	C337	921	922	1
C315	C337	1208	1209	1
C333	C337	1355	1356	1
C316	C346	240	241	1
C342	C346	274	275	1
C340	C346	295	296	1
C316	C349	240	241	1
C342	C349	274	275	1
C340	C349	295	296	1
C359	C349	428	429	1
C346	C349	621	622	1
C334	C349	842	843	1
C322	C349	921	922	1
C315	C349	1208	1209	1
C333	C349	1355	1356	1
C335	C349	1711	1712	1
C313	C349	1762	1763	1
C337	C349	1979	1980	1
C332	C349	2386	2387	1
C329	C349	2986	2987	1
D241	D211	344	345	1
D228	D211	379	380	1
D350	D211	501	502	1
D220	D211	525	526	1
D222	D211	728	729	1
D242	D211	1074	1075	1
D221	D211	1178	1179	1
D213	D211	1180	1181	1
D347	D211	1235	1236	1
D244	D211	1469	1470	1
D349	D211	1783	1784	1
D249	D211	1854	1855	1
D241	D212	344	345	1
D228	D212	379	380	1
D350	D212	501	502	1
D220	D212	525	526	1
D222	D212	728	729	1
D242	D212	1074	1075	1
D221	D212	1178	1179	1
D213	D212	1180	1181	1
D347	D212	1235	1236	1
D244	D212	1469	1470	1
D241	D213	344	345	1
D228	D213	379	380	1
D350	D213	501	502	1
D220	D213	525	526	1
D222	D213	728	729	1
D241	D217	344	345	1
D228	D217	379	380	1
D350	D217	501	502	1
D220	D217	525	526	1
D222	D217	728	729	1
D242	D217	1074	1075	1
D221	D217	1178	1179	1
D213	D217	1180	1181	1
D347	D217	1235	1236	1
D244	D217	1469	1470	1
D349	D217	1783	1784	1
D241	D218	344	345	1
D228	D218	379	380	1
D350	D218	501	502	1
D220	D218	525	526	1
D222	D218	728	729	1
D242	D218	1074	1075	1
D221	D218	1178	1179	1
D213	D218	1180	1181	1
D347	D218	1235	1236	1
D244	D218	1469	1470	1
D349	D218	1783	1784	1
D249	D218	1854	1855	1
D348	D218	2043	2044	1
D223	D218	2100	2101	1
D211	D218	2366	2367	1
D217	D218	2384	2385	1
D229	D218	3555	3556	1
D226	D218	3604	3605	1
D241	D221	344	345	1
D228	D221	379	380	1
D350	D221	501	502	1
D220	D221	525	526	1
D241	D223	344	345	1
D228	D223	379	380	1
D350	D223	501	502	1
D220	D223	525	526	1
D222	D223	728	729	1
D242	D223	1074	1075	1
D221	D223	1178	1179	1
D213	D223	1180	1181	1
D347	D223	1235	1236	1
D241	D226	344	345	1
D228	D226	379	380	1
D350	D226	501	502	1
D220	D226	525	526	1
D222	D226	728	729	1
D242	D226	1074	1075	1
D221	D226	1178	1179	1
D213	D226	1180	1181	1
D347	D226	1235	1236	1
D244	D226	1469	1470	1
D349	D226	1783	1784	1
D249	D226	1854	1855	1
D241	D229	344	345	1
D228	D229	379	380	1
D350	D229	501	502	1
D220	D229	525	526	1
D222	D229	728	729	1
D242	D229	1074	1075	1
D221	D229	1178	1179	1
D213	D229	1180	1181	1
D347	D229	1235	1236	1
D244	D229	1469	1470	1
D349	D229	1783	1784	1
D249	D229	1854	1855	1
D348	D229	2043	2044	1
D223	D229	2100	2101	1
D211	D229	2366	2367	1
D217	D229	2384	2385	1
D241	D242	344	345	1
D228	D242	379	380	1
D350	D242	501	502	1
D220	D242	525	526	1
D241	D244	344	345	1
D228	D244	379	380	1
D350	D244	501	502	1
D220	D244	525	526	1
D222	D244	728	729	1
D241	D249	344	345	1
D228	D249	379	380	1
D350	D249	501	502	1
D220	D249	525	526	1
D222	D249	728	729	1
D242	D249	1074	1075	1
D221	D249	1178	1179	1
D213	D249	1180	1181	1
D347	D249	1235	1236	1
D241	D310	344	345	1
D228	D310	379	380	1
D350	D310	501	502	1
D220	D310	525	526	1
D222	D310	728	729	1
D242	D310	1074	1075	1
D221	D310	1178	1179	1
D213	D310	1180	1181	1
D347	D310	1235	1236	1
D244	D310	1469	1470	1
D349	D310	1783	1784	1
D249	D310	1854	1855	1
D348	D310	2043	2044	1
D223	D310	2100	2101	1
D211	D310	2366	2367	1
D217	D310	2384	2385	1
D229	D310	3555	3556	1
D226	D310	3604	3605	1
D218	D310	5024	5025	1
D336	D310	5952	5953	1
D212	D310	6235	6236	1
D316	D310	6243	6244	1
D241	D312	344	345	1
D228	D312	379	380	1
D350	D312	501	502	1
D220	D312	525	526	1
D241	D313	344	345	1
D228	D313	379	380	1
D350	D313	501	502	1
D220	D313	525	526	1
D222	D313	728	729	1
D242	D313	1074	1075	1
D221	D313	1178	1179	1
D213	D313	1180	1181	1
D347	D313	1235	1236	1
D244	D313	1469	1470	1
D349	D313	1783	1784	1
D241	D314	344	345	1
D228	D314	379	380	1
D350	D314	501	502	1
D220	D314	525	526	1
D222	D314	728	729	1
D242	D314	1074	1075	1
D221	D314	1178	1179	1
D213	D314	1180	1181	1
D347	D314	1235	1236	1
D244	D314	1469	1470	1
D349	D314	1783	1784	1
D249	D314	1854	1855	1
D348	D314	2043	2044	1
D223	D314	2100	2101	1
D211	D314	2366	2367	1
D217	D314	2384	2385	1
D229	D314	3555	3556	1
D226	D314	3604	3605	1
D218	D314	5024	5025	1
D336	D314	5952	5953	1
D212	D314	6235	6236	1
D316	D314	6243	6244	1
D241	D316	344	345	1
D228	D316	379	380	1
D350	D316	501	502	1
D220	D316	525	526	1
D222	D316	728	729	1
D241	D318	344	345	1
D228	D318	379	380	1
D350	D318	501	502	1
D220	D318	525	526	1
D222	D318	728	729	1
D242	D318	1074	1075	1
D221	D318	1178	1179	1
D213	D318	1180	1181	1
D347	D318	1235	1236	1
D244	D318	1469	1470	1
D349	D318	1783	1784	1
D249	D318	1854	1855	1
D241	D319	344	345	1
D228	D319	379	380	1
D350	D319	501	502	1
D220	D319	525	526	1
D222	D319	728	729	1
D242	D319	1074	1075	1
D221	D319	1178	1179	1
D213	D319	1180	1181	1
D347	D319	1235	1236	1
D244	D319	1469	1470	1
D349	D319	1783	1784	1
D249	D319	1854	1855	1
D348	D319	2043	2044	1
D223	D319	2100	2101	1
D211	D319	2366	2367	1
D217	D319	2384	2385	1
D241	D322	344	345	1
D228	D322	379	380	1
D350	D322	501	502	1
D220	D322	525	526	1
D241	D323	344	345	1
D228	D323	379	380	1
D350	D323	501	502	1
D220	D323	525	526	1
D222	D323	728	729	1
D242	D323	1074	1075	1
D221	D323	1178	1179	1
D213	D323	1180	1181	1
D347	D323	1235	1236	1
D241	D326	344	345	1
D228	D326	379	380	1
D241	D327	344	345	1
D228	D327	379	380	1
D350	D327	501	502	1
D220	D327	525	526	1
D222	D327	728	729	1
D242	D327	1074	1075	1
D221	D327	1178	1179	1
D213	D327	1180	1181	1
D347	D327	1235	1236	1
D244	D327	1469	1470	1
D349	D327	1783	1784	1
D249	D327	1854	1855	1
D348	D327	2043	2044	1
D223	D327	2100	2101	1
D211	D327	2366	2367	1
D217	D327	2384	2385	1
D229	D327	3555	3556	1
D241	D332	344	345	1
D228	D332	379	380	1
D350	D332	501	502	1
D220	D332	525	526	1
D222	D332	728	729	1
D242	D332	1074	1075	1
D221	D332	1178	1179	1
D213	D332	1180	1181	1
D347	D332	1235	1236	1
D241	D333	344	345	1
D228	D333	379	380	1
D350	D333	501	502	1
D220	D333	525	526	1
D222	D333	728	729	1
D242	D333	1074	1075	1
D221	D333	1178	1179	1
D213	D333	1180	1181	1
D347	D333	1235	1236	1
D244	D333	1469	1470	1
D349	D333	1783	1784	1
D249	D333	1854	1855	1
D348	D333	2043	2044	1
D241	D335	344	345	1
D228	D335	379	380	1
D350	D335	501	502	1
D220	D335	525	526	1
D241	D339	344	345	1
D228	D339	379	380	1
D350	D339	501	502	1
D220	D339	525	526	1
D241	D344	344	345	1
D228	D344	379	380	1
D350	D344	501	502	1
D220	D344	525	526	1
D222	D344	728	729	1
D242	D344	1074	1075	1
D221	D344	1178	1179	1
D213	D344	1180	1181	1
D347	D344	1235	1236	1
D241	D345	344	345	1
D228	D345	379	380	1
D350	D345	501	502	1
D220	D345	525	526	1
D222	D345	728	729	1
D242	D345	1074	1075	1
D221	D345	1178	1179	1
D213	D345	1180	1181	1
D347	D345	1235	1236	1
D244	D345	1469	1470	1
D241	D347	344	345	1
D228	D347	379	380	1
D350	D347	501	502	1
D220	D347	525	526	1
D222	D347	728	729	1
D241	D348	344	345	1
D228	D348	379	380	1
D350	D348	501	502	1
D220	D348	525	526	1
D222	D348	728	729	1
D242	D348	1074	1075	1
D221	D348	1178	1179	1
D213	D348	1180	1181	1
D347	D348	1235	1236	1
D244	D348	1469	1470	1
D241	D349	344	345	1
D228	D349	379	380	1
D350	D349	501	502	1
D220	D349	525	526	1
D222	D349	728	729	1
D242	D349	1074	1075	1
D221	D349	1178	1179	1
D213	D349	1180	1181	1
D347	D349	1235	1236	1
D241	D354	344	345	1
D228	D354	379	380	1
D350	D354	501	502	1
D220	D354	525	526	1
D222	D354	728	729	1
D241	D356	344	345	1
D228	D356	379	380	1
D350	D356	501	502	1
D220	D356	525	526	1
D222	D356	728	729	1
D242	D356	1074	1075	1
D221	D356	1178	1179	1
D213	D356	1180	1181	1
D347	D356	1235	1236	1
D244	D356	1469	1470	1
D241	D358	344	345	1
D228	D358	379	380	1
D350	D358	501	502	1
D241	D359	344	345	1
D228	D359	379	380	1
D350	D359	501	502	1
D220	D359	525	526	1
D222	D359	728	729	1
D242	D359	1074	1075	1
D221	D359	1178	1179	1
D213	D359	1180	1181	1
D347	D359	1235	1236	1
D244	D359	1469	1470	1
D349	D359	1783	1784	1
D249	D359	1854	1855	1
D348	D359	2043	2044	1
D223	D359	2100	2101	1
D211	D359	2366	2367	1
D217	D359	2384	2385	1
D229	D359	3555	3556	1
D226	D359	3604	3605	1
D218	D359	5024	5025	1
