# Supplementary material for: Network-based diffusion analysis reveals context-specific dominance of dance communication in foraging honeybees
Source: Nat Commun. 2020 Jan 31;11:625. doi: 10.1038/s41467-020-14410-0 (PMC6994492; doi:10.1038/s41467-020-14410-0)
Supplement: Supplementary file 5 — Supplementary Data 1 [file 41467_2020_14410_MOESM5_ESM.zip › Supplementary Data 1/Individual-level Data.csv]

NbdaID	BeeID	Trial	Colony	Familiar.Feeder	Recruit.Demons	Recruit.Latency	Hive.Departure.Recruit	Recruit.Index	EMPTY.Return.Visits	React.FULL.Demons	React.EMPTY.Demons	Reactivation.Latency	Hive.Departure.React	React.FULL.Index	React.EMPTY.Index	Feeder.Experience.Days
1	A100	1	EMU2	Full	1					0	1	582	491	10		1
2	A111	1	EMU2	Full	1					0	1	689	600	16		4
3	A113	1	EMU2	Full	1					0	1	484	388	6		4
4	A114	1	EMU2	Full	1					1	1	2				4
5	A116	1	EMU2	Full	1					1	1	246				4
6	A117	1	EMU2	Full	1					1	1	2				4
7	A118	1	EMU2	Full	1					0	1	454	355	4		4
8	A122	1	EMU2	Full	1					0	1	629	516	11		2
9	A126	1	EMU2	Full	1					0	1	658	568	14		4
10	A130	1	EMU2	Full	1					1	1	164				3
11	A134	1	EMU2	Full	1					0	1	472	340	5		3
12	A141	1	EMU2	Full	1					0	1	519	406	8		4
13	A142	1	EMU2	Full	1					1	1	13				4
14	A143	1	EMU2	Full	1					0	1	694.7	601	17		3
15	A145	1	EMU2	Full	1					0	1	692	595	16		4
16	A147	1	EMU2	Full	1					0	1	413	290	1		3
17	A148	1	EMU2	Full	1					0	1	493	399	7		4
18	A152	1	EMU2	Full	1					1	1	273				3
19	A155	1	EMU2	Full	1					0	1	694.8	560	17		4
20	A156	1	EMU2	Full	1					0	1	730	635	18		4
21	A157	1	EMU2	Full	1					1	1	292				4
22	A158	1	EMU2	Full	1					0	1	1153	1051	24		2
23	A159	1	EMU2	Full	1					0	1	967	874	22		2
24	A500	1	EMU2	Empty	0	5560	4765	24	4	1	0	469	349		5	1
25	A512	1	EMU2	Empty	0				7	1	0	525	445		8	2
26	A518	1	EMU2	Full	1					1	1	289				2
27	A519	1	EMU2	Empty	0	3154	2997	13	1	1	0	945.9	857		16	3
28	A520	1	EMU2	Empty	0				5	1	0	501	406		7	3
29	A5200	1	EMU2	Empty	0				5	1	0	883	817		15	2
30	A523	1	EMU2	Empty	0				8	1	1	159				3
31	A524	1	EMU2	Empty	0				5	1	0	685	622		12	3
32	A525	1	EMU2	Empty	0	4220	4045	20	3	1	0	790	456		13	4
33	A526	1	EMU2	Empty	0				3	1	0	931	872		16	3
34	A527	1	EMU2	Empty	0	3017	2096	11	5	1	1	164				1
35	A530	1	EMU2	Empty	0	6521	6336	30	4	1	0	431	362		4	3
36	A533	1	EMU2	Empty	0				6	1	0	439	383		5	3
37	A535	1	EMU2	Empty	0	4338	4061	21	4	1	0	499.3	422		7	3
38	A536	1	EMU2	Empty	0	6420	5045	29	4	1	0	550	471		9	3
39	A539	1	EMU2	Empty	0	2586	2157	8	2	1	0	490	431		7	2
40	A540	1	EMU2	Empty	0	4513	2490	21	1	1	1	3903				2
41	A544	1	EMU2	Empty	0	1826	1621	5	2	1	0	392	331		2	2
42	A546	1	EMU2	Full	1					0	1	915	819	21		1
43	A551	1	EMU2	Empty	0				8	1	1	275				2
44	A552	1	EMU2	Empty	0	4218	3793	19	3	1	0	1202	1125		19	2
45	A553	1	EMU2	Empty	0	2865	2648	10	1	1	1	1864				2
46	A556	1	EMU2	Empty	0	5778	4967	25	5	1	0	373	313		1	2
47	A557	1	EMU2	Empty	0	2627	2525	9	3	1	0	442	355		5	2
48	A558	1	EMU2	Empty	0				5	1	0	677	627		12	2
49	A559	1	EMU2	Empty	0	3982	3794	17	2	1	0	614	540		10	2
50	B13	2	EMU1	NA	0	2290	1754	6	0	1	1					0
51	B210	2	EMU1	Full	1					0	1	644	545	13		3
52	B212	2	EMU1	Full	1					0	1	650	420	13		3
53	B214	2	EMU1	Empty	0	3070	2781	12	3	1	0	645	508		10	3
54	B215	2	EMU1	Full	1					0	1	3243	3105	34		2
55	B2150	2	EMU1	NA	0	5615	5014	25	0	1	1					0
56	B216	2	EMU1	Full	1					0	1	693	561	16		3
57	B217	2	EMU1	Full	1					1	1	297				3
58	B218	2	EMU1	Full	1					0	1	3336	3101	35		2
59	B219	2	EMU1	Full	1					1	1	127				2
60	B22	2	EMU1	Empty	0	4665	3804	21	2	1	0	518	414		7	1
61	B220	2	EMU1	Full	1					0	1	513	373	7		3
62	B221	2	EMU1	Full	1					0	1	528	375	8		3
63	B222	2	EMU1	Full	1					0	1	556	411	9		3
64	B224	2	EMU1	Full	1					1	1	20				3
65	B225	2	EMU1	Full	1					1	1	15				2
66	B226	2	EMU1	Empty	0				0	1	0					2
67	B227	2	EMU1	Full	1					0	1	1294	1141	25		1
68	B229	2	EMU1	NA	0	930	690	1	0	1	1					0
69	B231	2	EMU1	Full	1					0	1	554	399	8		3
70	B2310	2	EMU1	NA	0	5866	5507	27	0	1	1					0
71	B235	2	EMU1	Full	1					0	1	2733	2225	32		2
72	B237	2	EMU1	Full	1					1	1	3				2
73	B238	2	EMU1	Full	1					0	1	1924	1638	29		2
74	B239	2	EMU1	Full	1					0	1	738	552	18		2
75	B240	2	EMU1	Full	1					0	1	440	350	3		3
76	B242	2	EMU1	Full	1					0	1	703	570	17		2
77	B245	2	EMU1	Full	1					0	1	808	652	19		2
78	B246	2	EMU1	Full	1					1	1	208				3
79	B248	2	EMU1	Full	1					0	1	525	385	8		3
80	B252	2	EMU1	NA	0	4038	3575	17	0	1	1					0
81	B254	2	EMU1	Full	1					0	1	1127	794	22		2
82	B255	2	EMU1	Full	1					1	1	5				2
83	B256	2	EMU1	Full	1					0	1	1699	1437	28		2
84	B257	2	EMU1	Full	1					0	1	469	375	5		3
85	B258	2	EMU1	Full	1					0	1	496	392	7		2
86	B259	2	EMU1	Full	1					0	1	633	521	12		2
87	B400	2	EMU1	NA	0	3064	2952	12	0	1	1					0
88	B410	2	EMU1	NA	0	3730	3375	16	0	1	1					0
89	B411	2	EMU1	Empty	0	6085	5428	28	5	1	1	1				3
90	B412	2	EMU1	Empty	0	3678	3520	16	1	1	0	692	572		12	3
91	B414	2	EMU1	Empty	0	1016	567	1	0	1	1					2
92	B416	2	EMU1	Empty	0	2478	2037	7	0	1	1					3
93	B419	2	EMU1	NA	0	1066	951	2	0	1	1					0
94	B420	2	EMU1	Empty	0	3615	3475	15	4	1	0	675	557		11	3
95	B421	2	EMU1	Empty	0	4152	3911	18	5	1	0	471	385		6	3
96	B422	2	EMU1	Empty	0	3061	2661	11	2	1	0	463	361		5	2
97	B424	2	EMU1	Empty	0	5595	5270	25	0	1	1					2
98	B425	2	EMU1	NA	0	3291	3108	14	0	1	1					0
99	B426	2	EMU1	Empty	0				1	1	0	631	535		10	3
100	B427	2	EMU1	Empty	0	1208	944	3	2	1	1	491				3
101	B430	2	EMU1	Empty	0	3925	3482	16	4	1	0	499.5	367		7	3
102	B431	2	EMU1	Empty	0	1090	992	3	1	1	0	553	373		9	1
103	B432	2	EMU1	Empty	0	2692	2489	9	2	1	0	682	579		12	3
104	B434	2	EMU1	Empty	0	5001	4700	23	2	1	0	516	388		7	3
105	B435	2	EMU1	Empty	0	6729	6385	31	0	1	1					2
106	B436	2	EMU1	NA	0	2876	2470	10	0	1	1					0
107	B440	2	EMU1	Empty	0				3	1	1	482				3
108	B442	2	EMU1	Empty	0				4	1	0	554	465		9	3
109	B443	2	EMU1	Empty	0	2977	2800	11	0	1	1					2
110	B446	2	EMU1	Empty	0	4877	4088	22	3	1	0	510	412		7	3
111	B449	2	EMU1	Empty	0	5347	4947	24	4	1	0	530	408		8	3
112	B450	2	EMU1	Empty	0	2844	2726	10	1	1	0	532	395		8	3
113	B452	2	EMU1	Empty	0	1581	1194	4	1	1	0	519	401		7	3
114	B455	2	EMU1	Full	1					0	1	687	572	15		1
115	B457	2	EMU1	Empty	0	3262	2779	13	3	1	1	1				3
116	B458	2	EMU1	Empty	0				3	1	0	785	663		13	1
117	B459	2	EMU1	Empty	0	4673	4464	22	4	1	0	1110	964		18	3
118	B468	2	EMU1	Empty	0	3051	2681	11	3	1	0	709	544		12	2
119	C110	3	EMU3	Empty	0				8	1	0	405	286		2	4
120	C111	3	EMU3	Empty	0				2	1	0	1604	1419		22	3
121	C112	3	EMU3	Empty	0	5865	5419	26	1	1	0	871	715		14	4
122	C114	3	EMU3	Empty	0				5	1	1	60				4
123	C116	3	EMU3	Empty	0				4	1	0	1578	1383		21	4
124	C119	3	EMU3	Empty	0				5	1	0	748	623		12	4
125	C121	3	EMU3	Full	1					0	1	5473	5330	37		1
126	C122	3	EMU3	Empty	0	5928	5572	28	1	1	0	2853	2732		28	3
127	C124	3	EMU3	Empty	0				2	1	1	350				4
128	C127	3	EMU3	Empty	0				3	1	1	244				4
129	C128	3	EMU3	Empty	0				8	1	0	415	332		3	4
130	C129	3	EMU3	Empty	0				3	1	0	1262	994		19	4
131	C131	3	EMU3	Empty	0				3	1	1	305				3
132	C143	3	EMU3	Empty	0				5	1	1	17				4
133	C147	3	EMU3	Empty	0				7	1	0	1034	943		17	4
134	C152	3	EMU3	Empty	0	7182	6994	33	1	1	0	3955	3695		30	3
135	C154	3	EMU3	Empty	0	4204	3929	19	1	1	0	2206	2075		26	4
136	C155	3	EMU3	Empty	0				1	1	0	1828	1503		23	3
137	C156	3	EMU3	Empty	0				2	1	0	1565	1378		20	3
138	C300	3	EMU3	Full	1					0	1					1
139	C313	3	EMU3	Full	1					0	1	1454	1341	26		3
140	C315	3	EMU3	Full	1					0	1	910	806	20		4
141	C316	3	EMU3	Full	1					1	1	25				5
142	C322	3	EMU3	Full	1					0	1	661	504	14		2
143	C324	3	EMU3	Full	1					0	1					4
144	C329	3	EMU3	Full	1					0	1	2766	2543	33		3
145	C332	3	EMU3	Full	1					0	1	2061	1950	30		2
146	C333	3	EMU3	Full	1					0	1	1128	1023	23		4
147	C334	3	EMU3	Full	1					0	1	594	477	10		2
148	C335	3	EMU3	Full	1					0	1	1477	1377	27		5
149	C337	3	EMU3	Full	1					0	1	1697	1571	28		2
150	C340	3	EMU3	Full	1					1	1	1				5
151	C342	3	EMU3	Full	1					1	1	30				5
152	C346	3	EMU3	Full	1					0	1	438	300	2		5
153	C349	3	EMU3	Full	1					0	1	3248	3102	34		1
154	C359	3	EMU3	Full	1					1	1	155				5
155	D211	4	EMU5	Full	1					0	1	2097	1902	30		2
156	D212	4	EMU5	Full	1					0	1	2010	1645	29		2
157	D213	4	EMU5	Full	1					0	1	933	745	21		2
158	D217	4	EMU5	Full	1					0	1	2123	1794	30		2
159	D218	4	EMU5	Full	1					0	1	4688	4345	36		2
160	D220	4	EMU5	Full	1					1	1	294				3
161	D221	4	EMU5	Full	1					0	1	816	610	19		2
162	D222	4	EMU5	Full	1					1	1	264				5
163	D223	4	EMU5	Full	1					0	1	1744	1303	28		3
164	D226	4	EMU5	Full	1					0	1	2475	1988	31		2
165	D228	4	EMU5	Full	1					1	1	52				6
166	D229	4	EMU5	Full	1					0	1	3314	3174	35		3
167	D241	4	EMU5	Full	1					1	1	65				2
168	D242	4	EMU5	Full	1					0	1	810	632	19		2
169	D244	4	EMU5	Full	1					0	1	1173	1041	24		2
170	D249	4	EMU5	Full	1					0	1	1601	1361	27		2
171	D310	4	EMU5	Empty	0				0	1	0					1
172	D312	4	EMU5	Empty	0				3	1	0	918	622		15	2
173	D313	4	EMU5	Empty	0				1	1	0	2303	1851		27	2
174	D314	4	EMU5	Empty	0				0	1	0					2
175	D316	4	EMU5	Empty	0	6243	5874	29	3	1	0	1032	753		16	2
176	D318	4	EMU5	Empty	0				1	1	0	3814	2016		29	2
177	D319	4	EMU5	Empty	0				3	1	0	2865	2696		28	2
178	D322	4	EMU5	Empty	0				3	1	0	823	537		13	2
179	D323	4	EMU5	Empty	0				2	1	0	1680	1308		22	2
180	D326	4	EMU5	Empty	0				3	1	0	671	437		10	2
181	D327	4	EMU5	Empty	0				3	1	0	3731	3583		29	6
182	D329	4	EMU5	Empty	0				4	1	1	500	335			6
183	D332	4	EMU5	Empty	0				3	1	0	1672	1300		22	6
184	D333	4	EMU5	Empty	0				3	1	0	2246	2094		27	6
185	D334	4	EMU5	Empty	0				4	1	1	25				6
186	D335	4	EMU5	Empty	0				4	1	0	945.6	713		16	6
187	D336	4	EMU5	Empty	0	5952	5515	28	3	1	1	2				6
188	D339	4	EMU5	Empty	0				4	1	0	1047	674		17	6
189	D344	4	EMU5	Empty	0				6	1	0	1647	1382		22	6
190	D345	4	EMU5	Empty	0				2	1	0	2048	1655		25	2
191	D346	4	EMU5	Empty	0				4	1	1	31				6
192	D347	4	EMU5	Full	1					0	1	963	763	21		3
193	D348	4	EMU5	Full	1					0	1	1826	1672	29		2
194	D349	4	EMU5	Full	1					0	1	1488	1245	27		3
195	D350	4	EMU5	Full	1					1	1	88				3
196	D353	4	EMU5	Empty	0				4	1	1	1				6
197	D354	4	EMU5	Empty	0	7097	6634	32	2	1	0	1668	1062		22	6
198	D356	4	EMU5	Empty	0				1	1	0	1848	1603		24	6
199	D358	4	EMU5	Empty	0				4	1	0	959	517		16	6
200	D359	4	EMU5	Empty	0				1	1	0	5611	5077		31	6
