# Supplementary material for: Network-based diffusion analysis reveals context-specific dominance of dance communication in foraging honeybees
Source: Nat Commun. 2020 Jan 31;11:625. doi: 10.1038/s41467-020-14410-0 (PMC6994492; doi:10.1038/s41467-020-14410-0)
Supplement: Supplementary file 5 — Supplementary Data 1 [file 41467_2020_14410_MOESM5_ESM.zip › Supplementary Data 1/Number of return visits to familiar feeder_Recruitment diffusion.csv]

NbdaID	BeeID	Event1	Event2	Event3	Event4	Event5	Event6	Event7	Event8	Event9	Event10	Event11	Event12	Event13	Event14	Event15	Event16	Event17	Event18	Event19	Event20	Event21	Event22	Event23	Event24	Event25	Event26	Event27	Event28	Event29	Event30	Event31	Event32	Event33	Event34	Event35	Event36	Event37	Event38	Event39	Event40	Event41	Event42	Event43	Event44	Event45	Event46	Event47	Event48
1	A100	0	0	0	0	0	0	0	0	0	0	0	0	0	0	0	0	0	0	0	0	0	0	0	0	0	0	0	0	0	0	0	0	0	0	0	0	0	0	0	0	0	0	0	0	0	0	0	0
2	A111	0	0	0	0	0	0	0	0	0	0	0	0	0	0	0	0	0	0	0	0	0	0	0	0	0	0	0	0	0	0	0	0	0	0	0	0	0	0	0	0	0	0	0	0	0	0	0	0
3	A113	0	0	0	0	0	0	0	0	0	0	0	0	0	0	0	0	0	0	0	0	0	0	0	0	0	0	0	0	0	0	0	0	0	0	0	0	0	0	0	0	0	0	0	0	0	0	0	0
4	A114	0	0	0	0	0	0	0	0	0	0	0	0	0	0	0	0	0	0	0	0	0	0	0	0	0	0	0	0	0	0	0	0	0	0	0	0	0	0	0	0	0	0	0	0	0	0	0	0
5	A116	0	0	0	0	0	0	0	0	0	0	0	0	0	0	0	0	0	0	0	0	0	0	0	0	0	0	0	0	0	0	0	0	0	0	0	0	0	0	0	0	0	0	0	0	0	0	0	0
6	A117	0	0	0	0	0	0	0	0	0	0	0	0	0	0	0	0	0	0	0	0	0	0	0	0	0	0	0	0	0	0	0	0	0	0	0	0	0	0	0	0	0	0	0	0	0	0	0	0
7	A118	0	0	0	0	0	0	0	0	0	0	0	0	0	0	0	0	0	0	0	0	0	0	0	0	0	0	0	0	0	0	0	0	0	0	0	0	0	0	0	0	0	0	0	0	0	0	0	0
8	A122	0	0	0	0	0	0	0	0	0	0	0	0	0	0	0	0	0	0	0	0	0	0	0	0	0	0	0	0	0	0	0	0	0	0	0	0	0	0	0	0	0	0	0	0	0	0	0	0
9	A126	0	0	0	0	0	0	0	0	0	0	0	0	0	0	0	0	0	0	0	0	0	0	0	0	0	0	0	0	0	0	0	0	0	0	0	0	0	0	0	0	0	0	0	0	0	0	0	0
10	A130	0	0	0	0	0	0	0	0	0	0	0	0	0	0	0	0	0	0	0	0	0	0	0	0	0	0	0	0	0	0	0	0	0	0	0	0	0	0	0	0	0	0	0	0	0	0	0	0
11	A134	0	0	0	0	0	0	0	0	0	0	0	0	0	0	0	0	0	0	0	0	0	0	0	0	0	0	0	0	0	0	0	0	0	0	0	0	0	0	0	0	0	0	0	0	0	0	0	0
12	A141	0	0	0	0	0	0	0	0	0	0	0	0	0	0	0	0	0	0	0	0	0	0	0	0	0	0	0	0	0	0	0	0	0	0	0	0	0	0	0	0	0	0	0	0	0	0	0	0
13	A142	0	0	0	0	0	0	0	0	0	0	0	0	0	0	0	0	0	0	0	0	0	0	0	0	0	0	0	0	0	0	0	0	0	0	0	0	0	0	0	0	0	0	0	0	0	0	0	0
14	A143	0	0	0	0	0	0	0	0	0	0	0	0	0	0	0	0	0	0	0	0	0	0	0	0	0	0	0	0	0	0	0	0	0	0	0	0	0	0	0	0	0	0	0	0	0	0	0	0
15	A145	0	0	0	0	0	0	0	0	0	0	0	0	0	0	0	0	0	0	0	0	0	0	0	0	0	0	0	0	0	0	0	0	0	0	0	0	0	0	0	0	0	0	0	0	0	0	0	0
16	A147	0	0	0	0	0	0	0	0	0	0	0	0	0	0	0	0	0	0	0	0	0	0	0	0	0	0	0	0	0	0	0	0	0	0	0	0	0	0	0	0	0	0	0	0	0	0	0	0
17	A148	0	0	0	0	0	0	0	0	0	0	0	0	0	0	0	0	0	0	0	0	0	0	0	0	0	0	0	0	0	0	0	0	0	0	0	0	0	0	0	0	0	0	0	0	0	0	0	0
18	A152	0	0	0	0	0	0	0	0	0	0	0	0	0	0	0	0	0	0	0	0	0	0	0	0	0	0	0	0	0	0	0	0	0	0	0	0	0	0	0	0	0	0	0	0	0	0	0	0
19	A155	0	0	0	0	0	0	0	0	0	0	0	0	0	0	0	0	0	0	0	0	0	0	0	0	0	0	0	0	0	0	0	0	0	0	0	0	0	0	0	0	0	0	0	0	0	0	0	0
20	A156	0	0	0	0	0	0	0	0	0	0	0	0	0	0	0	0	0	0	0	0	0	0	0	0	0	0	0	0	0	0	0	0	0	0	0	0	0	0	0	0	0	0	0	0	0	0	0	0
21	A157	0	0	0	0	0	0	0	0	0	0	0	0	0	0	0	0	0	0	0	0	0	0	0	0	0	0	0	0	0	0	0	0	0	0	0	0	0	0	0	0	0	0	0	0	0	0	0	0
22	A158	0	0	0	0	0	0	0	0	0	0	0	0	0	0	0	0	0	0	0	0	0	0	0	0	0	0	0	0	0	0	0	0	0	0	0	0	0	0	0	0	0	0	0	0	0	0	0	0
23	A159	0	0	0	0	0	0	0	0	0	0	0	0	0	0	0	0	0	0	0	0	0	0	0	0	0	0	0	0	0	0	0	0	0	0	0	0	0	0	0	0	0	0	0	0	0	0	0	0
24	A500	0.53271028	0.528301887	0.314285714	0.298076923	0.300970874	1.137254902	0.851485149	0.74	0.606060606	0.540816327	0.340206186	0.354166667	1.263157895	1.255319149	1.247311828	1.217391304	1.197802198	1.211111111	1.224719101	1.068181818	1.045977011	1.023255814	1.011764706	0.964285714	0.831325301	0.841463415	0.827160494	0.8	0.620253165	0.615384615	0.519480519	0.552631579	0.533333333	0.486486486	0.493150685	0.513888889	0.492957746	0.4	0.420289855	0.323529412	0.223880597	0.242424242	0	0	0	0	0	0
25	A512	0.53271028	0.528301887	0.314285714	0.298076923	0.300970874	1.137254902	0.851485149	0.74	0.606060606	1.540816327	1.340206186	1.354166667	1.263157895	1.255319149	1.247311828	1.217391304	1.197802198	1.211111111	1.224719101	2.068181818	2.045977011	2.023255814	2.011764706	1.964285714	1.831325301	1.841463415	1.827160494	1.8	2.620253165	2.615384615	2.519480519	2.552631579	2.533333333	2.486486486	2.493150685	2.513888889	2.492957746	2.4	2.420289855	3.323529412	3.223880597	3.242424242	3.184615385	3.140625	3.095238095	3.080645161	3	2.933333333
26	A518	0	0	0	0	0	0	0	0	0	0	0	0	0	0	0	0	0	0	0	0	0	0	0	0	0	0	0	0	0	0	0	0	0	0	0	0	0	0	0	0	0	0	0	0	0	0	0	0
27	A519	-0.46728972	-0.471698113	0.314285714	0.298076923	0.300970874	0.137254902	-0.148514851	-0.26	-0.393939394	-0.459183673	-0.659793814	-0.645833333	-0.736842105	-0.744680851	-0.752688172	-0.782608696	-0.802197802	-0.788888889	-0.775280899	-0.931818182	-0.954022989	-0.976744186	0	0	0	0	0	0	0	0	0	0	0	0	0	0	0	0	0	0	0	0	0	0	0	0	0	0
28	A520	0.53271028	0.528301887	0.314285714	0.298076923	0.300970874	0.137254902	-0.148514851	0.74	0.606060606	0.540816327	0.340206186	0.354166667	1.263157895	1.255319149	1.247311828	1.217391304	1.197802198	1.211111111	1.224719101	1.068181818	1.045977011	1.023255814	1.011764706	0.964285714	0.831325301	0.841463415	0.827160494	0.8	1.620253165	1.615384615	1.519480519	1.552631579	1.533333333	1.486486486	1.493150685	1.513888889	1.492957746	1.4	1.420289855	1.323529412	1.223880597	1.242424242	1.184615385	1.140625	1.095238095	1.080645161	1	0.933333333
29	A5200	-0.46728972	-0.471698113	0.314285714	0.298076923	0.300970874	0.137254902	-0.148514851	-0.26	0.606060606	0.540816327	0.340206186	0.354166667	0.263157895	0.255319149	0.247311828	0.217391304	0.197802198	0.211111111	0.224719101	1.068181818	1.045977011	1.023255814	1.011764706	0.964285714	0.831325301	0.841463415	0.827160494	0.8	0.620253165	0.615384615	0.519480519	0.552631579	0.533333333	0.486486486	0.493150685	0.513888889	0.492957746	0.4	0.420289855	0.323529412	1.223880597	1.242424242	2.184615385	2.140625	2.095238095	2.080645161	2	1.933333333
30	A523	0.53271028	0.528301887	1.314285714	1.298076923	1.300970874	1.137254902	0.851485149	1.74	1.606060606	1.540816327	2.340206186	2.354166667	2.263157895	2.255319149	2.247311828	2.217391304	2.197802198	2.211111111	2.224719101	3.068181818	3.045977011	3.023255814	3.011764706	2.964285714	2.831325301	2.841463415	2.827160494	2.8	3.620253165	3.615384615	3.519480519	3.552631579	3.533333333	3.486486486	3.493150685	3.513888889	3.492957746	3.4	3.420289855	3.323529412	3.223880597	3.242424242	3.184615385	3.140625	3.095238095	3.080645161	4	3.933333333
31	A524	0.53271028	0.528301887	0.314285714	0.298076923	0.300970874	0.137254902	0.851485149	0.74	0.606060606	0.540816327	0.340206186	0.354166667	1.263157895	1.255319149	1.247311828	1.217391304	1.197802198	1.211111111	1.224719101	1.068181818	1.045977011	1.023255814	1.011764706	0.964285714	0.831325301	0.841463415	0.827160494	0.8	1.620253165	1.615384615	1.519480519	1.552631579	1.533333333	1.486486486	1.493150685	1.513888889	1.492957746	1.4	1.420289855	1.323529412	1.223880597	1.242424242	1.184615385	1.140625	1.095238095	1.080645161	1	0.933333333
32	A525	-0.46728972	-0.471698113	0.314285714	0.298076923	0.300970874	0.137254902	0.851485149	0.74	1.606060606	1.540816327	1.340206186	1.354166667	1.263157895	1.255319149	1.247311828	1.217391304	1.197802198	1.211111111	1.224719101	1.068181818	1.045977011	1.023255814	1.011764706	0.964285714	0.831325301	0.841463415	0.827160494	0.8	0.620253165	0.615384615	0.519480519	0.552631579	0.533333333	0.486486486	0	0	0	0	0	0	0	0	0	0	0	0	0	0
33	A526	-0.46728972	-0.471698113	0.314285714	0.298076923	0.300970874	0.137254902	-0.148514851	-0.26	-0.393939394	-0.459183673	-0.659793814	-0.645833333	-0.736842105	-0.744680851	-0.752688172	-0.782608696	-0.802197802	-0.788888889	-0.775280899	-0.931818182	-0.954022989	-0.976744186	-0.988235294	-1.035714286	-1.168674699	-0.158536585	-0.172839506	-0.2	-0.379746835	-0.384615385	-0.480519481	-0.447368421	-0.466666667	-0.513513514	-0.506849315	-0.486111111	-0.507042254	-0.6	-0.579710145	-0.676470588	-0.776119403	-0.757575758	-0.815384615	-0.859375	-0.904761905	-0.919354839	-1	-1.066666667
34	A527	0.53271028	0.528301887	1.314285714	1.298076923	1.300970874	1.137254902	1.851485149	1.74	1.606060606	1.540816327	1.340206186	1.354166667	1.263157895	1.255319149	1.247311828	1.217391304	1.197802198	0	0	0	0	0	0	0	0	0	0	0	0	0	0	0	0	0	0	0	0	0	0	0	0	0	0	0	0	0	0	0
35	A530	0.53271028	0.528301887	0.314285714	0.298076923	0.300970874	0.137254902	0.851485149	0.74	0.606060606	0.540816327	0.340206186	0.354166667	0.263157895	0.255319149	0.247311828	0.217391304	0.197802198	0.211111111	0.224719101	0.068181818	0.045977011	0.023255814	0.011764706	-0.035714286	0.831325301	0.841463415	0.827160494	0.8	0.620253165	0.615384615	0.519480519	0.552631579	0.533333333	0.486486486	0.493150685	0.513888889	0.492957746	0.4	0.420289855	1.323529412	1.223880597	1.242424242	1.184615385	1.140625	1.095238095	1.080645161	1	0.933333333
36	A533	0.53271028	0.528301887	0.314285714	0.298076923	0.300970874	0.137254902	0.851485149	0.74	0.606060606	0.540816327	1.340206186	1.354166667	1.263157895	1.255319149	1.247311828	1.217391304	1.197802198	1.211111111	1.224719101	1.068181818	1.045977011	1.023255814	1.011764706	0.964285714	0.831325301	0.841463415	0.827160494	0.8	1.620253165	1.615384615	1.519480519	1.552631579	1.533333333	1.486486486	1.493150685	1.513888889	1.492957746	1.4	1.420289855	2.323529412	2.223880597	2.242424242	2.184615385	2.140625	2.095238095	2.080645161	2	1.933333333
37	A535	0.53271028	0.528301887	0.314285714	0.298076923	0.300970874	1.137254902	0.851485149	1.74	1.606060606	1.540816327	1.340206186	1.354166667	1.263157895	1.255319149	1.247311828	1.217391304	1.197802198	1.211111111	1.224719101	1.068181818	1.045977011	1.023255814	1.011764706	0.964285714	1.831325301	1.841463415	1.827160494	1.8	1.620253165	1.615384615	1.519480519	1.552631579	1.533333333	1.486486486	1.493150685	0	0	0	0	0	0	0	0	0	0	0	0	0
38	A536	0.53271028	0.528301887	0.314285714	0.298076923	0.300970874	0.137254902	0.851485149	0.74	0.606060606	0.540816327	1.340206186	1.354166667	1.263157895	1.255319149	1.247311828	1.217391304	1.197802198	1.211111111	1.224719101	1.068181818	1.045977011	1.023255814	1.011764706	0.964285714	0.831325301	0.841463415	0.827160494	0.8	0.620253165	0.615384615	1.519480519	1.552631579	1.533333333	1.486486486	1.493150685	1.513888889	1.492957746	1.4	1.420289855	1.323529412	1.223880597	1.242424242	1.184615385	1.140625	1.095238095	1.080645161	1	0.933333333
39	A539	0.53271028	0.528301887	0.314285714	0.298076923	0.300970874	0.137254902	0.851485149	0.74	0.606060606	0.540816327	0	0	0	0	0	0	0	0	0	0	0	0	0	0	0	0	0	0	0	0	0	0	0	0	0	0	0	0	0	0	0	0	0	0	0	0	0	0
40	A540	-0.46728972	-0.471698113	-0.685714286	-0.701923077	-0.699029126	-0.862745098	-1.148514851	-1.26	-1.393939394	-1.459183673	-1.659793814	-1.645833333	-1.736842105	-1.744680851	-1.752688172	-1.782608696	-1.802197802	-1.788888889	-1.775280899	-1.931818182	-1.954022989	-1.976744186	-1.988235294	-2.035714286	-2.168674699	-2.158536585	-2.172839506	-2.2	-2.379746835	-2.384615385	-1.480519481	-1.447368421	-1.466666667	-1.513513514	-1.506849315	-1.486111111	0	0	0	0	0	0	0	0	0	0	0	0
41	A544	0.53271028	0.528301887	0.314285714	0.298076923	0.300970874	1.137254902	0.851485149	0	0	0	0	0	0	0	0	0	0	0	0	0	0	0	0	0	0	0	0	0	0	0	0	0	0	0	0	0	0	0	0	0	0	0	0	0	0	0	0	0
42	A546	0	0	0	0	0	0	0	0	0	0	0	0	0	0	0	0	0	0	0	0	0	0	0	0	0	0	0	0	0	0	0	0	0	0	0	0	0	0	0	0	0	0	0	0	0	0	0	0
43	A551	0.53271028	0.528301887	0.314285714	0.298076923	0.300970874	1.137254902	0.851485149	0.74	1.606060606	1.540816327	1.340206186	1.354166667	2.263157895	2.255319149	2.247311828	2.217391304	2.197802198	2.211111111	2.224719101	2.068181818	2.045977011	2.023255814	2.011764706	1.964285714	1.831325301	1.841463415	1.827160494	1.8	1.620253165	1.615384615	1.519480519	1.552631579	1.533333333	1.486486486	1.493150685	1.513888889	1.492957746	2.4	2.420289855	2.323529412	2.223880597	2.242424242	2.184615385	2.140625	2.095238095	2.080645161	2	2.933333333
44	A552	-0.46728972	-0.471698113	-0.685714286	-0.701923077	-0.699029126	-0.862745098	-0.148514851	-0.26	-0.393939394	0.540816327	0.340206186	0.354166667	0.263157895	0.255319149	0.247311828	0.217391304	0.197802198	0.211111111	0.224719101	0.068181818	0.045977011	0.023255814	0.011764706	0.964285714	0.831325301	0.841463415	0.827160494	0.8	0.620253165	0.615384615	0.519480519	0.552631579	0.533333333	0	0	0	0	0	0	0	0	0	0	0	0	0	0	0
45	A553	-0.46728972	-0.471698113	-0.685714286	-0.701923077	-0.699029126	-0.862745098	-1.148514851	-1.26	-0.393939394	-0.459183673	-0.659793814	-0.645833333	-0.736842105	-0.744680851	0	0	0	0	0	0	0	0	0	0	0	0	0	0	0	0	0	0	0	0	0	0	0	0	0	0	0	0	0	0	0	0	0	0
46	A556	0.53271028	0.528301887	1.314285714	1.298076923	1.300970874	1.137254902	0.851485149	1.74	1.606060606	1.540816327	1.340206186	1.354166667	1.263157895	1.255319149	1.247311828	1.217391304	1.197802198	1.211111111	1.224719101	2.068181818	2.045977011	2.023255814	2.011764706	1.964285714	1.831325301	1.841463415	1.827160494	1.8	1.620253165	1.615384615	1.519480519	1.552631579	1.533333333	2.486486486	2.493150685	2.513888889	2.492957746	2.4	2.420289855	2.323529412	2.223880597	2.242424242	2.184615385	2.140625	2.095238095	0	0	0
47	A557	0.53271028	0.528301887	1.314285714	1.298076923	1.300970874	1.137254902	1.851485149	1.74	1.606060606	1.540816327	1.340206186	0	0	0	0	0	0	0	0	0	0	0	0	0	0	0	0	0	0	0	0	0	0	0	0	0	0	0	0	0	0	0	0	0	0	0	0	0
48	A558	0.53271028	0.528301887	0.314285714	0.298076923	0.300970874	0.137254902	-0.148514851	-0.26	-0.393939394	0.540816327	0.340206186	0.354166667	1.263157895	1.255319149	1.247311828	1.217391304	1.197802198	1.211111111	1.224719101	1.068181818	1.045977011	1.023255814	1.011764706	0.964285714	0.831325301	0.841463415	0.827160494	0.8	0.620253165	0.615384615	1.519480519	1.552631579	1.533333333	1.486486486	1.493150685	1.513888889	1.492957746	1.4	1.420289855	1.323529412	2.223880597	2.242424242	2.184615385	2.140625	2.095238095	2.080645161	2	1.933333333
49	A559	0.53271028	0.528301887	0.314285714	0.298076923	0.300970874	0.137254902	-0.148514851	0.74	0.606060606	0.540816327	0.340206186	0.354166667	0.263157895	0.255319149	0.247311828	0.217391304	0.197802198	0.211111111	0.224719101	0.068181818	0.045977011	0.023255814	0.011764706	-0.035714286	-0.168674699	-0.158536585	-0.172839506	-0.2	-0.379746835	0	0	0	0	0	0	0	0	0	0	0	0	0	0	0	0	0	0	0
50	B13	-0.46728972	-0.471698113	-0.685714286	-0.701923077	-0.699029126	-0.862745098	-1.148514851	-1.26	0	0	0	0	0	0	0	0	0	0	0	0	0	0	0	0	0	0	0	0	0	0	0	0	0	0	0	0	0	0	0	0	0	0	0	0	0	0	0	0
51	B210	0	0	0	0	0	0	0	0	0	0	0	0	0	0	0	0	0	0	0	0	0	0	0	0	0	0	0	0	0	0	0	0	0	0	0	0	0	0	0	0	0	0	0	0	0	0	0	0
52	B212	0	0	0	0	0	0	0	0	0	0	0	0	0	0	0	0	0	0	0	0	0	0	0	0	0	0	0	0	0	0	0	0	0	0	0	0	0	0	0	0	0	0	0	0	0	0	0	0
53	B214	0.53271028	0.528301887	0.314285714	0.298076923	0.300970874	0.137254902	-0.148514851	0.74	0.606060606	0.540816327	1.340206186	1.354166667	1.263157895	1.255319149	1.247311828	1.217391304	1.197802198	1.211111111	1.224719101	1.068181818	1.045977011	0	0	0	0	0	0	0	0	0	0	0	0	0	0	0	0	0	0	0	0	0	0	0	0	0	0	0
54	B215	0	0	0	0	0	0	0	0	0	0	0	0	0	0	0	0	0	0	0	0	0	0	0	0	0	0	0	0	0	0	0	0	0	0	0	0	0	0	0	0	0	0	0	0	0	0	0	0
55	B2150	-0.46728972	-0.471698113	-0.685714286	-0.701923077	-0.699029126	-0.862745098	-1.148514851	-1.26	-1.393939394	-1.459183673	-1.659793814	-1.645833333	-1.736842105	-1.744680851	-1.752688172	-1.782608696	-1.802197802	-1.788888889	-1.775280899	-1.931818182	-1.954022989	-1.976744186	-1.988235294	-2.035714286	-2.168674699	-2.158536585	-2.172839506	-2.2	-2.379746835	-2.384615385	-2.480519481	-2.447368421	-2.466666667	-2.513513514	-2.506849315	-2.486111111	-2.507042254	-2.6	-2.579710145	-2.676470588	-2.776119403	-2.757575758	-2.815384615	-2.859375	0	0	0	0
56	B216	0	0	0	0	0	0	0	0	0	0	0	0	0	0	0	0	0	0	0	0	0	0	0	0	0	0	0	0	0	0	0	0	0	0	0	0	0	0	0	0	0	0	0	0	0	0	0	0
57	B217	0	0	0	0	0	0	0	0	0	0	0	0	0	0	0	0	0	0	0	0	0	0	0	0	0	0	0	0	0	0	0	0	0	0	0	0	0	0	0	0	0	0	0	0	0	0	0	0
58	B218	0	0	0	0	0	0	0	0	0	0	0	0	0	0	0	0	0	0	0	0	0	0	0	0	0	0	0	0	0	0	0	0	0	0	0	0	0	0	0	0	0	0	0	0	0	0	0	0
59	B219	0	0	0	0	0	0	0	0	0	0	0	0	0	0	0	0	0	0	0	0	0	0	0	0	0	0	0	0	0	0	0	0	0	0	0	0	0	0	0	0	0	0	0	0	0	0	0	0
60	B22	0.53271028	0.528301887	0.314285714	0.298076923	0.300970874	0.137254902	0.851485149	0.74	0.606060606	0.540816327	0.340206186	0.354166667	0.263157895	0.255319149	0.247311828	0.217391304	0.197802198	0.211111111	0.224719101	0.068181818	0.045977011	0.023255814	0.011764706	-0.035714286	-0.168674699	-0.158536585	-0.172839506	-0.2	-0.379746835	-0.384615385	-0.480519481	-0.447368421	-0.466666667	-0.513513514	-0.506849315	-0.486111111	-0.507042254	0	0	0	0	0	0	0	0	0	0	0
61	B220	0	0	0	0	0	0	0	0	0	0	0	0	0	0	0	0	0	0	0	0	0	0	0	0	0	0	0	0	0	0	0	0	0	0	0	0	0	0	0	0	0	0	0	0	0	0	0	0
62	B221	0	0	0	0	0	0	0	0	0	0	0	0	0	0	0	0	0	0	0	0	0	0	0	0	0	0	0	0	0	0	0	0	0	0	0	0	0	0	0	0	0	0	0	0	0	0	0	0
63	B222	0	0	0	0	0	0	0	0	0	0	0	0	0	0	0	0	0	0	0	0	0	0	0	0	0	0	0	0	0	0	0	0	0	0	0	0	0	0	0	0	0	0	0	0	0	0	0	0
64	B224	0	0	0	0	0	0	0	0	0	0	0	0	0	0	0	0	0	0	0	0	0	0	0	0	0	0	0	0	0	0	0	0	0	0	0	0	0	0	0	0	0	0	0	0	0	0	0	0
65	B225	0	0	0	0	0	0	0	0	0	0	0	0	0	0	0	0	0	0	0	0	0	0	0	0	0	0	0	0	0	0	0	0	0	0	0	0	0	0	0	0	0	0	0	0	0	0	0	0
66	B226	-0.46728972	-0.471698113	-0.685714286	-0.701923077	-0.699029126	-0.862745098	-1.148514851	-1.26	-1.393939394	-1.459183673	-1.659793814	-1.645833333	-1.736842105	-1.744680851	-1.752688172	-1.782608696	-1.802197802	-1.788888889	-1.775280899	-1.931818182	-1.954022989	-1.976744186	-1.988235294	-2.035714286	-2.168674699	-2.158536585	-2.172839506	-2.2	-2.379746835	-2.384615385	-2.480519481	-2.447368421	-2.466666667	-2.513513514	-2.506849315	-2.486111111	-2.507042254	-2.6	-2.579710145	-2.676470588	-2.776119403	-2.757575758	-2.815384615	-2.859375	-2.904761905	-2.919354839	-3	-3.066666667
67	B227	0	0	0	0	0	0	0	0	0	0	0	0	0	0	0	0	0	0	0	0	0	0	0	0	0	0	0	0	0	0	0	0	0	0	0	0	0	0	0	0	0	0	0	0	0	0	0	0
68	B229	-0.46728972	0	0	0	0	0	0	0	0	0	0	0	0	0	0	0	0	0	0	0	0	0	0	0	0	0	0	0	0	0	0	0	0	0	0	0	0	0	0	0	0	0	0	0	0	0	0	0
69	B231	0	0	0	0	0	0	0	0	0	0	0	0	0	0	0	0	0	0	0	0	0	0	0	0	0	0	0	0	0	0	0	0	0	0	0	0	0	0	0	0	0	0	0	0	0	0	0	0
70	B2310	-0.46728972	-0.471698113	-0.685714286	-0.701923077	-0.699029126	-0.862745098	-1.148514851	-1.26	-1.393939394	-1.459183673	-1.659793814	-1.645833333	-1.736842105	-1.744680851	-1.752688172	-1.782608696	-1.802197802	-1.788888889	-1.775280899	-1.931818182	-1.954022989	-1.976744186	-1.988235294	-2.035714286	-2.168674699	-2.158536585	-2.172839506	-2.2	-2.379746835	-2.384615385	-2.480519481	-2.447368421	-2.466666667	-2.513513514	-2.506849315	-2.486111111	-2.507042254	-2.6	-2.579710145	-2.676470588	-2.776119403	-2.757575758	-2.815384615	-2.859375	-2.904761905	-2.919354839	-3	0
71	B235	0	0	0	0	0	0	0	0	0	0	0	0	0	0	0	0	0	0	0	0	0	0	0	0	0	0	0	0	0	0	0	0	0	0	0	0	0	0	0	0	0	0	0	0	0	0	0	0
72	B237	0	0	0	0	0	0	0	0	0	0	0	0	0	0	0	0	0	0	0	0	0	0	0	0	0	0	0	0	0	0	0	0	0	0	0	0	0	0	0	0	0	0	0	0	0	0	0	0
73	B238	0	0	0	0	0	0	0	0	0	0	0	0	0	0	0	0	0	0	0	0	0	0	0	0	0	0	0	0	0	0	0	0	0	0	0	0	0	0	0	0	0	0	0	0	0	0	0	0
74	B239	0	0	0	0	0	0	0	0	0	0	0	0	0	0	0	0	0	0	0	0	0	0	0	0	0	0	0	0	0	0	0	0	0	0	0	0	0	0	0	0	0	0	0	0	0	0	0	0
75	B240	0	0	0	0	0	0	0	0	0	0	0	0	0	0	0	0	0	0	0	0	0	0	0	0	0	0	0	0	0	0	0	0	0	0	0	0	0	0	0	0	0	0	0	0	0	0	0	0
76	B242	0	0	0	0	0	0	0	0	0	0	0	0	0	0	0	0	0	0	0	0	0	0	0	0	0	0	0	0	0	0	0	0	0	0	0	0	0	0	0	0	0	0	0	0	0	0	0	0
77	B245	0	0	0	0	0	0	0	0	0	0	0	0	0	0	0	0	0	0	0	0	0	0	0	0	0	0	0	0	0	0	0	0	0	0	0	0	0	0	0	0	0	0	0	0	0	0	0	0
78	B246	0	0	0	0	0	0	0	0	0	0	0	0	0	0	0	0	0	0	0	0	0	0	0	0	0	0	0	0	0	0	0	0	0	0	0	0	0	0	0	0	0	0	0	0	0	0	0	0
79	B248	0	0	0	0	0	0	0	0	0	0	0	0	0	0	0	0	0	0	0	0	0	0	0	0	0	0	0	0	0	0	0	0	0	0	0	0	0	0	0	0	0	0	0	0	0	0	0	0
80	B252	-0.46728972	-0.471698113	-0.685714286	-0.701923077	-0.699029126	-0.862745098	-1.148514851	-1.26	-1.393939394	-1.459183673	-1.659793814	-1.645833333	-1.736842105	-1.744680851	-1.752688172	-1.782608696	-1.802197802	-1.788888889	-1.775280899	-1.931818182	-1.954022989	-1.976744186	-1.988235294	-2.035714286	-2.168674699	-2.158536585	-2.172839506	-2.2	-2.379746835	-2.384615385	0	0	0	0	0	0	0	0	0	0	0	0	0	0	0	0	0	0
81	B254	0	0	0	0	0	0	0	0	0	0	0	0	0	0	0	0	0	0	0	0	0	0	0	0	0	0	0	0	0	0	0	0	0	0	0	0	0	0	0	0	0	0	0	0	0	0	0	0
82	B255	0	0	0	0	0	0	0	0	0	0	0	0	0	0	0	0	0	0	0	0	0	0	0	0	0	0	0	0	0	0	0	0	0	0	0	0	0	0	0	0	0	0	0	0	0	0	0	0
83	B256	0	0	0	0	0	0	0	0	0	0	0	0	0	0	0	0	0	0	0	0	0	0	0	0	0	0	0	0	0	0	0	0	0	0	0	0	0	0	0	0	0	0	0	0	0	0	0	0
84	B257	0	0	0	0	0	0	0	0	0	0	0	0	0	0	0	0	0	0	0	0	0	0	0	0	0	0	0	0	0	0	0	0	0	0	0	0	0	0	0	0	0	0	0	0	0	0	0	0
85	B258	0	0	0	0	0	0	0	0	0	0	0	0	0	0	0	0	0	0	0	0	0	0	0	0	0	0	0	0	0	0	0	0	0	0	0	0	0	0	0	0	0	0	0	0	0	0	0	0
86	B259	0	0	0	0	0	0	0	0	0	0	0	0	0	0	0	0	0	0	0	0	0	0	0	0	0	0	0	0	0	0	0	0	0	0	0	0	0	0	0	0	0	0	0	0	0	0	0	0
87	B400	-0.46728972	-0.471698113	-0.685714286	-0.701923077	-0.699029126	-0.862745098	-1.148514851	-1.26	-1.393939394	-1.459183673	-1.659793814	-1.645833333	-1.736842105	-1.744680851	-1.752688172	-1.782608696	-1.802197802	-1.788888889	-1.775280899	-1.931818182	0	0	0	0	0	0	0	0	0	0	0	0	0	0	0	0	0	0	0	0	0	0	0	0	0	0	0	0
88	B410	-0.46728972	-0.471698113	-0.685714286	-0.701923077	-0.699029126	-0.862745098	-1.148514851	-1.26	-1.393939394	-1.459183673	-1.659793814	-1.645833333	-1.736842105	-1.744680851	-1.752688172	-1.782608696	-1.802197802	-1.788888889	-1.775280899	-1.931818182	-1.954022989	-1.976744186	-1.988235294	-2.035714286	-2.168674699	-2.158536585	-2.172839506	0	0	0	0	0	0	0	0	0	0	0	0	0	0	0	0	0	0	0	0	0
89	B411	0.53271028	0.528301887	0.314285714	0.298076923	0.300970874	1.137254902	1.851485149	1.74	1.606060606	1.540816327	1.340206186	1.354166667	2.263157895	2.255319149	2.247311828	2.217391304	2.197802198	2.211111111	2.224719101	2.068181818	2.045977011	2.023255814	2.011764706	1.964285714	1.831325301	1.841463415	1.827160494	1.8	1.620253165	1.615384615	1.519480519	1.552631579	1.533333333	1.486486486	1.493150685	1.513888889	1.492957746	1.4	1.420289855	1.323529412	2.223880597	2.242424242	2.184615385	2.140625	2.095238095	2.080645161	2	1.933333333
90	B412	-0.46728972	-0.471698113	0.314285714	0.298076923	0.300970874	0.137254902	-0.148514851	-0.26	-0.393939394	-0.459183673	-0.659793814	-0.645833333	-0.736842105	-0.744680851	-0.752688172	-0.782608696	-0.802197802	-0.788888889	-0.775280899	-0.931818182	-0.954022989	-0.976744186	-0.988235294	-1.035714286	-1.168674699	-1.158536585	0	0	0	0	0	0	0	0	0	0	0	0	0	0	0	0	0	0	0	0	0	0
91	B414	-0.46728972	-0.471698113	0	0	0	0	0	0	0	0	0	0	0	0	0	0	0	0	0	0	0	0	0	0	0	0	0	0	0	0	0	0	0	0	0	0	0	0	0	0	0	0	0	0	0	0	0	0
92	B416	-0.46728972	-0.471698113	-0.685714286	-0.701923077	-0.699029126	-0.862745098	-1.148514851	-1.26	-1.393939394	0	0	0	0	0	0	0	0	0	0	0	0	0	0	0	0	0	0	0	0	0	0	0	0	0	0	0	0	0	0	0	0	0	0	0	0	0	0	0
93	B419	-0.46728972	-0.471698113	-0.685714286	0	0	0	0	0	0	0	0	0	0	0	0	0	0	0	0	0	0	0	0	0	0	0	0	0	0	0	0	0	0	0	0	0	0	0	0	0	0	0	0	0	0	0	0	0
94	B420	0.53271028	0.528301887	1.314285714	1.298076923	1.300970874	1.137254902	1.851485149	1.74	1.606060606	1.540816327	1.340206186	1.354166667	1.263157895	1.255319149	1.247311828	1.217391304	1.197802198	1.211111111	1.224719101	1.068181818	1.045977011	1.023255814	1.011764706	0.964285714	1.831325301	0	0	0	0	0	0	0	0	0	0	0	0	0	0	0	0	0	0	0	0	0	0	0
95	B421	0.53271028	0.528301887	0.314285714	0.298076923	0.300970874	1.137254902	1.851485149	1.74	1.606060606	1.540816327	1.340206186	1.354166667	1.263157895	1.255319149	1.247311828	1.217391304	1.197802198	1.211111111	1.224719101	1.068181818	1.045977011	2.023255814	2.011764706	1.964285714	1.831325301	1.841463415	1.827160494	1.8	2.620253165	2.615384615	2.519480519	0	0	0	0	0	0	0	0	0	0	0	0	0	0	0	0	0
96	B422	0.53271028	0.528301887	0.314285714	0.298076923	0.300970874	1.137254902	0.851485149	0.74	0.606060606	0.540816327	0.340206186	0.354166667	0.263157895	0.255319149	0.247311828	0.217391304	0.197802198	0.211111111	0.224719101	0	0	0	0	0	0	0	0	0	0	0	0	0	0	0	0	0	0	0	0	0	0	0	0	0	0	0	0	0
97	B424	-0.46728972	-0.471698113	-0.685714286	-0.701923077	-0.699029126	-0.862745098	-1.148514851	-1.26	-1.393939394	-1.459183673	-1.659793814	-1.645833333	-1.736842105	-1.744680851	-1.752688172	-1.782608696	-1.802197802	-1.788888889	-1.775280899	-1.931818182	-1.954022989	-1.976744186	-1.988235294	-2.035714286	-2.168674699	-2.158536585	-2.172839506	-2.2	-2.379746835	-2.384615385	-2.480519481	-2.447368421	-2.466666667	-2.513513514	-2.506849315	-2.486111111	-2.507042254	-2.6	-2.579710145	-2.676470588	-2.776119403	-2.757575758	-2.815384615	0	0	0	0	0
98	B425	-0.46728972	-0.471698113	-0.685714286	-0.701923077	-0.699029126	-0.862745098	-1.148514851	-1.26	-1.393939394	-1.459183673	-1.659793814	-1.645833333	-1.736842105	-1.744680851	-1.752688172	-1.782608696	-1.802197802	-1.788888889	-1.775280899	-1.931818182	-1.954022989	-1.976744186	-1.988235294	-2.035714286	0	0	0	0	0	0	0	0	0	0	0	0	0	0	0	0	0	0	0	0	0	0	0	0
99	B426	0.53271028	0.528301887	0.314285714	0.298076923	0.300970874	0.137254902	-0.148514851	-0.26	-0.393939394	-0.459183673	-0.659793814	-0.645833333	-0.736842105	-0.744680851	-0.752688172	-0.782608696	-0.802197802	-0.788888889	-0.775280899	-0.931818182	-0.954022989	-0.976744186	-0.988235294	-1.035714286	-1.168674699	-1.158536585	-1.172839506	-1.2	-1.379746835	-1.384615385	-1.480519481	-1.447368421	-1.466666667	-1.513513514	-1.506849315	-1.486111111	-1.507042254	-1.6	-1.579710145	-1.676470588	-1.776119403	-1.757575758	-1.815384615	-1.859375	-1.904761905	-1.919354839	-2	-2.066666667
100	B427	0.53271028	0.528301887	0.314285714	0.298076923	0.300970874	0	0	0	0	0	0	0	0	0	0	0	0	0	0	0	0	0	0	0	0	0	0	0	0	0	0	0	0	0	0	0	0	0	0	0	0	0	0	0	0	0	0	0
101	B430	0.53271028	0.528301887	0.314285714	0.298076923	0.300970874	0.137254902	0.851485149	0.74	0.606060606	0.540816327	1.340206186	1.354166667	1.263157895	1.255319149	1.247311828	1.217391304	1.197802198	1.211111111	1.224719101	1.068181818	1.045977011	1.023255814	1.011764706	0.964285714	0.831325301	0.841463415	0.827160494	0.8	0	0	0	0	0	0	0	0	0	0	0	0	0	0	0	0	0	0	0	0
102	B431	0.53271028	0.528301887	0.314285714	0.298076923	0	0	0	0	0	0	0	0	0	0	0	0	0	0	0	0	0	0	0	0	0	0	0	0	0	0	0	0	0	0	0	0	0	0	0	0	0	0	0	0	0	0	0	0
103	B432	0.53271028	0.528301887	0.314285714	0.298076923	0.300970874	0.137254902	0.851485149	0.74	0.606060606	0.540816327	0.340206186	0.354166667	0	0	0	0	0	0	0	0	0	0	0	0	0	0	0	0	0	0	0	0	0	0	0	0	0	0	0	0	0	0	0	0	0	0	0	0
104	B434	0.53271028	0.528301887	0.314285714	0.298076923	0.300970874	0.137254902	-0.148514851	-0.26	-0.393939394	-0.459183673	0.340206186	0.354166667	0.263157895	0.255319149	0.247311828	0.217391304	0.197802198	0.211111111	0.224719101	0.068181818	0.045977011	0.023255814	0.011764706	-0.035714286	-0.168674699	-0.158536585	-0.172839506	-0.2	-0.379746835	-0.384615385	-0.480519481	-0.447368421	-0.466666667	-0.513513514	-0.506849315	-0.486111111	-0.507042254	-0.6	-0.579710145	-0.676470588	0	0	0	0	0	0	0	0
105	B435	-0.46728972	-0.471698113	-0.685714286	-0.701923077	-0.699029126	-0.862745098	-1.148514851	-1.26	-1.393939394	-1.459183673	-1.659793814	-1.645833333	-1.736842105	-1.744680851	-1.752688172	-1.782608696	-1.802197802	-1.788888889	-1.775280899	-1.931818182	-1.954022989	-1.976744186	-1.988235294	-2.035714286	-2.168674699	-2.158536585	-2.172839506	-2.2	-2.379746835	-2.384615385	-2.480519481	-2.447368421	-2.466666667	-2.513513514	-2.506849315	-2.486111111	-2.507042254	-2.6	-2.579710145	-2.676470588	-2.776119403	-2.757575758	-2.815384615	-2.859375	-2.904761905	-2.919354839	-3	-3.066666667
106	B436	-0.46728972	-0.471698113	-0.685714286	-0.701923077	-0.699029126	-0.862745098	-1.148514851	-1.26	-1.393939394	-1.459183673	-1.659793814	-1.645833333	-1.736842105	-1.744680851	-1.752688172	0	0	0	0	0	0	0	0	0	0	0	0	0	0	0	0	0	0	0	0	0	0	0	0	0	0	0	0	0	0	0	0	0
107	B440	0.53271028	0.528301887	0.314285714	0.298076923	0.300970874	1.137254902	0.851485149	0.74	0.606060606	0.540816327	0.340206186	0.354166667	0.263157895	0.255319149	0.247311828	0.217391304	0.197802198	0.211111111	0.224719101	0.068181818	0.045977011	0.023255814	0.011764706	-0.035714286	0.831325301	0.841463415	0.827160494	0.8	0.620253165	0.615384615	0.519480519	0.552631579	0.533333333	0.486486486	0.493150685	0.513888889	0.492957746	0.4	0.420289855	0.323529412	0.223880597	0.242424242	0.184615385	0.140625	0.095238095	0.080645161	0	-0.066666667
108	B442	0.53271028	0.528301887	0.314285714	0.298076923	0.300970874	1.137254902	0.851485149	0.74	0.606060606	0.540816327	1.340206186	1.354166667	2.263157895	2.255319149	2.247311828	2.217391304	2.197802198	2.211111111	2.224719101	2.068181818	2.045977011	2.023255814	2.011764706	1.964285714	1.831325301	1.841463415	1.827160494	1.8	1.620253165	1.615384615	1.519480519	1.552631579	1.533333333	1.486486486	1.493150685	1.513888889	1.492957746	1.4	1.420289855	1.323529412	1.223880597	1.242424242	1.184615385	1.140625	1.095238095	1.080645161	1	0.933333333
109	B443	-0.46728972	-0.471698113	-0.685714286	-0.701923077	-0.699029126	-0.862745098	-1.148514851	-1.26	-1.393939394	-1.459183673	-1.659793814	-1.645833333	-1.736842105	-1.744680851	-1.752688172	-1.782608696	0	0	0	0	0	0	0	0	0	0	0	0	0	0	0	0	0	0	0	0	0	0	0	0	0	0	0	0	0	0	0	0
110	B446	0.53271028	0.528301887	0.314285714	0.298076923	0.300970874	0.137254902	0.851485149	0.74	0.606060606	0.540816327	0.340206186	0.354166667	0.263157895	0.255319149	0.247311828	0.217391304	0.197802198	0.211111111	0.224719101	1.068181818	1.045977011	1.023255814	1.011764706	0.964285714	0.831325301	0.841463415	0.827160494	0.8	0.620253165	0.615384615	0.519480519	0.552631579	0.533333333	0.486486486	0.493150685	0.513888889	0.492957746	0.4	0.420289855	0	0	0	0	0	0	0	0	0
111	B449	0.53271028	0.528301887	0.314285714	0.298076923	0.300970874	1.137254902	0.851485149	0.74	0.606060606	0.540816327	0.340206186	0.354166667	0.263157895	0.255319149	0.247311828	0.217391304	0.197802198	0.211111111	0.224719101	0.068181818	0.045977011	0.023255814	0.011764706	-0.035714286	0.831325301	0.841463415	0.827160494	0.8	0.620253165	0.615384615	0.519480519	0.552631579	0.533333333	0.486486486	0.493150685	0.513888889	0.492957746	1.4	1.420289855	1.323529412	1.223880597	0	0	0	0	0	0	0
112	B450	0.53271028	0.528301887	0.314285714	0.298076923	0.300970874	0.137254902	-0.148514851	-0.26	-0.393939394	-0.459183673	-0.659793814	-0.645833333	-0.736842105	0	0	0	0	0	0	0	0	0	0	0	0	0	0	0	0	0	0	0	0	0	0	0	0	0	0	0	0	0	0	0	0	0	0	0
113	B452	0.53271028	0.528301887	0.314285714	0.298076923	0.300970874	0.137254902	0	0	0	0	0	0	0	0	0	0	0	0	0	0	0	0	0	0	0	0	0	0	0	0	0	0	0	0	0	0	0	0	0	0	0	0	0	0	0	0	0	0
114	B455	0	0	0	0	0	0	0	0	0	0	0	0	0	0	0	0	0	0	0	0	0	0	0	0	0	0	0	0	0	0	0	0	0	0	0	0	0	0	0	0	0	0	0	0	0	0	0	0
115	B457	0.53271028	0.528301887	1.314285714	1.298076923	1.300970874	1.137254902	1.851485149	1.74	1.606060606	1.540816327	1.340206186	1.354166667	1.263157895	1.255319149	1.247311828	1.217391304	1.197802198	1.211111111	1.224719101	1.068181818	1.045977011	1.023255814	1.011764706	0	0	0	0	0	0	0	0	0	0	0	0	0	0	0	0	0	0	0	0	0	0	0	0	0
116	B458	-0.46728972	-0.471698113	0.314285714	0.298076923	0.300970874	1.137254902	0.851485149	0.74	0.606060606	0.540816327	0.340206186	0.354166667	0.263157895	0.255319149	0.247311828	0.217391304	0.197802198	0.211111111	0.224719101	0.068181818	0.045977011	0.023255814	0.011764706	-0.035714286	-0.168674699	-0.158536585	-0.172839506	-0.2	-0.379746835	-0.384615385	-0.480519481	-0.447368421	-0.466666667	-0.513513514	-0.506849315	-0.486111111	-0.507042254	-0.6	-0.579710145	-0.676470588	-0.776119403	-0.757575758	-0.815384615	-0.859375	-0.904761905	-0.919354839	-1	-1.066666667
117	B459	-0.46728972	-0.471698113	-0.685714286	-0.701923077	-0.699029126	0.137254902	-0.148514851	-0.26	-0.393939394	-0.459183673	0.340206186	0.354166667	0.263157895	0.255319149	0.247311828	0.217391304	0.197802198	0.211111111	0.224719101	0.068181818	0.045977011	0.023255814	0.011764706	0.964285714	0.831325301	0.841463415	0.827160494	0.8	1.620253165	1.615384615	1.519480519	1.552631579	1.533333333	1.486486486	1.493150685	1.513888889	1.492957746	1.4	0	0	0	0	0	0	0	0	0	0
118	B468	-0.46728972	-0.471698113	1.314285714	1.298076923	1.300970874	1.137254902	0.851485149	1.74	1.606060606	1.540816327	1.340206186	1.354166667	1.263157895	1.255319149	1.247311828	1.217391304	1.197802198	1.211111111	0	0	0	0	0	0	0	0	0	0	0	0	0	0	0	0	0	0	0	0	0	0	0	0	0	0	0	0	0	0
119	C110	0.53271028	0.528301887	1.314285714	1.298076923	1.300970874	1.137254902	1.851485149	1.74	2.606060606	2.540816327	2.340206186	2.354166667	2.263157895	2.255319149	2.247311828	2.217391304	2.197802198	2.211111111	2.224719101	2.068181818	2.045977011	2.023255814	2.011764706	1.964285714	1.831325301	1.841463415	1.827160494	1.8	2.620253165	2.615384615	2.519480519	2.552631579	2.533333333	2.486486486	2.493150685	2.513888889	2.492957746	2.4	2.420289855	2.323529412	2.223880597	2.242424242	2.184615385	2.140625	2.095238095	2.080645161	2	1.933333333
120	C111	-0.46728972	-0.471698113	-0.685714286	-0.701923077	-0.699029126	-0.862745098	-0.148514851	-0.26	-0.393939394	-0.459183673	-0.659793814	-0.645833333	-0.736842105	-0.744680851	-0.752688172	-0.782608696	-0.802197802	-0.788888889	-0.775280899	-0.931818182	-0.954022989	0.023255814	0.011764706	-0.035714286	-0.168674699	-0.158536585	-0.172839506	-0.2	-0.379746835	-0.384615385	-0.480519481	-0.447368421	-0.466666667	-0.513513514	-0.506849315	-0.486111111	-0.507042254	-0.6	-0.579710145	-0.676470588	-0.776119403	-0.757575758	-0.815384615	-0.859375	-0.904761905	-0.919354839	-1	-1.066666667
121	C112	-0.46728972	-0.471698113	0.314285714	0.298076923	0.300970874	0.137254902	-0.148514851	-0.26	-0.393939394	-0.459183673	-0.659793814	-0.645833333	-0.736842105	-0.744680851	-0.752688172	-0.782608696	-0.802197802	-0.788888889	-0.775280899	-0.931818182	-0.954022989	-0.976744186	-0.988235294	-1.035714286	-1.168674699	-1.158536585	-1.172839506	-1.2	-1.379746835	-1.384615385	-1.480519481	-1.447368421	-1.466666667	-1.513513514	-1.506849315	-1.486111111	-1.507042254	-1.6	-1.579710145	-1.676470588	-1.776119403	-1.757575758	-1.815384615	-1.859375	-1.904761905	-1.919354839	0	0
122	C114	0.53271028	0.528301887	1.314285714	1.298076923	1.300970874	1.137254902	1.851485149	1.74	1.606060606	1.540816327	1.340206186	1.354166667	1.263157895	1.255319149	1.247311828	1.217391304	1.197802198	1.211111111	1.224719101	2.068181818	2.045977011	2.023255814	2.011764706	2.964285714	2.831325301	2.841463415	2.827160494	2.8	2.620253165	2.615384615	2.519480519	2.552631579	2.533333333	2.486486486	2.493150685	2.513888889	2.492957746	2.4	2.420289855	2.323529412	2.223880597	2.242424242	2.184615385	2.140625	2.095238095	2.080645161	2	1.933333333
123	C116	-0.46728972	-0.471698113	-0.685714286	-0.701923077	-0.699029126	-0.862745098	-0.148514851	-0.26	-0.393939394	-0.459183673	0.340206186	0.354166667	0.263157895	0.255319149	0.247311828	0.217391304	0.197802198	0.211111111	0.224719101	0.068181818	0.045977011	0.023255814	0.011764706	-0.035714286	-0.168674699	-0.158536585	-0.172839506	-0.2	-0.379746835	-0.384615385	-0.480519481	-0.447368421	-0.466666667	-0.513513514	-0.506849315	-0.486111111	-0.507042254	-0.6	-0.579710145	-0.676470588	0.223880597	0.242424242	0.184615385	0.140625	0.095238095	0.080645161	0	-0.066666667
124	C119	-0.46728972	-0.471698113	0.314285714	0.298076923	0.300970874	1.137254902	0.851485149	0.74	0.606060606	0.540816327	2.340206186	2.354166667	2.263157895	2.255319149	2.247311828	2.217391304	2.197802198	2.211111111	2.224719101	2.068181818	2.045977011	2.023255814	2.011764706	1.964285714	1.831325301	1.841463415	1.827160494	1.8	1.620253165	1.615384615	2.519480519	2.552631579	2.533333333	2.486486486	2.493150685	2.513888889	2.492957746	2.4	2.420289855	2.323529412	2.223880597	2.242424242	2.184615385	2.140625	2.095238095	2.080645161	2	1.933333333
125	C121	0	0	0	0	0	0	0	0	0	0	0	0	0	0	0	0	0	0	0	0	0	0	0	0	0	0	0	0	0	0	0	0	0	0	0	0	0	0	0	0	0	0	0	0	0	0	0	0
126	C122	-0.46728972	-0.471698113	-0.685714286	-0.701923077	-0.699029126	-0.862745098	-1.148514851	-1.26	-1.393939394	-1.459183673	-1.659793814	-1.645833333	-1.736842105	-1.744680851	-1.752688172	-1.782608696	-1.802197802	-1.788888889	-1.775280899	-0.931818182	-0.954022989	-0.976744186	-0.988235294	-1.035714286	-1.168674699	-1.158536585	-1.172839506	-1.2	-1.379746835	-1.384615385	-1.480519481	-1.447368421	-1.466666667	-1.513513514	-1.506849315	-1.486111111	-1.507042254	-1.6	-1.579710145	-1.676470588	-1.776119403	-1.757575758	-1.815384615	-1.859375	-1.904761905	-1.919354839	-2	-2.066666667
127	C124	0.53271028	0.528301887	0.314285714	0.298076923	0.300970874	0.137254902	-0.148514851	-0.26	-0.393939394	-0.459183673	-0.659793814	-0.645833333	-0.736842105	-0.744680851	-0.752688172	-0.782608696	-0.802197802	-0.788888889	-0.775280899	-0.931818182	-0.954022989	-0.976744186	-0.988235294	-1.035714286	-1.168674699	-1.158536585	-1.172839506	-1.2	-1.379746835	-1.384615385	-1.480519481	-1.447368421	-1.466666667	-1.513513514	-1.506849315	-1.486111111	-1.507042254	-1.6	-1.579710145	-1.676470588	-1.776119403	-1.757575758	-1.815384615	-1.859375	-1.904761905	-1.919354839	-2	-2.066666667
128	C127	0.53271028	0.528301887	0.314285714	0.298076923	0.300970874	0.137254902	-0.148514851	-0.26	-0.393939394	-0.459183673	0.340206186	0.354166667	0.263157895	0.255319149	0.247311828	0.217391304	0.197802198	0.211111111	0.224719101	0.068181818	0.045977011	0.023255814	0.011764706	-0.035714286	-0.168674699	-0.158536585	-0.172839506	-0.2	0.620253165	0.615384615	0.519480519	0.552631579	0.533333333	0.486486486	0.493150685	0.513888889	0.492957746	0.4	0.420289855	0.323529412	0.223880597	0.242424242	0.184615385	0.140625	0.095238095	0.080645161	0	-0.066666667
129	C128	0.53271028	0.528301887	1.314285714	1.298076923	1.300970874	1.137254902	1.851485149	1.74	2.606060606	2.540816327	3.340206186	3.354166667	4.263157895	4.255319149	4.247311828	4.217391304	4.197802198	4.211111111	4.224719101	4.068181818	4.045977011	4.023255814	4.011764706	3.964285714	3.831325301	3.841463415	3.827160494	3.8	4.620253165	4.615384615	4.519480519	4.552631579	4.533333333	4.486486486	4.493150685	4.513888889	4.492957746	4.4	4.420289855	4.323529412	4.223880597	4.242424242	4.184615385	4.140625	4.095238095	4.080645161	4	3.933333333
130	C129	-0.46728972	-0.471698113	-0.685714286	-0.701923077	-0.699029126	-0.862745098	-0.148514851	-0.26	-0.393939394	-0.459183673	0.340206186	0.354166667	0.263157895	0.255319149	0.247311828	0.217391304	0.197802198	0.211111111	0.224719101	0.068181818	0.045977011	0.023255814	0.011764706	-0.035714286	-0.168674699	-0.158536585	-0.172839506	-0.2	-0.379746835	-0.384615385	-0.480519481	-0.447368421	-0.466666667	-0.513513514	-0.506849315	-0.486111111	-0.507042254	-0.6	-0.579710145	0.323529412	0.223880597	0.242424242	0.184615385	0.140625	0.095238095	0.080645161	0	-0.066666667
131	C131	0.53271028	0.528301887	0.314285714	0.298076923	0.300970874	0.137254902	0.851485149	0.74	0.606060606	0.540816327	0.340206186	0.354166667	0.263157895	0.255319149	0.247311828	0.217391304	0.197802198	0.211111111	0.224719101	0.068181818	0.045977011	0.023255814	0.011764706	-0.035714286	-0.168674699	-0.158536585	-0.172839506	-0.2	-0.379746835	-0.384615385	-0.480519481	-0.447368421	-0.466666667	-0.513513514	-0.506849315	-0.486111111	-0.507042254	-0.6	-0.579710145	-0.676470588	-0.776119403	-0.757575758	-0.815384615	-0.859375	-0.904761905	-0.919354839	-1	-1.066666667
132	C143	1.53271028	1.528301887	1.314285714	1.298076923	1.300970874	1.137254902	0.851485149	0.74	0.606060606	1.540816327	2.340206186	2.354166667	2.263157895	2.255319149	2.247311828	2.217391304	2.197802198	2.211111111	2.224719101	2.068181818	2.045977011	2.023255814	2.011764706	2.964285714	2.831325301	2.841463415	2.827160494	2.8	2.620253165	2.615384615	2.519480519	2.552631579	2.533333333	2.486486486	2.493150685	2.513888889	2.492957746	2.4	2.420289855	2.323529412	2.223880597	2.242424242	2.184615385	2.140625	2.095238095	2.080645161	2	1.933333333
133	C147	-0.46728972	-0.471698113	-0.685714286	-0.701923077	-0.699029126	0.137254902	-0.148514851	-0.26	0.606060606	0.540816327	1.340206186	1.354166667	1.263157895	1.255319149	1.247311828	1.217391304	1.197802198	1.211111111	1.224719101	1.068181818	1.045977011	1.023255814	1.011764706	0.964285714	1.831325301	1.841463415	1.827160494	1.8	1.620253165	1.615384615	1.519480519	1.552631579	1.533333333	1.486486486	1.493150685	1.513888889	1.492957746	2.4	2.420289855	2.323529412	3.223880597	3.242424242	3.184615385	3.140625	3.095238095	3.080645161	3	2.933333333
134	C152	-0.46728972	-0.471698113	-0.685714286	-0.701923077	-0.699029126	-0.862745098	-1.148514851	-1.26	-1.393939394	-1.459183673	-1.659793814	-1.645833333	-1.736842105	-1.744680851	-1.752688172	-1.782608696	-1.802197802	-1.788888889	-1.775280899	-1.931818182	-1.954022989	-1.976744186	-1.988235294	-2.035714286	-2.168674699	-2.158536585	-2.172839506	-2.2	-2.379746835	-2.384615385	-2.480519481	-2.447368421	-2.466666667	-1.513513514	-1.506849315	-1.486111111	-1.507042254	-1.6	-1.579710145	-1.676470588	-1.776119403	-1.757575758	-1.815384615	-1.859375	-1.904761905	-1.919354839	-2	-2.066666667
135	C154	-0.46728972	-0.471698113	-0.685714286	-0.701923077	-0.699029126	-0.862745098	-1.148514851	-1.26	-1.393939394	-1.459183673	-0.659793814	-0.645833333	-0.736842105	-0.744680851	-0.752688172	-0.782608696	-0.802197802	-0.788888889	-0.775280899	-0.931818182	-0.954022989	-0.976744186	-0.988235294	-1.035714286	-1.168674699	-1.158536585	-1.172839506	-1.2	-1.379746835	-1.384615385	-1.480519481	-1.447368421	0	0	0	0	0	0	0	0	0	0	0	0	0	0	0	0
136	C155	-0.46728972	-0.471698113	-0.685714286	-0.701923077	-0.699029126	-0.862745098	-1.148514851	-1.26	-0.393939394	-0.459183673	-0.659793814	-0.645833333	-0.736842105	-0.744680851	-0.752688172	-0.782608696	-0.802197802	-0.788888889	-0.775280899	-0.931818182	-0.954022989	-0.976744186	-0.988235294	-1.035714286	-1.168674699	-1.158536585	-1.172839506	-1.2	-1.379746835	-1.384615385	-1.480519481	-1.447368421	-1.466666667	-1.513513514	-1.506849315	-1.486111111	-1.507042254	-1.6	-1.579710145	-1.676470588	-1.776119403	-1.757575758	-1.815384615	-1.859375	-1.904761905	-1.919354839	-2	-2.066666667
137	C156	-0.46728972	-0.471698113	-0.685714286	-0.701923077	-0.699029126	-0.862745098	-0.148514851	-0.26	-0.393939394	-0.459183673	-0.659793814	-0.645833333	-0.736842105	-0.744680851	-0.752688172	-0.782608696	-0.802197802	-0.788888889	-0.775280899	-0.931818182	-0.954022989	-0.976744186	-0.988235294	-1.035714286	-1.168674699	-1.158536585	-1.172839506	-1.2	-1.379746835	-1.384615385	-1.480519481	-1.447368421	-1.466666667	-1.513513514	-1.506849315	-1.486111111	-1.507042254	-1.6	-1.579710145	-1.676470588	-1.776119403	-1.757575758	-1.815384615	-1.859375	-1.904761905	-1.919354839	-2	-2.066666667
138	C300	0	0	0	0	0	0	0	0	0	0	0	0	0	0	0	0	0	0	0	0	0	0	0	0	0	0	0	0	0	0	0	0	0	0	0	0	0	0	0	0	0	0	0	0	0	0	0	0
139	C313	0	0	0	0	0	0	0	0	0	0	0	0	0	0	0	0	0	0	0	0	0	0	0	0	0	0	0	0	0	0	0	0	0	0	0	0	0	0	0	0	0	0	0	0	0	0	0	0
140	C315	0	0	0	0	0	0	0	0	0	0	0	0	0	0	0	0	0	0	0	0	0	0	0	0	0	0	0	0	0	0	0	0	0	0	0	0	0	0	0	0	0	0	0	0	0	0	0	0
141	C316	0	0	0	0	0	0	0	0	0	0	0	0	0	0	0	0	0	0	0	0	0	0	0	0	0	0	0	0	0	0	0	0	0	0	0	0	0	0	0	0	0	0	0	0	0	0	0	0
142	C322	0	0	0	0	0	0	0	0	0	0	0	0	0	0	0	0	0	0	0	0	0	0	0	0	0	0	0	0	0	0	0	0	0	0	0	0	0	0	0	0	0	0	0	0	0	0	0	0
143	C324	0	0	0	0	0	0	0	0	0	0	0	0	0	0	0	0	0	0	0	0	0	0	0	0	0	0	0	0	0	0	0	0	0	0	0	0	0	0	0	0	0	0	0	0	0	0	0	0
144	C329	0	0	0	0	0	0	0	0	0	0	0	0	0	0	0	0	0	0	0	0	0	0	0	0	0	0	0	0	0	0	0	0	0	0	0	0	0	0	0	0	0	0	0	0	0	0	0	0
145	C332	0	0	0	0	0	0	0	0	0	0	0	0	0	0	0	0	0	0	0	0	0	0	0	0	0	0	0	0	0	0	0	0	0	0	0	0	0	0	0	0	0	0	0	0	0	0	0	0
146	C333	0	0	0	0	0	0	0	0	0	0	0	0	0	0	0	0	0	0	0	0	0	0	0	0	0	0	0	0	0	0	0	0	0	0	0	0	0	0	0	0	0	0	0	0	0	0	0	0
147	C334	0	0	0	0	0	0	0	0	0	0	0	0	0	0	0	0	0	0	0	0	0	0	0	0	0	0	0	0	0	0	0	0	0	0	0	0	0	0	0	0	0	0	0	0	0	0	0	0
148	C335	0	0	0	0	0	0	0	0	0	0	0	0	0	0	0	0	0	0	0	0	0	0	0	0	0	0	0	0	0	0	0	0	0	0	0	0	0	0	0	0	0	0	0	0	0	0	0	0
149	C337	0	0	0	0	0	0	0	0	0	0	0	0	0	0	0	0	0	0	0	0	0	0	0	0	0	0	0	0	0	0	0	0	0	0	0	0	0	0	0	0	0	0	0	0	0	0	0	0
150	C340	0	0	0	0	0	0	0	0	0	0	0	0	0	0	0	0	0	0	0	0	0	0	0	0	0	0	0	0	0	0	0	0	0	0	0	0	0	0	0	0	0	0	0	0	0	0	0	0
151	C342	0	0	0	0	0	0	0	0	0	0	0	0	0	0	0	0	0	0	0	0	0	0	0	0	0	0	0	0	0	0	0	0	0	0	0	0	0	0	0	0	0	0	0	0	0	0	0	0
152	C346	0	0	0	0	0	0	0	0	0	0	0	0	0	0	0	0	0	0	0	0	0	0	0	0	0	0	0	0	0	0	0	0	0	0	0	0	0	0	0	0	0	0	0	0	0	0	0	0
153	C349	0	0	0	0	0	0	0	0	0	0	0	0	0	0	0	0	0	0	0	0	0	0	0	0	0	0	0	0	0	0	0	0	0	0	0	0	0	0	0	0	0	0	0	0	0	0	0	0
154	C359	0	0	0	0	0	0	0	0	0	0	0	0	0	0	0	0	0	0	0	0	0	0	0	0	0	0	0	0	0	0	0	0	0	0	0	0	0	0	0	0	0	0	0	0	0	0	0	0
155	D211	0	0	0	0	0	0	0	0	0	0	0	0	0	0	0	0	0	0	0	0	0	0	0	0	0	0	0	0	0	0	0	0	0	0	0	0	0	0	0	0	0	0	0	0	0	0	0	0
156	D212	0	0	0	0	0	0	0	0	0	0	0	0	0	0	0	0	0	0	0	0	0	0	0	0	0	0	0	0	0	0	0	0	0	0	0	0	0	0	0	0	0	0	0	0	0	0	0	0
157	D213	0	0	0	0	0	0	0	0	0	0	0	0	0	0	0	0	0	0	0	0	0	0	0	0	0	0	0	0	0	0	0	0	0	0	0	0	0	0	0	0	0	0	0	0	0	0	0	0
158	D217	0	0	0	0	0	0	0	0	0	0	0	0	0	0	0	0	0	0	0	0	0	0	0	0	0	0	0	0	0	0	0	0	0	0	0	0	0	0	0	0	0	0	0	0	0	0	0	0
159	D218	0	0	0	0	0	0	0	0	0	0	0	0	0	0	0	0	0	0	0	0	0	0	0	0	0	0	0	0	0	0	0	0	0	0	0	0	0	0	0	0	0	0	0	0	0	0	0	0
160	D220	0	0	0	0	0	0	0	0	0	0	0	0	0	0	0	0	0	0	0	0	0	0	0	0	0	0	0	0	0	0	0	0	0	0	0	0	0	0	0	0	0	0	0	0	0	0	0	0
161	D221	0	0	0	0	0	0	0	0	0	0	0	0	0	0	0	0	0	0	0	0	0	0	0	0	0	0	0	0	0	0	0	0	0	0	0	0	0	0	0	0	0	0	0	0	0	0	0	0
162	D222	0	0	0	0	0	0	0	0	0	0	0	0	0	0	0	0	0	0	0	0	0	0	0	0	0	0	0	0	0	0	0	0	0	0	0	0	0	0	0	0	0	0	0	0	0	0	0	0
163	D223	0	0	0	0	0	0	0	0	0	0	0	0	0	0	0	0	0	0	0	0	0	0	0	0	0	0	0	0	0	0	0	0	0	0	0	0	0	0	0	0	0	0	0	0	0	0	0	0
164	D226	0	0	0	0	0	0	0	0	0	0	0	0	0	0	0	0	0	0	0	0	0	0	0	0	0	0	0	0	0	0	0	0	0	0	0	0	0	0	0	0	0	0	0	0	0	0	0	0
165	D228	0	0	0	0	0	0	0	0	0	0	0	0	0	0	0	0	0	0	0	0	0	0	0	0	0	0	0	0	0	0	0	0	0	0	0	0	0	0	0	0	0	0	0	0	0	0	0	0
166	D229	0	0	0	0	0	0	0	0	0	0	0	0	0	0	0	0	0	0	0	0	0	0	0	0	0	0	0	0	0	0	0	0	0	0	0	0	0	0	0	0	0	0	0	0	0	0	0	0
167	D241	0	0	0	0	0	0	0	0	0	0	0	0	0	0	0	0	0	0	0	0	0	0	0	0	0	0	0	0	0	0	0	0	0	0	0	0	0	0	0	0	0	0	0	0	0	0	0	0
168	D242	0	0	0	0	0	0	0	0	0	0	0	0	0	0	0	0	0	0	0	0	0	0	0	0	0	0	0	0	0	0	0	0	0	0	0	0	0	0	0	0	0	0	0	0	0	0	0	0
169	D244	0	0	0	0	0	0	0	0	0	0	0	0	0	0	0	0	0	0	0	0	0	0	0	0	0	0	0	0	0	0	0	0	0	0	0	0	0	0	0	0	0	0	0	0	0	0	0	0
170	D249	0	0	0	0	0	0	0	0	0	0	0	0	0	0	0	0	0	0	0	0	0	0	0	0	0	0	0	0	0	0	0	0	0	0	0	0	0	0	0	0	0	0	0	0	0	0	0	0
171	D310	-0.46728972	-0.471698113	-0.685714286	-0.701923077	-0.699029126	-0.862745098	-1.148514851	-1.26	-1.393939394	-1.459183673	-1.659793814	-1.645833333	-1.736842105	-1.744680851	-1.752688172	-1.782608696	-1.802197802	-1.788888889	-1.775280899	-1.931818182	-1.954022989	-1.976744186	-1.988235294	-2.035714286	-2.168674699	-2.158536585	-2.172839506	-2.2	-2.379746835	-2.384615385	-2.480519481	-2.447368421	-2.466666667	-2.513513514	-2.506849315	-2.486111111	-2.507042254	-2.6	-2.579710145	-2.676470588	-2.776119403	-2.757575758	-2.815384615	-2.859375	-2.904761905	-2.919354839	-3	-3.066666667
172	D312	-0.46728972	-0.471698113	0.314285714	0.298076923	0.300970874	0.137254902	-0.148514851	-0.26	-0.393939394	-0.459183673	-0.659793814	-0.645833333	0.263157895	0.255319149	0.247311828	0.217391304	0.197802198	0.211111111	0.224719101	0.068181818	0.045977011	0.023255814	0.011764706	-0.035714286	-0.168674699	-0.158536585	-0.172839506	-0.2	-0.379746835	-0.384615385	-0.480519481	-0.447368421	-0.466666667	-0.513513514	-0.506849315	-0.486111111	-0.507042254	-0.6	-0.579710145	0.323529412	0.223880597	0.242424242	0.184615385	0.140625	0.095238095	0.080645161	0	-0.066666667
173	D313	-0.46728972	-0.471698113	-0.685714286	-0.701923077	-0.699029126	-0.862745098	-1.148514851	-1.26	-1.393939394	-1.459183673	-0.659793814	-0.645833333	-0.736842105	-0.744680851	-0.752688172	-0.782608696	-0.802197802	-0.788888889	-0.775280899	-0.931818182	-0.954022989	-0.976744186	-0.988235294	-1.035714286	-1.168674699	-1.158536585	-1.172839506	-1.2	-1.379746835	-1.384615385	-1.480519481	-1.447368421	-1.466666667	-1.513513514	-1.506849315	-1.486111111	-1.507042254	-1.6	-1.579710145	-1.676470588	-1.776119403	-1.757575758	-1.815384615	-1.859375	-1.904761905	-1.919354839	-2	-2.066666667
174	D314	-0.46728972	-0.471698113	-0.685714286	-0.701923077	-0.699029126	-0.862745098	-1.148514851	-1.26	-1.393939394	-1.459183673	-1.659793814	-1.645833333	-1.736842105	-1.744680851	-1.752688172	-1.782608696	-1.802197802	-1.788888889	-1.775280899	-1.931818182	-1.954022989	-1.976744186	-1.988235294	-2.035714286	-2.168674699	-2.158536585	-2.172839506	-2.2	-2.379746835	-2.384615385	-2.480519481	-2.447368421	-2.466666667	-2.513513514	-2.506849315	-2.486111111	-2.507042254	-2.6	-2.579710145	-2.676470588	-2.776119403	-2.757575758	-2.815384615	-2.859375	-2.904761905	-2.919354839	-3	-3.066666667
175	D316	-0.46728972	-0.471698113	-0.685714286	-0.701923077	-0.699029126	0.137254902	-0.148514851	-0.26	-0.393939394	-0.459183673	-0.659793814	-0.645833333	-0.736842105	-0.744680851	-0.752688172	-0.782608696	-0.802197802	-0.788888889	-0.775280899	0.068181818	0.045977011	0.023255814	0.011764706	-0.035714286	-0.168674699	-0.158536585	-0.172839506	-0.2	-0.379746835	-0.384615385	-0.480519481	-0.447368421	-0.466666667	-0.513513514	-0.506849315	-0.486111111	-0.507042254	-0.6	-0.579710145	0.323529412	0.223880597	0.242424242	0.184615385	0.140625	0.095238095	0.080645161	0	-0.066666667
176	D318	-0.46728972	-0.471698113	-0.685714286	-0.701923077	-0.699029126	-0.862745098	-1.148514851	-1.26	-1.393939394	-1.459183673	-1.659793814	-1.645833333	-1.736842105	-1.744680851	-1.752688172	-1.782608696	-1.802197802	-1.788888889	-1.775280899	-1.931818182	-1.954022989	-1.976744186	-1.988235294	-2.035714286	-2.168674699	-2.158536585	-2.172839506	-2.2	-2.379746835	-2.384615385	-1.480519481	-1.447368421	-1.466666667	-1.513513514	-1.506849315	-1.486111111	-1.507042254	-1.6	-1.579710145	-1.676470588	-1.776119403	-1.757575758	-1.815384615	-1.859375	-1.904761905	-1.919354839	-2	-2.066666667
177	D319	-0.46728972	-0.471698113	-0.685714286	-0.701923077	-0.699029126	-0.862745098	-1.148514851	-1.26	-1.393939394	-1.459183673	-1.659793814	-1.645833333	-1.736842105	-1.744680851	-1.752688172	-1.782608696	-1.802197802	-1.788888889	-1.775280899	-0.931818182	-0.954022989	-0.976744186	-0.988235294	-1.035714286	-1.168674699	-1.158536585	-1.172839506	-1.2	-0.379746835	-0.384615385	-0.480519481	-0.447368421	-0.466666667	-0.513513514	-0.506849315	-0.486111111	-0.507042254	-0.6	-0.579710145	-0.676470588	-0.776119403	-0.757575758	0.184615385	0.140625	0.095238095	0.080645161	0	-0.066666667
178	D322	-0.46728972	-0.471698113	0.314285714	0.298076923	0.300970874	0.137254902	-0.148514851	0.74	0.606060606	0.540816327	0.340206186	0.354166667	0.263157895	0.255319149	0.247311828	0.217391304	0.197802198	0.211111111	0.224719101	1.068181818	1.045977011	1.023255814	1.011764706	0.964285714	0.831325301	0.841463415	0.827160494	0.8	0.620253165	0.615384615	0.519480519	0.552631579	0.533333333	0.486486486	0.493150685	0.513888889	0.492957746	0.4	0.420289855	0.323529412	0.223880597	0.242424242	0.184615385	0.140625	0.095238095	0.080645161	0	-0.066666667
179	D323	-0.46728972	-0.471698113	-0.685714286	-0.701923077	-0.699029126	-0.862745098	-1.148514851	-0.26	-0.393939394	-0.459183673	-0.659793814	-0.645833333	-0.736842105	-0.744680851	-0.752688172	-0.782608696	-0.802197802	-0.788888889	-0.775280899	-0.931818182	-0.954022989	-0.976744186	-0.988235294	-1.035714286	-1.168674699	-1.158536585	-1.172839506	-1.2	-1.379746835	-1.384615385	-1.480519481	-1.447368421	-1.466666667	-1.513513514	-1.506849315	-1.486111111	-1.507042254	-1.6	-1.579710145	-1.676470588	-1.776119403	-1.757575758	-1.815384615	-1.859375	-1.904761905	-1.919354839	-2	-2.066666667
180	D326	0.53271028	0.528301887	0.314285714	0.298076923	0.300970874	0.137254902	-0.148514851	-0.26	0.606060606	0.540816327	0.340206186	0.354166667	0.263157895	0.255319149	0.247311828	0.217391304	0.197802198	0.211111111	0.224719101	0.068181818	0.045977011	0.023255814	0.011764706	-0.035714286	0.831325301	0.841463415	0.827160494	0.8	0.620253165	0.615384615	0.519480519	0.552631579	0.533333333	0.486486486	0.493150685	0.513888889	0.492957746	0.4	0.420289855	0.323529412	0.223880597	0.242424242	0.184615385	0.140625	0.095238095	0.080645161	0	-0.066666667
181	D327	-0.46728972	-0.471698113	-0.685714286	-0.701923077	-0.699029126	-0.862745098	-1.148514851	-1.26	-1.393939394	-1.459183673	-1.659793814	-1.645833333	-1.736842105	-1.744680851	-1.752688172	-1.782608696	-1.802197802	-1.788888889	-1.775280899	-1.931818182	-1.954022989	-1.976744186	-1.988235294	-2.035714286	-2.168674699	-2.158536585	-2.172839506	-2.2	-1.379746835	-1.384615385	-1.480519481	-1.447368421	-1.466666667	-1.513513514	-1.506849315	-1.486111111	-1.507042254	-0.6	-0.579710145	-0.676470588	-0.776119403	-0.757575758	-0.815384615	-0.859375	-0.904761905	-0.919354839	0	-0.066666667
182	D329	0.53271028	0.528301887	0.314285714	0.298076923	0.300970874	0.137254902	-0.148514851	-0.26	0.606060606	0.540816327	0.340206186	0.354166667	0.263157895	0.255319149	0.247311828	0.217391304	0.197802198	0.211111111	0.224719101	0.068181818	0.045977011	0.023255814	0.011764706	-0.035714286	-0.168674699	-0.158536585	-0.172839506	-0.2	0.620253165	0.615384615	0.519480519	0.552631579	0.533333333	0.486486486	0.493150685	0.513888889	0.492957746	0.4	0.420289855	0.323529412	0.223880597	0.242424242	1.184615385	1.140625	1.095238095	1.080645161	1	0.933333333
183	D332	-0.46728972	-0.471698113	-0.685714286	-0.701923077	-0.699029126	-0.862745098	-1.148514851	-0.26	-0.393939394	-0.459183673	-0.659793814	-0.645833333	-0.736842105	-0.744680851	-0.752688172	-0.782608696	-0.802197802	-0.788888889	-0.775280899	0.068181818	0.045977011	0.023255814	0.011764706	-0.035714286	-0.168674699	-0.158536585	-0.172839506	-0.2	-0.379746835	-0.384615385	-0.480519481	-0.447368421	-0.466666667	-0.513513514	-0.506849315	-0.486111111	-0.507042254	-0.6	-0.579710145	-0.676470588	-0.776119403	-0.757575758	0.184615385	0.140625	0.095238095	0.080645161	0	-0.066666667
184	D333	-0.46728972	-0.471698113	-0.685714286	-0.701923077	-0.699029126	-0.862745098	-1.148514851	-1.26	-1.393939394	-1.459183673	-0.659793814	-0.645833333	-0.736842105	-0.744680851	-0.752688172	-0.782608696	-0.802197802	-0.788888889	-0.775280899	-0.931818182	-0.954022989	-0.976744186	-0.988235294	-1.035714286	-1.168674699	-1.158536585	-1.172839506	-1.2	-0.379746835	-0.384615385	-0.480519481	-0.447368421	-0.466666667	-0.513513514	-0.506849315	-0.486111111	-0.507042254	-0.6	-0.579710145	-0.676470588	-0.776119403	-0.757575758	-0.815384615	-0.859375	-0.904761905	0.080645161	0	-0.066666667
185	D334	0.53271028	0.528301887	0.314285714	0.298076923	0.300970874	0.137254902	0.851485149	0.74	0.606060606	0.540816327	0.340206186	0.354166667	0.263157895	0.255319149	0.247311828	0.217391304	0.197802198	0.211111111	0.224719101	0.068181818	0.045977011	1.023255814	1.011764706	0.964285714	0.831325301	0.841463415	0.827160494	0.8	0.620253165	0.615384615	0.519480519	0.552631579	0.533333333	0.486486486	0.493150685	0.513888889	0.492957746	0.4	0.420289855	0.323529412	0.223880597	0.242424242	0.184615385	0.140625	0.095238095	0.080645161	0	-0.066666667
186	D335	-0.46728972	-0.471698113	0.314285714	0.298076923	0.300970874	0.137254902	-0.148514851	-0.26	-0.393939394	-0.459183673	-0.659793814	-0.645833333	-0.736842105	-0.744680851	-0.752688172	-0.782608696	-0.802197802	-0.788888889	-0.775280899	-0.931818182	-0.954022989	-0.976744186	-0.988235294	-1.035714286	-0.168674699	-0.158536585	-0.172839506	-0.2	-0.379746835	-0.384615385	-0.480519481	-0.447368421	-0.466666667	-0.513513514	-0.506849315	-0.486111111	-0.507042254	0.4	0.420289855	0.323529412	0.223880597	0.242424242	0.184615385	0.140625	0.095238095	0.080645161	0	-0.066666667
187	D336	0.53271028	0.528301887	0.314285714	0.298076923	0.300970874	0.137254902	0.851485149	0.74	1.606060606	1.540816327	1.340206186	1.354166667	1.263157895	1.255319149	1.247311828	1.217391304	1.197802198	1.211111111	1.224719101	1.068181818	1.045977011	1.023255814	1.011764706	0.964285714	0.831325301	0.841463415	0.827160494	0.8	0.620253165	0.615384615	0.519480519	0.552631579	0.533333333	0.486486486	0.493150685	0.513888889	0.492957746	0.4	0.420289855	0.323529412	0.223880597	0.242424242	0.184615385	0.140625	0.095238095	0.080645161	0	-0.066666667
188	D339	-0.46728972	-0.471698113	-0.685714286	-0.701923077	-0.699029126	0.137254902	-0.148514851	-0.26	-0.393939394	-0.459183673	0.340206186	0.354166667	0.263157895	0.255319149	0.247311828	0.217391304	0.197802198	0.211111111	0.224719101	0.068181818	0.045977011	0.023255814	0.011764706	-0.035714286	-0.168674699	-0.158536585	-0.172839506	-0.2	-0.379746835	-0.384615385	-0.480519481	-0.447368421	-0.466666667	0.486486486	0.493150685	0.513888889	0.492957746	0.4	0.420289855	1.323529412	1.223880597	1.242424242	1.184615385	1.140625	1.095238095	1.080645161	1	0.933333333
189	D344	-0.46728972	-0.471698113	-0.685714286	-0.701923077	-0.699029126	-0.862745098	-1.148514851	-0.26	-0.393939394	-0.459183673	-0.659793814	-0.645833333	-0.736842105	-0.744680851	-0.752688172	-0.782608696	-0.802197802	-0.788888889	-0.775280899	0.068181818	0.045977011	0.023255814	0.011764706	-0.035714286	0.831325301	0.841463415	0.827160494	0.8	1.620253165	1.615384615	1.519480519	1.552631579	1.533333333	1.486486486	1.493150685	1.513888889	1.492957746	2.4	2.420289855	2.323529412	2.223880597	2.242424242	2.184615385	2.140625	2.095238095	3.080645161	3	2.933333333
190	D345	-0.46728972	-0.471698113	-0.685714286	-0.701923077	-0.699029126	-0.862745098	-1.148514851	-1.26	-1.393939394	-0.459183673	-0.659793814	-0.645833333	-0.736842105	-0.744680851	-0.752688172	0.217391304	0.197802198	0.211111111	0.224719101	0.068181818	0.045977011	0.023255814	0.011764706	-0.035714286	-0.168674699	-0.158536585	-0.172839506	-0.2	-0.379746835	-0.384615385	-0.480519481	-0.447368421	-0.466666667	-0.513513514	-0.506849315	-0.486111111	-0.507042254	-0.6	-0.579710145	-0.676470588	-0.776119403	-0.757575758	-0.815384615	-0.859375	-0.904761905	-0.919354839	-1	-1.066666667
191	D346	0.53271028	0.528301887	0.314285714	0.298076923	0.300970874	0.137254902	0.851485149	0.74	0.606060606	0.540816327	0.340206186	0.354166667	0.263157895	0.255319149	0.247311828	0.217391304	0.197802198	0.211111111	0.224719101	0.068181818	0.045977011	0.023255814	0.011764706	0.964285714	0.831325301	0.841463415	0.827160494	0.8	0.620253165	0.615384615	0.519480519	0.552631579	0.533333333	0.486486486	0.493150685	0.513888889	0.492957746	0.4	0.420289855	0.323529412	1.223880597	1.242424242	1.184615385	1.140625	1.095238095	1.080645161	1	0.933333333
192	D347	0	0	0	0	0	0	0	0	0	0	0	0	0	0	0	0	0	0	0	0	0	0	0	0	0	0	0	0	0	0	0	0	0	0	0	0	0	0	0	0	0	0	0	0	0	0	0	0
193	D348	0	0	0	0	0	0	0	0	0	0	0	0	0	0	0	0	0	0	0	0	0	0	0	0	0	0	0	0	0	0	0	0	0	0	0	0	0	0	0	0	0	0	0	0	0	0	0	0
194	D349	0	0	0	0	0	0	0	0	0	0	0	0	0	0	0	0	0	0	0	0	0	0	0	0	0	0	0	0	0	0	0	0	0	0	0	0	0	0	0	0	0	0	0	0	0	0	0	0
195	D350	0	0	0	0	0	0	0	0	0	0	0	0	0	0	0	0	0	0	0	0	0	0	0	0	0	0	0	0	0	0	0	0	0	0	0	0	0	0	0	0	0	0	0	0	0	0	0	0
196	D353	0.53271028	0.528301887	0.314285714	0.298076923	0.300970874	0.137254902	0.851485149	0.74	0.606060606	0.540816327	0.340206186	0.354166667	0.263157895	0.255319149	0.247311828	0.217391304	0.197802198	0.211111111	0.224719101	0.068181818	0.045977011	0.023255814	0.011764706	-0.035714286	-0.168674699	-0.158536585	-0.172839506	-0.2	-0.379746835	-0.384615385	-0.480519481	-0.447368421	-0.466666667	-0.513513514	-0.506849315	-0.486111111	-0.507042254	-0.6	-0.579710145	-0.676470588	-0.776119403	-0.757575758	-0.815384615	-0.859375	-0.904761905	0.080645161	0	-0.066666667
197	D354	-0.46728972	-0.471698113	-0.685714286	-0.701923077	-0.699029126	-0.862745098	-1.148514851	-0.26	-0.393939394	-0.459183673	-0.659793814	-0.645833333	-0.736842105	-0.744680851	-0.752688172	-0.782608696	-0.802197802	-0.788888889	-0.775280899	0.068181818	0.045977011	0.023255814	0.011764706	-0.035714286	-0.168674699	-0.158536585	-0.172839506	-0.2	-0.379746835	-0.384615385	-0.480519481	-0.447368421	-0.466666667	-0.513513514	-0.506849315	-0.486111111	-0.507042254	-0.6	-0.579710145	-0.676470588	-0.776119403	-0.757575758	-0.815384615	-0.859375	-0.904761905	-0.919354839	-1	-1.066666667
198	D356	-0.46728972	-0.471698113	-0.685714286	-0.701923077	-0.699029126	-0.862745098	-1.148514851	-1.26	-0.393939394	-0.459183673	-0.659793814	-0.645833333	-0.736842105	-0.744680851	-0.752688172	-0.782608696	-0.802197802	-0.788888889	-0.775280899	-0.931818182	-0.954022989	-0.976744186	-0.988235294	-1.035714286	-1.168674699	-1.158536585	-1.172839506	-1.2	-1.379746835	-1.384615385	-1.480519481	-1.447368421	-1.466666667	-1.513513514	-1.506849315	-1.486111111	-1.507042254	-1.6	-1.579710145	-1.676470588	-1.776119403	-1.757575758	-1.815384615	-1.859375	-1.904761905	-1.919354839	-2	-2.066666667
199	D358	-0.46728972	-0.471698113	-0.685714286	0.298076923	0.300970874	0.137254902	-0.148514851	-0.26	-0.393939394	-0.459183673	-0.659793814	-0.645833333	-0.736842105	-0.744680851	-0.752688172	-0.782608696	-0.802197802	-0.788888889	-0.775280899	0.068181818	0.045977011	0.023255814	0.011764706	-0.035714286	-0.168674699	-0.158536585	-0.172839506	-0.2	-0.379746835	-0.384615385	-0.480519481	-0.447368421	-0.466666667	0.486486486	0.493150685	0.513888889	0.492957746	0.4	0.420289855	0.323529412	0.223880597	0.242424242	0.184615385	0.140625	0.095238095	0.080645161	1	0.933333333
200	D359	-0.46728972	-0.471698113	-0.685714286	-0.701923077	-0.699029126	-0.862745098	-1.148514851	-1.26	-1.393939394	-1.459183673	-1.659793814	-1.645833333	-1.736842105	-1.744680851	-1.752688172	-1.782608696	-1.802197802	-1.788888889	-1.775280899	-1.931818182	-1.954022989	-1.976744186	-1.988235294	-2.035714286	-2.168674699	-2.158536585	-2.172839506	-2.2	-2.379746835	-2.384615385	-2.480519481	-2.447368421	-2.466666667	-2.513513514	-2.506849315	-2.486111111	-2.507042254	-2.6	-2.579710145	-2.676470588	-2.776119403	-2.757575758	-2.815384615	-2.859375	-2.904761905	-2.919354839	-3	-3.066666667
[truncated: 8 more columns]
