# Supplementary material for: Network-based diffusion analysis reveals context-specific dominance of dance communication in foraging honeybees
Source: Nat Commun. 2020 Jan 31;11:625. doi: 10.1038/s41467-020-14410-0 (PMC6994492; doi:10.1038/s41467-020-14410-0)
Supplement: Supplementary file 5 — Supplementary Data 1 [file 41467_2020_14410_MOESM5_ESM.zip › Supplementary Data 1/Number of return visits to familiar feeder_Recruitment diffusion_First two trials.csv]

NbdaID	BeeID	Event1	Event2	Event3	Event4	Event5	Event6	Event7	Event8	Event9	Event10	Event11	Event12	Event13	Event14	Event15	Event16	Event17	Event18	Event19	Event20	Event21	Event22	Event23	Event24	Event25	Event26	Event27	Event28	Event29	Event30	Event31	Event32	Event33	Event34	Event35	Event36	Event37	Event38	Event39	Event40	Event41	Event42	Event43	Event44	Event45	Event46	Event47	Event48
1	A100	0	0	0	0	0	0	0	0	0	0	0	0	0	0	0	0	0	0	0	0	0	0	0	0	0	0	0	0	0	0	0	0	0	0	0	0	0	0	0	0	0	0	0	0	0	0	0	0
2	A111	0	0	0	0	0	0	0	0	0	0	0	0	0	0	0	0	0	0	0	0	0	0	0	0	0	0	0	0	0	0	0	0	0	0	0	0	0	0	0	0	0	0	0	0	0	0	0	0
3	A113	0	0	0	0	0	0	0	0	0	0	0	0	0	0	0	0	0	0	0	0	0	0	0	0	0	0	0	0	0	0	0	0	0	0	0	0	0	0	0	0	0	0	0	0	0	0	0	0
4	A114	0	0	0	0	0	0	0	0	0	0	0	0	0	0	0	0	0	0	0	0	0	0	0	0	0	0	0	0	0	0	0	0	0	0	0	0	0	0	0	0	0	0	0	0	0	0	0	0
5	A116	0	0	0	0	0	0	0	0	0	0	0	0	0	0	0	0	0	0	0	0	0	0	0	0	0	0	0	0	0	0	0	0	0	0	0	0	0	0	0	0	0	0	0	0	0	0	0	0
6	A117	0	0	0	0	0	0	0	0	0	0	0	0	0	0	0	0	0	0	0	0	0	0	0	0	0	0	0	0	0	0	0	0	0	0	0	0	0	0	0	0	0	0	0	0	0	0	0	0
7	A118	0	0	0	0	0	0	0	0	0	0	0	0	0	0	0	0	0	0	0	0	0	0	0	0	0	0	0	0	0	0	0	0	0	0	0	0	0	0	0	0	0	0	0	0	0	0	0	0
8	A122	0	0	0	0	0	0	0	0	0	0	0	0	0	0	0	0	0	0	0	0	0	0	0	0	0	0	0	0	0	0	0	0	0	0	0	0	0	0	0	0	0	0	0	0	0	0	0	0
9	A126	0	0	0	0	0	0	0	0	0	0	0	0	0	0	0	0	0	0	0	0	0	0	0	0	0	0	0	0	0	0	0	0	0	0	0	0	0	0	0	0	0	0	0	0	0	0	0	0
10	A130	0	0	0	0	0	0	0	0	0	0	0	0	0	0	0	0	0	0	0	0	0	0	0	0	0	0	0	0	0	0	0	0	0	0	0	0	0	0	0	0	0	0	0	0	0	0	0	0
11	A134	0	0	0	0	0	0	0	0	0	0	0	0	0	0	0	0	0	0	0	0	0	0	0	0	0	0	0	0	0	0	0	0	0	0	0	0	0	0	0	0	0	0	0	0	0	0	0	0
12	A141	0	0	0	0	0	0	0	0	0	0	0	0	0	0	0	0	0	0	0	0	0	0	0	0	0	0	0	0	0	0	0	0	0	0	0	0	0	0	0	0	0	0	0	0	0	0	0	0
13	A142	0	0	0	0	0	0	0	0	0	0	0	0	0	0	0	0	0	0	0	0	0	0	0	0	0	0	0	0	0	0	0	0	0	0	0	0	0	0	0	0	0	0	0	0	0	0	0	0
14	A143	0	0	0	0	0	0	0	0	0	0	0	0	0	0	0	0	0	0	0	0	0	0	0	0	0	0	0	0	0	0	0	0	0	0	0	0	0	0	0	0	0	0	0	0	0	0	0	0
15	A145	0	0	0	0	0	0	0	0	0	0	0	0	0	0	0	0	0	0	0	0	0	0	0	0	0	0	0	0	0	0	0	0	0	0	0	0	0	0	0	0	0	0	0	0	0	0	0	0
16	A147	0	0	0	0	0	0	0	0	0	0	0	0	0	0	0	0	0	0	0	0	0	0	0	0	0	0	0	0	0	0	0	0	0	0	0	0	0	0	0	0	0	0	0	0	0	0	0	0
17	A148	0	0	0	0	0	0	0	0	0	0	0	0	0	0	0	0	0	0	0	0	0	0	0	0	0	0	0	0	0	0	0	0	0	0	0	0	0	0	0	0	0	0	0	0	0	0	0	0
18	A152	0	0	0	0	0	0	0	0	0	0	0	0	0	0	0	0	0	0	0	0	0	0	0	0	0	0	0	0	0	0	0	0	0	0	0	0	0	0	0	0	0	0	0	0	0	0	0	0
19	A155	0	0	0	0	0	0	0	0	0	0	0	0	0	0	0	0	0	0	0	0	0	0	0	0	0	0	0	0	0	0	0	0	0	0	0	0	0	0	0	0	0	0	0	0	0	0	0	0
20	A156	0	0	0	0	0	0	0	0	0	0	0	0	0	0	0	0	0	0	0	0	0	0	0	0	0	0	0	0	0	0	0	0	0	0	0	0	0	0	0	0	0	0	0	0	0	0	0	0
21	A157	0	0	0	0	0	0	0	0	0	0	0	0	0	0	0	0	0	0	0	0	0	0	0	0	0	0	0	0	0	0	0	0	0	0	0	0	0	0	0	0	0	0	0	0	0	0	0	0
22	A158	0	0	0	0	0	0	0	0	0	0	0	0	0	0	0	0	0	0	0	0	0	0	0	0	0	0	0	0	0	0	0	0	0	0	0	0	0	0	0	0	0	0	0	0	0	0	0	0
23	A159	0	0	0	0	0	0	0	0	0	0	0	0	0	0	0	0	0	0	0	0	0	0	0	0	0	0	0	0	0	0	0	0	0	0	0	0	0	0	0	0	0	0	0	0	0	0	0	0
24	A500	0.428571429	0.419354839	0.180327869	0.166666667	0.169491525	0.948275862	0.649122807	0.535714286	0.436363636	0.351851852	0.20754717	0.230769231	1.098039216	1.08	1.06122449	1.020833333	0.978723404	1	1.022222222	0.909090909	0.860465116	0.857142857	0.829268293	0.8	0.615384615	0.631578947	0.594594595	0.527777778	0.342857143	0.323529412	0.151515152	0.225806452	0.2	0.24137931	0.178571429	0.148148148	0.115384615	0.12	-0.041666667	-0.130434783	-0.136363636	0	0	0	0	0	0	0
25	A512	0.428571429	0.419354839	0.180327869	0.166666667	0.169491525	0.948275862	0.649122807	0.535714286	0.436363636	1.351851852	1.20754717	1.230769231	1.098039216	1.08	1.06122449	1.020833333	0.978723404	1	1.022222222	1.909090909	1.860465116	1.857142857	1.829268293	1.8	1.615384615	1.631578947	1.594594595	1.527777778	2.342857143	2.323529412	2.151515152	2.225806452	2.2	2.24137931	2.178571429	2.148148148	2.115384615	2.12	2.958333333	2.869565217	2.863636364	2.666666667	2.5	2.578947368	2.411764706	2.142857143	2.166666667	3
26	A518	0	0	0	0	0	0	0	0	0	0	0	0	0	0	0	0	0	0	0	0	0	0	0	0	0	0	0	0	0	0	0	0	0	0	0	0	0	0	0	0	0	0	0	0	0	0	0	0
27	A519	-0.571428571	-0.580645161	0.180327869	0.166666667	0.169491525	-0.051724138	-0.350877193	-0.464285714	-0.563636364	-0.648148148	-0.79245283	-0.769230769	-0.901960784	-0.92	-0.93877551	-0.979166667	-1.021276596	-1	-0.977777778	-1.090909091	-1.139534884	-1.142857143	0	0	0	0	0	0	0	0	0	0	0	0	0	0	0	0	0	0	0	0	0	0	0	0	0	0
28	A520	0.428571429	0.419354839	0.180327869	0.166666667	0.169491525	-0.051724138	-0.350877193	0.535714286	0.436363636	0.351851852	0.20754717	0.230769231	1.098039216	1.08	1.06122449	1.020833333	0.978723404	1	1.022222222	0.909090909	0.860465116	0.857142857	0.829268293	0.8	0.615384615	0.631578947	0.594594595	0.527777778	1.342857143	1.323529412	1.151515152	1.225806452	1.2	1.24137931	1.178571429	1.148148148	1.115384615	1.12	0.958333333	0.869565217	0.863636364	0.666666667	0.5	0.578947368	0.411764706	0.142857143	0.166666667	0
29	A5200	-0.571428571	-0.580645161	0.180327869	0.166666667	0.169491525	-0.051724138	-0.350877193	-0.464285714	0.436363636	0.351851852	0.20754717	0.230769231	0.098039216	0.08	0.06122449	0.020833333	-0.021276596	0	0.022222222	0.909090909	0.860465116	0.857142857	0.829268293	0.8	0.615384615	0.631578947	0.594594595	0.527777778	0.342857143	0.323529412	0.151515152	0.225806452	0.2	0.24137931	0.178571429	0.148148148	0.115384615	0.12	-0.041666667	0.869565217	0.863636364	1.666666667	1.5	1.578947368	1.411764706	1.142857143	1.166666667	1
30	A523	0.428571429	0.419354839	1.180327869	1.166666667	1.169491525	0.948275862	0.649122807	1.535714286	1.436363636	1.351851852	2.20754717	2.230769231	2.098039216	2.08	2.06122449	2.020833333	1.978723404	2	2.022222222	2.909090909	2.860465116	2.857142857	2.829268293	2.8	2.615384615	2.631578947	2.594594595	2.527777778	3.342857143	3.323529412	3.151515152	3.225806452	3.2	3.24137931	3.178571429	3.148148148	3.115384615	3.12	2.958333333	2.869565217	2.863636364	2.666666667	2.5	2.578947368	3.411764706	3.142857143	3.166666667	4
31	A524	0.428571429	0.419354839	0.180327869	0.166666667	0.169491525	-0.051724138	0.649122807	0.535714286	0.436363636	0.351851852	0.20754717	0.230769231	1.098039216	1.08	1.06122449	1.020833333	0.978723404	1	1.022222222	0.909090909	0.860465116	0.857142857	0.829268293	0.8	0.615384615	0.631578947	0.594594595	0.527777778	1.342857143	1.323529412	1.151515152	1.225806452	1.2	1.24137931	1.178571429	1.148148148	1.115384615	1.12	0.958333333	0.869565217	0.863636364	0.666666667	0.5	0.578947368	0.411764706	0.142857143	0.166666667	1
32	A525	-0.571428571	-0.580645161	0.180327869	0.166666667	0.169491525	-0.051724138	0.649122807	0.535714286	1.436363636	1.351851852	1.20754717	1.230769231	1.098039216	1.08	1.06122449	1.020833333	0.978723404	1	1.022222222	0.909090909	0.860465116	0.857142857	0.829268293	0.8	0.615384615	0.631578947	0.594594595	0.527777778	0.342857143	0.323529412	0.151515152	0.225806452	0.2	0	0	0	0	0	0	0	0	0	0	0	0	0	0	0
33	A526	-0.571428571	-0.580645161	0.180327869	0.166666667	0.169491525	-0.051724138	-0.350877193	-0.464285714	-0.563636364	-0.648148148	-0.79245283	-0.769230769	-0.901960784	-0.92	-0.93877551	-0.979166667	-1.021276596	-1	-0.977777778	-1.090909091	-1.139534884	-1.142857143	-1.170731707	-1.2	-1.384615385	-0.368421053	-0.405405405	-0.472222222	-0.657142857	-0.676470588	-0.848484848	-0.774193548	-0.8	-0.75862069	-0.821428571	-0.851851852	-0.884615385	-0.88	-1.041666667	-1.130434783	-1.136363636	-1.333333333	-1.5	-1.421052632	-1.588235294	-1.857142857	-1.833333333	-2
34	A527	0.428571429	0.419354839	1.180327869	1.166666667	1.169491525	0.948275862	1.649122807	1.535714286	1.436363636	1.351851852	1.20754717	1.230769231	1.098039216	1.08	1.06122449	1.020833333	0.978723404	0	0	0	0	0	0	0	0	0	0	0	0	0	0	0	0	0	0	0	0	0	0	0	0	0	0	0	0	0	0	0
35	A530	0.428571429	0.419354839	0.180327869	0.166666667	0.169491525	-0.051724138	0.649122807	0.535714286	0.436363636	0.351851852	0.20754717	0.230769231	0.098039216	0.08	0.06122449	0.020833333	-0.021276596	0	0.022222222	-0.090909091	-0.139534884	-0.142857143	-0.170731707	-0.2	0.615384615	0.631578947	0.594594595	0.527777778	0.342857143	0.323529412	0.151515152	0.225806452	0.2	0.24137931	0.178571429	0.148148148	0.115384615	0.12	0.958333333	0.869565217	0.863636364	0.666666667	0.5	0.578947368	0.411764706	0.142857143	0.166666667	0
36	A533	0.428571429	0.419354839	0.180327869	0.166666667	0.169491525	-0.051724138	0.649122807	0.535714286	0.436363636	0.351851852	1.20754717	1.230769231	1.098039216	1.08	1.06122449	1.020833333	0.978723404	1	1.022222222	0.909090909	0.860465116	0.857142857	0.829268293	0.8	0.615384615	0.631578947	0.594594595	0.527777778	1.342857143	1.323529412	1.151515152	1.225806452	1.2	1.24137931	1.178571429	1.148148148	1.115384615	1.12	1.958333333	1.869565217	1.863636364	1.666666667	1.5	1.578947368	1.411764706	1.142857143	2.166666667	2
37	A535	0.428571429	0.419354839	0.180327869	0.166666667	0.169491525	0.948275862	0.649122807	1.535714286	1.436363636	1.351851852	1.20754717	1.230769231	1.098039216	1.08	1.06122449	1.020833333	0.978723404	1	1.022222222	0.909090909	0.860465116	0.857142857	0.829268293	0.8	1.615384615	1.631578947	1.594594595	1.527777778	1.342857143	1.323529412	1.151515152	1.225806452	1.2	1.24137931	0	0	0	0	0	0	0	0	0	0	0	0	0	0
38	A536	0.428571429	0.419354839	0.180327869	0.166666667	0.169491525	-0.051724138	0.649122807	0.535714286	0.436363636	0.351851852	1.20754717	1.230769231	1.098039216	1.08	1.06122449	1.020833333	0.978723404	1	1.022222222	0.909090909	0.860465116	0.857142857	0.829268293	0.8	0.615384615	0.631578947	0.594594595	0.527777778	0.342857143	0.323529412	1.151515152	1.225806452	1.2	1.24137931	1.178571429	1.148148148	1.115384615	1.12	0.958333333	0.869565217	0.863636364	0.666666667	0.5	0.578947368	0.411764706	0.142857143	0.166666667	0
39	A539	0.428571429	0.419354839	0.180327869	0.166666667	0.169491525	-0.051724138	0.649122807	0.535714286	0.436363636	0.351851852	0	0	0	0	0	0	0	0	0	0	0	0	0	0	0	0	0	0	0	0	0	0	0	0	0	0	0	0	0	0	0	0	0	0	0	0	0	0
40	A540	-0.571428571	-0.580645161	-0.819672131	-0.833333333	-0.830508475	-1.051724138	-1.350877193	-1.464285714	-1.563636364	-1.648148148	-1.79245283	-1.769230769	-1.901960784	-1.92	-1.93877551	-1.979166667	-2.021276596	-2	-1.977777778	-2.090909091	-2.139534884	-2.142857143	-2.170731707	-2.2	-2.384615385	-2.368421053	-2.405405405	-2.472222222	-2.657142857	-2.676470588	-1.848484848	-1.774193548	-1.8	-1.75862069	-1.821428571	0	0	0	0	0	0	0	0	0	0	0	0	0
41	A544	0.428571429	0.419354839	0.180327869	0.166666667	0.169491525	0.948275862	0.649122807	0	0	0	0	0	0	0	0	0	0	0	0	0	0	0	0	0	0	0	0	0	0	0	0	0	0	0	0	0	0	0	0	0	0	0	0	0	0	0	0	0
42	A546	0	0	0	0	0	0	0	0	0	0	0	0	0	0	0	0	0	0	0	0	0	0	0	0	0	0	0	0	0	0	0	0	0	0	0	0	0	0	0	0	0	0	0	0	0	0	0	0
43	A551	0.428571429	0.419354839	0.180327869	0.166666667	0.169491525	0.948275862	0.649122807	0.535714286	1.436363636	1.351851852	1.20754717	1.230769231	2.098039216	2.08	2.06122449	2.020833333	1.978723404	2	2.022222222	1.909090909	1.860465116	1.857142857	1.829268293	1.8	1.615384615	1.631578947	1.594594595	1.527777778	1.342857143	1.323529412	1.151515152	1.225806452	1.2	1.24137931	1.178571429	1.148148148	2.115384615	2.12	1.958333333	1.869565217	1.863636364	1.666666667	1.5	1.578947368	1.411764706	2.142857143	3.166666667	3
44	A552	-0.571428571	-0.580645161	-0.819672131	-0.833333333	-0.830508475	-1.051724138	-0.350877193	-0.464285714	-0.563636364	0.351851852	0.20754717	0.230769231	0.098039216	0.08	0.06122449	0.020833333	-0.021276596	0	0.022222222	-0.090909091	-0.139534884	-0.142857143	-0.170731707	0.8	0.615384615	0.631578947	0.594594595	0.527777778	0.342857143	0.323529412	0.151515152	0.225806452	0	0	0	0	0	0	0	0	0	0	0	0	0	0	0	0
45	A553	-0.571428571	-0.580645161	-0.819672131	-0.833333333	-0.830508475	-1.051724138	-1.350877193	-1.464285714	-0.563636364	-0.648148148	-0.79245283	-0.769230769	-0.901960784	-0.92	0	0	0	0	0	0	0	0	0	0	0	0	0	0	0	0	0	0	0	0	0	0	0	0	0	0	0	0	0	0	0	0	0	0
46	A556	0.428571429	0.419354839	1.180327869	1.166666667	1.169491525	0.948275862	0.649122807	1.535714286	1.436363636	1.351851852	1.20754717	1.230769231	1.098039216	1.08	1.06122449	1.020833333	0.978723404	1	1.022222222	1.909090909	1.860465116	1.857142857	1.829268293	1.8	1.615384615	1.631578947	1.594594595	1.527777778	1.342857143	1.323529412	1.151515152	1.225806452	2.2	2.24137931	2.178571429	2.148148148	2.115384615	2.12	1.958333333	1.869565217	1.863636364	1.666666667	1.5	1.578947368	0	0	0	0
47	A557	0.428571429	0.419354839	1.180327869	1.166666667	1.169491525	0.948275862	1.649122807	1.535714286	1.436363636	1.351851852	1.20754717	0	0	0	0	0	0	0	0	0	0	0	0	0	0	0	0	0	0	0	0	0	0	0	0	0	0	0	0	0	0	0	0	0	0	0	0	0
48	A558	0.428571429	0.419354839	0.180327869	0.166666667	0.169491525	-0.051724138	-0.350877193	-0.464285714	-0.563636364	0.351851852	0.20754717	0.230769231	1.098039216	1.08	1.06122449	1.020833333	0.978723404	1	1.022222222	0.909090909	0.860465116	0.857142857	0.829268293	0.8	0.615384615	0.631578947	0.594594595	0.527777778	0.342857143	0.323529412	1.151515152	1.225806452	1.2	1.24137931	1.178571429	1.148148148	1.115384615	1.12	0.958333333	1.869565217	1.863636364	1.666666667	1.5	1.578947368	1.411764706	1.142857143	1.166666667	1
49	A559	0.428571429	0.419354839	0.180327869	0.166666667	0.169491525	-0.051724138	-0.350877193	0.535714286	0.436363636	0.351851852	0.20754717	0.230769231	0.098039216	0.08	0.06122449	0.020833333	-0.021276596	0	0.022222222	-0.090909091	-0.139534884	-0.142857143	-0.170731707	-0.2	-0.384615385	-0.368421053	-0.405405405	-0.472222222	-0.657142857	0	0	0	0	0	0	0	0	0	0	0	0	0	0	0	0	0	0	0
50	B13	-0.571428571	-0.580645161	-0.819672131	-0.833333333	-0.830508475	-1.051724138	-1.350877193	-1.464285714	0	0	0	0	0	0	0	0	0	0	0	0	0	0	0	0	0	0	0	0	0	0	0	0	0	0	0	0	0	0	0	0	0	0	0	0	0	0	0	0
51	B210	0	0	0	0	0	0	0	0	0	0	0	0	0	0	0	0	0	0	0	0	0	0	0	0	0	0	0	0	0	0	0	0	0	0	0	0	0	0	0	0	0	0	0	0	0	0	0	0
52	B212	0	0	0	0	0	0	0	0	0	0	0	0	0	0	0	0	0	0	0	0	0	0	0	0	0	0	0	0	0	0	0	0	0	0	0	0	0	0	0	0	0	0	0	0	0	0	0	0
53	B214	0.428571429	0.419354839	0.180327869	0.166666667	0.169491525	-0.051724138	-0.350877193	0.535714286	0.436363636	0.351851852	1.20754717	1.230769231	1.098039216	1.08	1.06122449	1.020833333	0.978723404	1	1.022222222	0.909090909	0.860465116	0	0	0	0	0	0	0	0	0	0	0	0	0	0	0	0	0	0	0	0	0	0	0	0	0	0	0
54	B215	0	0	0	0	0	0	0	0	0	0	0	0	0	0	0	0	0	0	0	0	0	0	0	0	0	0	0	0	0	0	0	0	0	0	0	0	0	0	0	0	0	0	0	0	0	0	0	0
55	B2150	-0.571428571	-0.580645161	-0.819672131	-0.833333333	-0.830508475	-1.051724138	-1.350877193	-1.464285714	-1.563636364	-1.648148148	-1.79245283	-1.769230769	-1.901960784	-1.92	-1.93877551	-1.979166667	-2.021276596	-2	-1.977777778	-2.090909091	-2.139534884	-2.142857143	-2.170731707	-2.2	-2.384615385	-2.368421053	-2.405405405	-2.472222222	-2.657142857	-2.676470588	-2.848484848	-2.774193548	-2.8	-2.75862069	-2.821428571	-2.851851852	-2.884615385	-2.88	-3.041666667	-3.130434783	-3.136363636	-3.333333333	-3.5	0	0	0	0	0
56	B216	0	0	0	0	0	0	0	0	0	0	0	0	0	0	0	0	0	0	0	0	0	0	0	0	0	0	0	0	0	0	0	0	0	0	0	0	0	0	0	0	0	0	0	0	0	0	0	0
57	B217	0	0	0	0	0	0	0	0	0	0	0	0	0	0	0	0	0	0	0	0	0	0	0	0	0	0	0	0	0	0	0	0	0	0	0	0	0	0	0	0	0	0	0	0	0	0	0	0
58	B218	0	0	0	0	0	0	0	0	0	0	0	0	0	0	0	0	0	0	0	0	0	0	0	0	0	0	0	0	0	0	0	0	0	0	0	0	0	0	0	0	0	0	0	0	0	0	0	0
59	B219	0	0	0	0	0	0	0	0	0	0	0	0	0	0	0	0	0	0	0	0	0	0	0	0	0	0	0	0	0	0	0	0	0	0	0	0	0	0	0	0	0	0	0	0	0	0	0	0
60	B22	0.428571429	0.419354839	0.180327869	0.166666667	0.169491525	-0.051724138	0.649122807	0.535714286	0.436363636	0.351851852	0.20754717	0.230769231	0.098039216	0.08	0.06122449	0.020833333	-0.021276596	0	0.022222222	-0.090909091	-0.139534884	-0.142857143	-0.170731707	-0.2	-0.384615385	-0.368421053	-0.405405405	-0.472222222	-0.657142857	-0.676470588	-0.848484848	-0.774193548	-0.8	-0.75862069	-0.821428571	-0.851851852	0	0	0	0	0	0	0	0	0	0	0	0
61	B220	0	0	0	0	0	0	0	0	0	0	0	0	0	0	0	0	0	0	0	0	0	0	0	0	0	0	0	0	0	0	0	0	0	0	0	0	0	0	0	0	0	0	0	0	0	0	0	0
62	B221	0	0	0	0	0	0	0	0	0	0	0	0	0	0	0	0	0	0	0	0	0	0	0	0	0	0	0	0	0	0	0	0	0	0	0	0	0	0	0	0	0	0	0	0	0	0	0	0
63	B222	0	0	0	0	0	0	0	0	0	0	0	0	0	0	0	0	0	0	0	0	0	0	0	0	0	0	0	0	0	0	0	0	0	0	0	0	0	0	0	0	0	0	0	0	0	0	0	0
64	B224	0	0	0	0	0	0	0	0	0	0	0	0	0	0	0	0	0	0	0	0	0	0	0	0	0	0	0	0	0	0	0	0	0	0	0	0	0	0	0	0	0	0	0	0	0	0	0	0
65	B225	0	0	0	0	0	0	0	0	0	0	0	0	0	0	0	0	0	0	0	0	0	0	0	0	0	0	0	0	0	0	0	0	0	0	0	0	0	0	0	0	0	0	0	0	0	0	0	0
66	B226	-0.571428571	-0.580645161	-0.819672131	-0.833333333	-0.830508475	-1.051724138	-1.350877193	-1.464285714	-1.563636364	-1.648148148	-1.79245283	-1.769230769	-1.901960784	-1.92	-1.93877551	-1.979166667	-2.021276596	-2	-1.977777778	-2.090909091	-2.139534884	-2.142857143	-2.170731707	-2.2	-2.384615385	-2.368421053	-2.405405405	-2.472222222	-2.657142857	-2.676470588	-2.848484848	-2.774193548	-2.8	-2.75862069	-2.821428571	-2.851851852	-2.884615385	-2.88	-3.041666667	-3.130434783	-3.136363636	-3.333333333	-3.5	-3.421052632	-3.588235294	-3.857142857	-3.833333333	-4
67	B227	0	0	0	0	0	0	0	0	0	0	0	0	0	0	0	0	0	0	0	0	0	0	0	0	0	0	0	0	0	0	0	0	0	0	0	0	0	0	0	0	0	0	0	0	0	0	0	0
68	B229	-0.571428571	0	0	0	0	0	0	0	0	0	0	0	0	0	0	0	0	0	0	0	0	0	0	0	0	0	0	0	0	0	0	0	0	0	0	0	0	0	0	0	0	0	0	0	0	0	0	0
69	B231	0	0	0	0	0	0	0	0	0	0	0	0	0	0	0	0	0	0	0	0	0	0	0	0	0	0	0	0	0	0	0	0	0	0	0	0	0	0	0	0	0	0	0	0	0	0	0	0
70	B2310	-0.571428571	-0.580645161	-0.819672131	-0.833333333	-0.830508475	-1.051724138	-1.350877193	-1.464285714	-1.563636364	-1.648148148	-1.79245283	-1.769230769	-1.901960784	-1.92	-1.93877551	-1.979166667	-2.021276596	-2	-1.977777778	-2.090909091	-2.139534884	-2.142857143	-2.170731707	-2.2	-2.384615385	-2.368421053	-2.405405405	-2.472222222	-2.657142857	-2.676470588	-2.848484848	-2.774193548	-2.8	-2.75862069	-2.821428571	-2.851851852	-2.884615385	-2.88	-3.041666667	-3.130434783	-3.136363636	-3.333333333	-3.5	-3.421052632	-3.588235294	0	0	0
71	B235	0	0	0	0	0	0	0	0	0	0	0	0	0	0	0	0	0	0	0	0	0	0	0	0	0	0	0	0	0	0	0	0	0	0	0	0	0	0	0	0	0	0	0	0	0	0	0	0
72	B237	0	0	0	0	0	0	0	0	0	0	0	0	0	0	0	0	0	0	0	0	0	0	0	0	0	0	0	0	0	0	0	0	0	0	0	0	0	0	0	0	0	0	0	0	0	0	0	0
73	B238	0	0	0	0	0	0	0	0	0	0	0	0	0	0	0	0	0	0	0	0	0	0	0	0	0	0	0	0	0	0	0	0	0	0	0	0	0	0	0	0	0	0	0	0	0	0	0	0
74	B239	0	0	0	0	0	0	0	0	0	0	0	0	0	0	0	0	0	0	0	0	0	0	0	0	0	0	0	0	0	0	0	0	0	0	0	0	0	0	0	0	0	0	0	0	0	0	0	0
75	B240	0	0	0	0	0	0	0	0	0	0	0	0	0	0	0	0	0	0	0	0	0	0	0	0	0	0	0	0	0	0	0	0	0	0	0	0	0	0	0	0	0	0	0	0	0	0	0	0
76	B242	0	0	0	0	0	0	0	0	0	0	0	0	0	0	0	0	0	0	0	0	0	0	0	0	0	0	0	0	0	0	0	0	0	0	0	0	0	0	0	0	0	0	0	0	0	0	0	0
77	B245	0	0	0	0	0	0	0	0	0	0	0	0	0	0	0	0	0	0	0	0	0	0	0	0	0	0	0	0	0	0	0	0	0	0	0	0	0	0	0	0	0	0	0	0	0	0	0	0
78	B246	0	0	0	0	0	0	0	0	0	0	0	0	0	0	0	0	0	0	0	0	0	0	0	0	0	0	0	0	0	0	0	0	0	0	0	0	0	0	0	0	0	0	0	0	0	0	0	0
79	B248	0	0	0	0	0	0	0	0	0	0	0	0	0	0	0	0	0	0	0	0	0	0	0	0	0	0	0	0	0	0	0	0	0	0	0	0	0	0	0	0	0	0	0	0	0	0	0	0
80	B252	-0.571428571	-0.580645161	-0.819672131	-0.833333333	-0.830508475	-1.051724138	-1.350877193	-1.464285714	-1.563636364	-1.648148148	-1.79245283	-1.769230769	-1.901960784	-1.92	-1.93877551	-1.979166667	-2.021276596	-2	-1.977777778	-2.090909091	-2.139534884	-2.142857143	-2.170731707	-2.2	-2.384615385	-2.368421053	-2.405405405	-2.472222222	-2.657142857	-2.676470588	0	0	0	0	0	0	0	0	0	0	0	0	0	0	0	0	0	0
81	B254	0	0	0	0	0	0	0	0	0	0	0	0	0	0	0	0	0	0	0	0	0	0	0	0	0	0	0	0	0	0	0	0	0	0	0	0	0	0	0	0	0	0	0	0	0	0	0	0
82	B255	0	0	0	0	0	0	0	0	0	0	0	0	0	0	0	0	0	0	0	0	0	0	0	0	0	0	0	0	0	0	0	0	0	0	0	0	0	0	0	0	0	0	0	0	0	0	0	0
83	B256	0	0	0	0	0	0	0	0	0	0	0	0	0	0	0	0	0	0	0	0	0	0	0	0	0	0	0	0	0	0	0	0	0	0	0	0	0	0	0	0	0	0	0	0	0	0	0	0
84	B257	0	0	0	0	0	0	0	0	0	0	0	0	0	0	0	0	0	0	0	0	0	0	0	0	0	0	0	0	0	0	0	0	0	0	0	0	0	0	0	0	0	0	0	0	0	0	0	0
85	B258	0	0	0	0	0	0	0	0	0	0	0	0	0	0	0	0	0	0	0	0	0	0	0	0	0	0	0	0	0	0	0	0	0	0	0	0	0	0	0	0	0	0	0	0	0	0	0	0
86	B259	0	0	0	0	0	0	0	0	0	0	0	0	0	0	0	0	0	0	0	0	0	0	0	0	0	0	0	0	0	0	0	0	0	0	0	0	0	0	0	0	0	0	0	0	0	0	0	0
87	B400	-0.571428571	-0.580645161	-0.819672131	-0.833333333	-0.830508475	-1.051724138	-1.350877193	-1.464285714	-1.563636364	-1.648148148	-1.79245283	-1.769230769	-1.901960784	-1.92	-1.93877551	-1.979166667	-2.021276596	-2	-1.977777778	-2.090909091	0	0	0	0	0	0	0	0	0	0	0	0	0	0	0	0	0	0	0	0	0	0	0	0	0	0	0	0
88	B410	-0.571428571	-0.580645161	-0.819672131	-0.833333333	-0.830508475	-1.051724138	-1.350877193	-1.464285714	-1.563636364	-1.648148148	-1.79245283	-1.769230769	-1.901960784	-1.92	-1.93877551	-1.979166667	-2.021276596	-2	-1.977777778	-2.090909091	-2.139534884	-2.142857143	-2.170731707	-2.2	-2.384615385	-2.368421053	-2.405405405	0	0	0	0	0	0	0	0	0	0	0	0	0	0	0	0	0	0	0	0	0
89	B411	0.428571429	0.419354839	0.180327869	0.166666667	0.169491525	0.948275862	1.649122807	1.535714286	1.436363636	1.351851852	1.20754717	1.230769231	2.098039216	2.08	2.06122449	2.020833333	1.978723404	2	2.022222222	1.909090909	1.860465116	1.857142857	1.829268293	1.8	1.615384615	1.631578947	1.594594595	1.527777778	1.342857143	1.323529412	1.151515152	1.225806452	1.2	1.24137931	1.178571429	1.148148148	1.115384615	1.12	0.958333333	1.869565217	1.863636364	1.666666667	1.5	1.578947368	1.411764706	1.142857143	0	0
90	B412	-0.571428571	-0.580645161	0.180327869	0.166666667	0.169491525	-0.051724138	-0.350877193	-0.464285714	-0.563636364	-0.648148148	-0.79245283	-0.769230769	-0.901960784	-0.92	-0.93877551	-0.979166667	-1.021276596	-1	-0.977777778	-1.090909091	-1.139534884	-1.142857143	-1.170731707	-1.2	-1.384615385	-1.368421053	0	0	0	0	0	0	0	0	0	0	0	0	0	0	0	0	0	0	0	0	0	0
91	B414	-0.571428571	-0.580645161	0	0	0	0	0	0	0	0	0	0	0	0	0	0	0	0	0	0	0	0	0	0	0	0	0	0	0	0	0	0	0	0	0	0	0	0	0	0	0	0	0	0	0	0	0	0
92	B416	-0.571428571	-0.580645161	-0.819672131	-0.833333333	-0.830508475	-1.051724138	-1.350877193	-1.464285714	-1.563636364	0	0	0	0	0	0	0	0	0	0	0	0	0	0	0	0	0	0	0	0	0	0	0	0	0	0	0	0	0	0	0	0	0	0	0	0	0	0	0
93	B419	-0.571428571	-0.580645161	-0.819672131	0	0	0	0	0	0	0	0	0	0	0	0	0	0	0	0	0	0	0	0	0	0	0	0	0	0	0	0	0	0	0	0	0	0	0	0	0	0	0	0	0	0	0	0	0
94	B420	0.428571429	0.419354839	1.180327869	1.166666667	1.169491525	0.948275862	1.649122807	1.535714286	1.436363636	1.351851852	1.20754717	1.230769231	1.098039216	1.08	1.06122449	1.020833333	0.978723404	1	1.022222222	0.909090909	0.860465116	0.857142857	0.829268293	0.8	1.615384615	0	0	0	0	0	0	0	0	0	0	0	0	0	0	0	0	0	0	0	0	0	0	0
95	B421	0.428571429	0.419354839	0.180327869	0.166666667	0.169491525	0.948275862	1.649122807	1.535714286	1.436363636	1.351851852	1.20754717	1.230769231	1.098039216	1.08	1.06122449	1.020833333	0.978723404	1	1.022222222	0.909090909	0.860465116	1.857142857	1.829268293	1.8	1.615384615	1.631578947	1.594594595	1.527777778	2.342857143	2.323529412	2.151515152	0	0	0	0	0	0	0	0	0	0	0	0	0	0	0	0	0
96	B422	0.428571429	0.419354839	0.180327869	0.166666667	0.169491525	0.948275862	0.649122807	0.535714286	0.436363636	0.351851852	0.20754717	0.230769231	0.098039216	0.08	0.06122449	0.020833333	-0.021276596	0	0.022222222	0	0	0	0	0	0	0	0	0	0	0	0	0	0	0	0	0	0	0	0	0	0	0	0	0	0	0	0	0
97	B424	-0.571428571	-0.580645161	-0.819672131	-0.833333333	-0.830508475	-1.051724138	-1.350877193	-1.464285714	-1.563636364	-1.648148148	-1.79245283	-1.769230769	-1.901960784	-1.92	-1.93877551	-1.979166667	-2.021276596	-2	-1.977777778	-2.090909091	-2.139534884	-2.142857143	-2.170731707	-2.2	-2.384615385	-2.368421053	-2.405405405	-2.472222222	-2.657142857	-2.676470588	-2.848484848	-2.774193548	-2.8	-2.75862069	-2.821428571	-2.851851852	-2.884615385	-2.88	-3.041666667	-3.130434783	-3.136363636	-3.333333333	0	0	0	0	0	0
98	B425	-0.571428571	-0.580645161	-0.819672131	-0.833333333	-0.830508475	-1.051724138	-1.350877193	-1.464285714	-1.563636364	-1.648148148	-1.79245283	-1.769230769	-1.901960784	-1.92	-1.93877551	-1.979166667	-2.021276596	-2	-1.977777778	-2.090909091	-2.139534884	-2.142857143	-2.170731707	-2.2	0	0	0	0	0	0	0	0	0	0	0	0	0	0	0	0	0	0	0	0	0	0	0	0
99	B426	0.428571429	0.419354839	0.180327869	0.166666667	0.169491525	-0.051724138	-0.350877193	-0.464285714	-0.563636364	-0.648148148	-0.79245283	-0.769230769	-0.901960784	-0.92	-0.93877551	-0.979166667	-1.021276596	-1	-0.977777778	-1.090909091	-1.139534884	-1.142857143	-1.170731707	-1.2	-1.384615385	-1.368421053	-1.405405405	-1.472222222	-1.657142857	-1.676470588	-1.848484848	-1.774193548	-1.8	-1.75862069	-1.821428571	-1.851851852	-1.884615385	-1.88	-2.041666667	-2.130434783	-2.136363636	-2.333333333	-2.5	-2.421052632	-2.588235294	-2.857142857	-2.833333333	-3
100	B427	0.428571429	0.419354839	0.180327869	0.166666667	0.169491525	0	0	0	0	0	0	0	0	0	0	0	0	0	0	0	0	0	0	0	0	0	0	0	0	0	0	0	0	0	0	0	0	0	0	0	0	0	0	0	0	0	0	0
101	B430	0.428571429	0.419354839	0.180327869	0.166666667	0.169491525	-0.051724138	0.649122807	0.535714286	0.436363636	0.351851852	1.20754717	1.230769231	1.098039216	1.08	1.06122449	1.020833333	0.978723404	1	1.022222222	0.909090909	0.860465116	0.857142857	0.829268293	0.8	0.615384615	0.631578947	0.594594595	0.527777778	0	0	0	0	0	0	0	0	0	0	0	0	0	0	0	0	0	0	0	0
102	B431	0.428571429	0.419354839	0.180327869	0.166666667	0	0	0	0	0	0	0	0	0	0	0	0	0	0	0	0	0	0	0	0	0	0	0	0	0	0	0	0	0	0	0	0	0	0	0	0	0	0	0	0	0	0	0	0
103	B432	0.428571429	0.419354839	0.180327869	0.166666667	0.169491525	-0.051724138	0.649122807	0.535714286	0.436363636	0.351851852	0.20754717	0.230769231	0	0	0	0	0	0	0	0	0	0	0	0	0	0	0	0	0	0	0	0	0	0	0	0	0	0	0	0	0	0	0	0	0	0	0	0
104	B434	0.428571429	0.419354839	0.180327869	0.166666667	0.169491525	-0.051724138	-0.350877193	-0.464285714	-0.563636364	-0.648148148	0.20754717	0.230769231	0.098039216	0.08	0.06122449	0.020833333	-0.021276596	0	0.022222222	-0.090909091	-0.139534884	-0.142857143	-0.170731707	-0.2	-0.384615385	-0.368421053	-0.405405405	-0.472222222	-0.657142857	-0.676470588	-0.848484848	-0.774193548	-0.8	-0.75862069	-0.821428571	-0.851851852	-0.884615385	-0.88	-1.041666667	0	0	0	0	0	0	0	0	0
105	B435	-0.571428571	-0.580645161	-0.819672131	-0.833333333	-0.830508475	-1.051724138	-1.350877193	-1.464285714	-1.563636364	-1.648148148	-1.79245283	-1.769230769	-1.901960784	-1.92	-1.93877551	-1.979166667	-2.021276596	-2	-1.977777778	-2.090909091	-2.139534884	-2.142857143	-2.170731707	-2.2	-2.384615385	-2.368421053	-2.405405405	-2.472222222	-2.657142857	-2.676470588	-2.848484848	-2.774193548	-2.8	-2.75862069	-2.821428571	-2.851851852	-2.884615385	-2.88	-3.041666667	-3.130434783	-3.136363636	-3.333333333	-3.5	-3.421052632	-3.588235294	-3.857142857	-3.833333333	-4
106	B436	-0.571428571	-0.580645161	-0.819672131	-0.833333333	-0.830508475	-1.051724138	-1.350877193	-1.464285714	-1.563636364	-1.648148148	-1.79245283	-1.769230769	-1.901960784	-1.92	-1.93877551	0	0	0	0	0	0	0	0	0	0	0	0	0	0	0	0	0	0	0	0	0	0	0	0	0	0	0	0	0	0	0	0	0
107	B440	0.428571429	0.419354839	0.180327869	0.166666667	0.169491525	0.948275862	0.649122807	0.535714286	0.436363636	0.351851852	0.20754717	0.230769231	0.098039216	0.08	0.06122449	0.020833333	-0.021276596	0	0.022222222	-0.090909091	-0.139534884	-0.142857143	-0.170731707	-0.2	0.615384615	0.631578947	0.594594595	0.527777778	0.342857143	0.323529412	0.151515152	0.225806452	0.2	0.24137931	0.178571429	0.148148148	0.115384615	0.12	-0.041666667	-0.130434783	-0.136363636	-0.333333333	-0.5	-0.421052632	-0.588235294	-0.857142857	-0.833333333	-1
108	B442	0.428571429	0.419354839	0.180327869	0.166666667	0.169491525	0.948275862	0.649122807	0.535714286	0.436363636	0.351851852	1.20754717	1.230769231	2.098039216	2.08	2.06122449	2.020833333	1.978723404	2	2.022222222	1.909090909	1.860465116	1.857142857	1.829268293	1.8	1.615384615	1.631578947	1.594594595	1.527777778	1.342857143	1.323529412	1.151515152	1.225806452	1.2	1.24137931	1.178571429	1.148148148	1.115384615	1.12	0.958333333	0.869565217	0.863636364	0.666666667	0.5	0.578947368	0.411764706	0.142857143	0.166666667	0
109	B443	-0.571428571	-0.580645161	-0.819672131	-0.833333333	-0.830508475	-1.051724138	-1.350877193	-1.464285714	-1.563636364	-1.648148148	-1.79245283	-1.769230769	-1.901960784	-1.92	-1.93877551	-1.979166667	0	0	0	0	0	0	0	0	0	0	0	0	0	0	0	0	0	0	0	0	0	0	0	0	0	0	0	0	0	0	0	0
110	B446	0.428571429	0.419354839	0.180327869	0.166666667	0.169491525	-0.051724138	0.649122807	0.535714286	0.436363636	0.351851852	0.20754717	0.230769231	0.098039216	0.08	0.06122449	0.020833333	-0.021276596	0	0.022222222	0.909090909	0.860465116	0.857142857	0.829268293	0.8	0.615384615	0.631578947	0.594594595	0.527777778	0.342857143	0.323529412	0.151515152	0.225806452	0.2	0.24137931	0.178571429	0.148148148	0.115384615	0.12	0	0	0	0	0	0	0	0	0	0
111	B449	0.428571429	0.419354839	0.180327869	0.166666667	0.169491525	0.948275862	0.649122807	0.535714286	0.436363636	0.351851852	0.20754717	0.230769231	0.098039216	0.08	0.06122449	0.020833333	-0.021276596	0	0.022222222	-0.090909091	-0.139534884	-0.142857143	-0.170731707	-0.2	0.615384615	0.631578947	0.594594595	0.527777778	0.342857143	0.323529412	0.151515152	0.225806452	0.2	0.24137931	0.178571429	0.148148148	1.115384615	1.12	0.958333333	0.869565217	0	0	0	0	0	0	0	0
112	B450	0.428571429	0.419354839	0.180327869	0.166666667	0.169491525	-0.051724138	-0.350877193	-0.464285714	-0.563636364	-0.648148148	-0.79245283	-0.769230769	-0.901960784	0	0	0	0	0	0	0	0	0	0	0	0	0	0	0	0	0	0	0	0	0	0	0	0	0	0	0	0	0	0	0	0	0	0	0
113	B452	0.428571429	0.419354839	0.180327869	0.166666667	0.169491525	-0.051724138	0	0	0	0	0	0	0	0	0	0	0	0	0	0	0	0	0	0	0	0	0	0	0	0	0	0	0	0	0	0	0	0	0	0	0	0	0	0	0	0	0	0
114	B455	0	0	0	0	0	0	0	0	0	0	0	0	0	0	0	0	0	0	0	0	0	0	0	0	0	0	0	0	0	0	0	0	0	0	0	0	0	0	0	0	0	0	0	0	0	0	0	0
115	B457	0.428571429	0.419354839	1.180327869	1.166666667	1.169491525	0.948275862	1.649122807	1.535714286	1.436363636	1.351851852	1.20754717	1.230769231	1.098039216	1.08	1.06122449	1.020833333	0.978723404	1	1.022222222	0.909090909	0.860465116	0.857142857	0.829268293	0	0	0	0	0	0	0	0	0	0	0	0	0	0	0	0	0	0	0	0	0	0	0	0	0
116	B458	-0.571428571	-0.580645161	0.180327869	0.166666667	0.169491525	0.948275862	0.649122807	0.535714286	0.436363636	0.351851852	0.20754717	0.230769231	0.098039216	0.08	0.06122449	0.020833333	-0.021276596	0	0.022222222	-0.090909091	-0.139534884	-0.142857143	-0.170731707	-0.2	-0.384615385	-0.368421053	-0.405405405	-0.472222222	-0.657142857	-0.676470588	-0.848484848	-0.774193548	-0.8	-0.75862069	-0.821428571	-0.851851852	-0.884615385	-0.88	-1.041666667	-1.130434783	-1.136363636	-1.333333333	-1.5	-1.421052632	-1.588235294	-1.857142857	-1.833333333	-1
117	B459	-0.571428571	-0.580645161	-0.819672131	-0.833333333	-0.830508475	-0.051724138	-0.350877193	-0.464285714	-0.563636364	-0.648148148	0.20754717	0.230769231	0.098039216	0.08	0.06122449	0.020833333	-0.021276596	0	0.022222222	-0.090909091	-0.139534884	-0.142857143	-0.170731707	0.8	0.615384615	0.631578947	0.594594595	0.527777778	1.342857143	1.323529412	1.151515152	1.225806452	1.2	1.24137931	1.178571429	1.148148148	1.115384615	0	0	0	0	0	0	0	0	0	0	0
118	B468	-0.571428571	-0.580645161	1.180327869	1.166666667	1.169491525	0.948275862	0.649122807	1.535714286	1.436363636	1.351851852	1.20754717	1.230769231	1.098039216	1.08	1.06122449	1.020833333	0.978723404	1	0	0	0	0	0	0	0	0	0	0	0	0	0	0	0	0	0	0	0	0	0	0	0	0	0	0	0	0	0	0
[truncated: 1 more columns]
