# Supplementary material for: Network-based diffusion analysis reveals context-specific dominance of dance communication in foraging honeybees
Source: Nat Commun. 2020 Jan 31;11:625. doi: 10.1038/s41467-020-14410-0 (PMC6994492; doi:10.1038/s41467-020-14410-0)
Supplement: Supplementary file 5 — Supplementary Data 1 [file 41467_2020_14410_MOESM5_ESM.zip › Supplementary Data 1/Trophallaxis_Interaction list_First two trials_Number of interactions.csv]

VertexFrom	VertexTo	TimeStart	TimeStop	Duration
A117	A100	324	325	1
A118	A100	1100	1101	1
A134	A100	1651	1652	1
A116	A111	2272	2273	1
A116	A111	2547	2548	1
A148	A111	6984	6985	1
A518	A111	3204	3205	1
A553	A111	3507	3508	1
A559	A111	6428	6429	1
A118	A113	7073	7074	1
A143	A113	1528	1529	1
A155	A113	2810	2811	1
A539	A113	4680	4681	1
A539	A113	4682	4683	1
A546	A113	1544	1545	1
A546	A113	1547	1548	1
A500	A114	6426	6427	1
A546	A114	1934	1935	1
A111	A116	2272	2273	1
A111	A116	2547	2548	1
A148	A116	1625	1626	1
A159	A116	6943	6944	1
A518	A116	496	497	1
A100	A118	1100	1101	1
A113	A118	7073	7074	1
A114	A118	249	250	1
A114	A118	256	257	1
A114	A118	320	321	1
A117	A118	308	309	1
A143	A118	6769	6770	1
A518	A118	3647	3648	1
A518	A122	2420	2421	1
A539	A122	4695	4696	1
A553	A122	3951	3952	1
A117	A126	345	346	1
A152	A126	1661	1662	1
A518	A126	529	530	1
A518	A126	533	534	1
A142	A130	2397	2398	1
A142	A130	2401	2402	1
A100	A134	1651	1652	1
A117	A134	235	236	1
A518	A134	2109	2110	1
A117	A141	285	286	1
A130	A141	1457	1458	1
A130	A142	2397	2398	1
A130	A142	2401	2402	1
A113	A143	1528	1529	1
A118	A143	6769	6770	1
A111	A148	6984	6985	1
A116	A148	1625	1626	1
A117	A148	275	276	1
A158	A148	1664	1665	1
A159	A148	6444	6445	1
A546	A148	5640	5641	1
A126	A152	1666	1667	1
A113	A155	2810	2811	1
A546	A155	1902	1903	1
A148	A158	1664	1665	1
A546	A158	2580	2581	1
A116	A159	6943	6944	1
A148	A159	6444	6445	1
A518	A159	6483	6484	1
A100	A500	4530	4531	1
A111	A500	2280	2281	1
A114	A500	328	329	1
A114	A500	777	778	1
A114	A500	2287	2288	1
A114	A500	6426	6427	1
A118	A500	1426	1427	1
A113	A512	6089	6090	1
A114	A512	350	351	1
A126	A512	1647	1648	1
A126	A512	1650	1651	1
A152	A512	846	847	1
A152	A512	1661	1662	1
A518	A512	5870	5871	1
A111	A518	3204	3205	1
A116	A518	496	497	1
A118	A518	3647	3648	1
A122	A518	2420	2421	1
A134	A518	2109	2110	1
A159	A518	3201	3202	1
A159	A518	6483	6484	1
A557	A518	3215	3216	1
A100	A519	829	830	1
A100	A519	833	834	1
A113	A519	1841	1842	1
A122	A519	1731	1732	1
A130	A519	1790	1791	1
A148	A519	1892	1893	1
A546	A519	1538	1539	1
A546	A519	2929	2930	1
A552	A519	4512	4513	1
A111	A520	2252	2253	1
A111	A520	2257	2258	1
A111	A520	2260	2261	1
A111	A520	2264	2265	1
A141	A520	2444	2445	1
A100	A5200	1402	1403	1
A113	A5200	3425	3426	1
A117	A5200	1630	1631	1
A118	A5200	652	653	1
A118	A5200	3619	3620	1
A118	A5200	4773	4774	1
A122	A5200	1723	1724	1
A142	A5200	1557	1558	1
A142	A5200	4739	4740	1
A143	A5200	2432	2433	1
A152	A5200	2559	2560	1
A155	A5200	2356	2357	1
A157	A5200	4756	4757	1
A158	A5200	2533	2534	1
A159	A5200	1487	1488	1
A159	A5200	3432	3433	1
A518	A5200	3650	3651	1
A546	A5200	3612	3613	1
A559	A5200	6371	6372	1
A113	A523	784	785	1
A113	A523	795	796	1
A122	A523	3636	3637	1
A143	A523	2122	2123	1
A519	A523	3394	3395	1
A540	A523	7198	7199	1
A559	A523	5236	5237	1
A559	A523	5240	5241	1
A111	A524	1918	1919	1
A114	A524	5571	5572	1
A122	A524	5365	5366	1
A126	A524	1994	1995	1
A130	A524	2448	2449	1
A141	A524	5961	5962	1
A143	A524	2442	2443	1
A157	A524	1509	1510	1
A158	A524	5081	5082	1
A159	A524	1177	1178	1
A159	A524	3426	3427	1
A159	A524	3437	3438	1
A518	A524	549	550	1
A518	A524	554	555	1
A518	A524	5096	5097	1
A518	A524	5127	5128	1
A525	A524	6704	6705	1
A525	A524	6715	6716	1
A546	A524	2280	2281	1
A546	A524	5975	5976	1
A155	A525	1431	1432	1
A518	A525	1196	1197	1
A100	A526	828	829	1
A100	A526	1366	1367	1
A118	A526	1420	1421	1
A118	A526	4780	4781	1
A141	A526	780	781	1
A157	A526	1524	1525	1
A544	A526	6141	6142	1
A126	A527	2039	2040	1
A130	A527	730	731	1
A157	A527	1883	1884	1
A114	A530	342	343	1
A116	A530	1252	1253	1
A142	A530	6215	6216	1
A143	A530	887	888	1
A152	A530	5574	5575	1
A152	A530	5597	5598	1
A155	A530	990	991	1
A539	A530	4986	4987	1
A546	A530	5297	5298	1
A559	A530	5184	5185	1
A114	A533	340	341	1
A117	A533	301	302	1
A126	A533	5675	5676	1
A141	A533	1734	1735	1
A152	A533	1161	1162	1
A157	A533	3390	3391	1
A158	A533	1969	1970	1
A518	A533	2116	2117	1
A519	A533	5606	5607	1
A111	A535	2285	2286	1
A117	A535	311	312	1
A117	A535	1663	1664	1
A118	A535	2958	2959	1
A122	A535	3964	3965	1
A158	A535	2246	2247	1
A158	A535	3764	3765	1
A111	A536	2261	2262	1
A117	A536	306	307	1
A126	A536	3634	3635	1
A142	A536	1524	1525	1
A157	A536	1221	1222	1
A157	A536	3663	3664	1
A111	A539	975	976	1
A111	A539	978	979	1
A113	A539	4680	4681	1
A113	A539	4682	4683	1
A122	A539	2044	2045	1
A122	A539	4695	4696	1
A130	A539	2119	2120	1
A155	A539	950	951	1
A156	A539	1218	1219	1
A114	A540	260	261	1
A114	A540	307	308	1
A118	A540	1375	1376	1
A152	A540	574	575	1
A158	A540	1364	1365	1
A559	A540	6368	6369	1
A114	A544	235	236	1
A114	A544	263	264	1
A114	A544	1518	1519	1
A141	A544	1411	1412	1
A152	A544	867	868	1
A157	A544	1546	1547	1
A113	A546	1544	1545	1
A113	A546	1547	1548	1
A114	A546	793	794	1
A114	A546	1934	1935	1
A118	A546	713	714	1
A142	A546	230	231	1
A148	A546	5640	5641	1
A155	A546	1902	1903	1
A158	A546	2580	2581	1
A553	A546	3529	3530	1
A130	A551	1764	1765	1
A130	A551	4188	4189	1
A147	A551	1839	1840	1
A147	A551	1844	1845	1
A111	A552	1664	1665	1
A111	A552	3768	3769	1
A111	A552	3778	3779	1
A118	A552	1047	1048	1
A118	A552	1696	1697	1
A142	A552	3665	3666	1
A519	A552	4512	4513	1
A539	A552	2846	2847	1
A539	A552	2851	2852	1
A111	A553	3507	3508	1
A122	A553	3951	3952	1
A152	A553	2626	2627	1
A157	A553	2482	2483	1
A546	A553	3529	3530	1
A114	A556	260	261	1
A118	A556	2621	2622	1
A130	A556	3848	3849	1
A130	A556	3854	3855	1
A553	A556	3887	3888	1
A100	A557	1371	1372	1
A111	A557	1259	1260	1
A114	A557	798	799	1
A117	A557	288	289	1
A118	A557	2315	2316	1
A126	A557	2346	2347	1
A130	A557	1484	1485	1
A157	A557	1510	1511	1
A159	A557	1171	1172	1
A518	A557	3215	3216	1
A544	A557	2423	2424	1
A114	A558	3717	3718	1
A122	A558	2831	2832	1
A126	A558	5957	5958	1
A130	A558	1095	1096	1
A130	A558	1104	1105	1
A157	A558	546	547	1
A157	A558	550	551	1
A518	A558	1158	1159	1
A111	A559	6428	6429	1
A540	A559	6368	6369	1
B217	B13	1645	1646	1
B229	B13	2587	2588	1
B229	B13	5363	5364	1
B235	B13	3592	3593	1
B237	B13	5413	5414	1
B427	B13	1636	1637	1
B436	B13	5266	5267	1
B455	B13	7184	7185	1
B221	B210	1623	1624	1
B239	B210	2390	2391	1
B252	B210	6554	6555	1
B412	B210	6883	6884	1
B221	B212	4676	4677	1
B237	B212	6924	6925	1
B246	B212	4672	4673	1
B254	B212	2141	2142	1
B259	B212	2180	2181	1
B455	B212	6885	6886	1
B13	B214	2587	2588	1
B220	B214	6919	6920	1
B229	B214	2574	2575	1
B237	B214	372	373	1
B258	B214	2734	2735	1
B258	B214	2736	2737	1
B212	B215	1732	1733	1
B221	B215	1667	1668	1
B224	B215	1145	1146	1
B231	B215	1576	1577	1
B246	B215	1767	1768	1
B259	B215	1824	1825	1
B219	B2150	4027	4028	1
B224	B2150	737	738	1
B224	B2150	748	749	1
B246	B2150	3085	3086	1
B255	B2150	1554	1555	1
B259	B2150	3825	3826	1
B212	B216	2136	2137	1
B220	B216	3723	3724	1
B254	B217	3149	3150	1
B422	B217	3836	3837	1
B210	B218	2031	2032	1
B217	B218	1321	1322	1
B219	B218	3627	3628	1
B220	B218	1139	1140	1
B235	B218	3588	3589	1
B255	B218	1139	1140	1
B258	B218	1974	1975	1
B259	B218	3061	3062	1
B427	B218	2898	2899	1
B218	B219	3627	3628	1
B221	B219	3255	3256	1
B221	B219	3260	3261	1
B225	B219	1866	1867	1
B225	B219	4968	4969	1
B237	B219	6911	6912	1
B245	B219	5361	5362	1
B414	B219	3167	3168	1
B421	B219	4486	4487	1
B443	B219	4144	4145	1
B443	B219	4599	4600	1
B457	B219	4928	4929	1
B212	B22	971	972	1
B221	B22	1621	1622	1
B436	B22	5940	5941	1
B214	B220	6919	6920	1
B216	B220	3723	3724	1
B237	B220	313	314	1
B255	B220	1139	1140	1
B256	B220	4941	4942	1
B210	B221	1623	1624	1
B212	B221	4676	4677	1
B219	B221	3255	3256	1
B219	B221	3260	3261	1
B222	B221	868	869	1
B222	B221	1276	1277	1
B229	B221	6722	6723	1
B257	B221	5996	5997	1
B259	B221	4961	4962	1
B221	B222	868	869	1
B221	B222	1276	1277	1
B231	B224	2785	2786	1
B235	B224	3144	3145	1
B237	B224	338	339	1
B237	B224	4203	4204	1
B400	B224	6116	6117	1
B414	B224	3172	3173	1
B416	B224	3187	3188	1
B416	B224	6101	6102	1
B450	B224	3127	3128	1
B450	B224	3138	3139	1
B219	B225	1866	1867	1
B219	B225	4968	4969	1
B227	B225	4634	4635	1
B255	B225	1861	1862	1
B436	B225	6556	6557	1
B222	B227	857	858	1
B224	B227	733	734	1
B225	B227	4634	4635	1
B237	B227	783	784	1
B259	B227	3870	3871	1
B410	B227	5384	5385	1
B410	B227	5389	5390	1
B432	B227	5387	5388	1
B443	B227	4618	4619	1
B455	B227	975	976	1
B13	B229	2587	2588	1
B13	B229	5363	5364	1
B240	B229	3616	3617	1
B240	B229	5359	5360	1
B248	B229	5736	5737	1
B258	B229	3590	3591	1
B400	B229	4652	4653	1
B443	B229	4652	4653	1
B459	B229	4986	4987	1
B224	B231	2785	2786	1
B225	B231	345	346	1
B225	B231	4288	4289	1
B2310	B231	7067	7068	1
B256	B231	3201	3202	1
B435	B231	7101	7102	1
B217	B2310	1644	1645	1
B22	B2310	5486	5487	1
B231	B2310	7067	7068	1
B248	B2310	1511	1512	1
B248	B2310	1513	1514	1
B457	B2310	5306	5307	1
B13	B235	3592	3593	1
B212	B235	2180	2181	1
B216	B235	1376	1377	1
B218	B235	3588	3589	1
B224	B235	1189	1190	1
B227	B235	2131	2132	1
B240	B235	3610	3611	1
B245	B235	1164	1165	1
B259	B235	2186	2187	1
B430	B235	4257	4258	1
B459	B235	7053	7054	1
B13	B237	5413	5414	1
B212	B237	6924	6925	1
B219	B237	6911	6912	1
B224	B237	338	339	1
B224	B237	4203	4204	1
B246	B237	4238	4239	1
B248	B237	4994	4995	1
B255	B237	6895	6896	1
B457	B237	4938	4939	1
B220	B238	1171	1172	1
B246	B238	983	984	1
B248	B238	1134	1135	1
B446	B238	7155	7156	1
B210	B239	2390	2391	1
B246	B239	5345	5346	1
B248	B239	1519	1520	1
B255	B239	1868	1869	1
B229	B240	5359	5360	1
B235	B240	3610	3611	1
B219	B242	506	507	1
B258	B242	5991	5992	1
B435	B242	7125	7126	1
B219	B245	5361	5362	1
B254	B245	7180	7181	1
B459	B245	5377	5378	1
B212	B246	4672	4673	1
B237	B246	4238	4239	1
B239	B246	5345	5346	1
B248	B246	3892	3893	1
B256	B246	7134	7135	1
B259	B246	3470	3471	1
B400	B246	4649	4650	1
B419	B246	3046	3047	1
B430	B246	6374	6375	1
B431	B246	2744	2745	1
B229	B248	5736	5737	1
B237	B248	4994	4995	1
B239	B248	1519	1520	1
B246	B248	3882	3883	1
B419	B248	3425	3426	1
B210	B252	6554	6555	1
B259	B252	2667	2668	1
B414	B252	2752	2753	1
B443	B252	5089	5090	1
B452	B252	4697	4698	1
B212	B254	2141	2142	1
B217	B254	3149	3150	1
B245	B254	7180	7181	1
B255	B254	3084	3085	1
B257	B254	1683	1684	1
B220	B255	1139	1140	1
B225	B255	1861	1862	1
B237	B255	6895	6896	1
B239	B255	1868	1869	1
B254	B255	3084	3085	1
B212	B256	1326	1327	1
B219	B256	502	503	1
B220	B256	4941	4942	1
B221	B256	1248	1249	1
B221	B256	1252	1253	1
B221	B256	1265	1266	1
B224	B256	317	318	1
B224	B256	341	342	1
B224	B256	1203	1204	1
B231	B256	3201	3202	1
B246	B256	7134	7135	1
B248	B256	1135	1136	1
B435	B256	7131	7132	1
B221	B257	5996	5997	1
B254	B257	1683	1684	1
B455	B257	2910	2911	1
B229	B258	3590	3591	1
B242	B258	5991	5992	1
B432	B258	4212	4213	1
B443	B258	4175	4176	1
B452	B258	4694	4695	1
B212	B259	2180	2181	1
B221	B259	4961	4962	1
B227	B259	3870	3871	1
B246	B259	3470	3471	1
B452	B259	2684	2685	1
B459	B259	7065	7066	1
B468	B259	3404	3405	1
B224	B400	761	762	1
B224	B400	6116	6117	1
B229	B400	4652	4653	1
B239	B400	2890	2891	1
B246	B400	4649	4650	1
B425	B400	5002	5003	1
B443	B400	4652	4653	1
B452	B400	4644	4645	1
B227	B410	5384	5385	1
B452	B410	4969	4970	1
B210	B411	3449	3450	1
B218	B411	3582	3583	1
B219	B411	916	917	1
B224	B411	1614	1615	1
B237	B411	1995	1996	1
B237	B411	2390	2391	1
B248	B411	804	805	1
B257	B411	1727	1728	1
B258	B411	898	899	1
B259	B411	1831	1832	1
B414	B411	3441	3442	1
B414	B411	5240	5241	1
B210	B412	6883	6884	1
B217	B412	1321	1322	1
B219	B412	1344	1345	1
B237	B412	3388	3389	1
B245	B412	3466	3467	1
B248	B412	2346	2347	1
B219	B414	3167	3168	1
B224	B414	359	360	1
B224	B414	3172	3173	1
B224	B416	3187	3188	1
B224	B416	6101	6102	1
B246	B419	3046	3047	1
B248	B419	3425	3426	1
B436	B419	6838	6839	1
B457	B419	4482	4483	1
B212	B420	2986	2987	1
B212	B420	3304	3305	1
B219	B420	1901	1902	1
B225	B420	352	353	1
B240	B420	1096	1097	1
B257	B420	2891	2892	1
B259	B420	3444	3445	1
B212	B421	1726	1727	1
B219	B421	4486	4487	1
B220	B421	796	797	1
B221	B421	848	849	1
B221	B421	1635	1636	1
B221	B421	1641	1642	1
B224	B421	3809	3810	1
B237	B421	789	790	1
B239	B421	2864	2865	1
B248	B421	807	808	1
B254	B421	2796	2797	1
B427	B421	6195	6196	1
B216	B422	2467	2468	1
B219	B422	913	914	1
B222	B422	864	865	1
B237	B422	789	790	1
B254	B422	2473	2474	1
B259	B422	2622	2623	1
B259	B422	2624	2625	1
B259	B422	2646	2647	1
B427	B422	1627	1628	1
B427	B422	2556	2557	1
B435	B422	7099	7100	1
B219	B424	472	473	1
B221	B424	872	873	1
B222	B424	1659	1660	1
B227	B424	1670	1671	1
B229	B424	1688	1689	1
B229	B424	3952	3953	1
B257	B424	1732	1733	1
B427	B424	2934	2935	1
B455	B424	5126	5127	1
B224	B425	338	339	1
B237	B425	325	326	1
B240	B425	732	733	1
B242	B425	2255	2256	1
B246	B425	3044	3045	1
B248	B425	769	770	1
B400	B425	5002	5003	1
B455	B425	928	929	1
B455	B425	2245	2246	1
B237	B426	375	376	1
B258	B427	881	882	1
B421	B427	6195	6196	1
B457	B427	3619	3620	1
B216	B430	1029	1030	1
B217	B430	2024	2025	1
B235	B430	4257	4258	1
B246	B430	6374	6375	1
B434	B430	6358	6359	1
B455	B430	973	974	1
B222	B431	877	878	1
B237	B431	322	323	1
B246	B431	2744	2745	1
B452	B431	2334	2335	1
B225	B432	1098	1099	1
B227	B432	5387	5388	1
B258	B432	4212	4213	1
B224	B434	1202	1203	1
B237	B434	370	371	1
B238	B434	3555	3556	1
B259	B434	999	1000	1
B420	B434	4394	4395	1
B431	B434	4526	4527	1
B210	B435	4166	4167	1
B231	B435	7101	7102	1
B242	B435	7125	7126	1
B256	B435	7131	7132	1
B258	B435	4693	4694	1
B422	B435	7099	7100	1
B452	B435	4694	4695	1
B13	B436	5266	5267	1
B22	B436	5940	5941	1
B225	B436	6556	6557	1
B237	B436	768	769	1
B237	B436	2409	2410	1
B248	B436	830	831	1
B419	B436	1401	1402	1
B419	B436	6838	6839	1
B431	B436	1392	1393	1
B212	B440	983	984	1
B231	B440	1590	1591	1
B246	B442	1316	1317	1
B246	B442	2293	2294	1
B254	B442	1381	1382	1
B419	B442	1403	1404	1
B219	B443	4144	4145	1
B219	B443	4599	4600	1
B224	B443	1620	1621	1
B227	B443	4618	4619	1
B229	B443	4652	4653	1
B252	B443	5089	5090	1
B258	B443	4175	4176	1
B400	B443	4651	4652	1
B225	B446	3295	3296	1
B237	B446	341	342	1
B237	B446	3308	3309	1
B238	B446	7155	7156	1
B416	B446	3252	3253	1
B452	B446	1926	1927	1
B13	B449	4927	4928	1
B215	B449	3484	3485	1
B219	B449	957	958	1
B224	B449	1611	1612	1
B229	B449	4621	4622	1
B239	B449	2372	2373	1
B255	B449	4774	4775	1
B259	B449	972	973	1
B259	B449	3454	3455	1
B414	B449	2366	2367	1
B416	B449	4890	4891	1
B224	B450	3138	3139	1
B246	B450	1789	1790	1
B259	B450	2674	2675	1
B13	B452	5889	5890	1
B237	B452	330	331	1
B239	B452	1070	1071	1
B252	B452	4697	4698	1
B258	B452	4694	4695	1
B259	B452	2684	2685	1
B400	B452	4644	4645	1
B410	B452	4969	4970	1
B431	B452	2334	2335	1
B13	B455	7184	7185	1
B257	B455	2910	2911	1
B443	B455	5116	5117	1
B219	B457	1917	1918	1
B219	B457	4928	4929	1
B220	B457	2679	2680	1
B237	B457	4938	4939	1
B240	B457	5746	5747	1
B419	B457	4482	4483	1
B427	B457	3619	3620	1
B452	B457	1954	1955	1
B212	B458	1701	1702	1
B212	B458	1721	1722	1
B219	B458	1830	1831	1
B239	B458	1490	1491	1
B248	B458	1527	1528	1
B258	B458	6565	6566	1
B259	B458	3026	3027	1
B259	B458	6725	6726	1
B410	B458	5378	5379	1
B414	B458	1377	1378	1
B414	B458	1380	1381	1
B427	B458	2931	2932	1
B210	B459	2811	2812	1
B225	B459	2932	2933	1
B229	B459	4986	4987	1
B235	B459	7053	7054	1
B245	B459	5377	5378	1
B248	B459	3896	3897	1
B255	B459	327	328	1
B259	B459	2631	2632	1
B259	B459	7065	7066	1
B427	B459	1647	1648	1
B210	B468	2380	2381	1
B212	B468	1323	1324	1
B219	B468	478	479	1
B224	B468	2462	2463	1
B227	B468	2559	2560	1
B237	B468	2393	2394	1
B239	B468	1514	1515	1
B246	B468	1359	1360	1
B254	B468	2471	2472	1
B259	B468	3404	3405	1
B425	B468	6102	6103	1
B427	B468	2555	2556	1
B427	B468	2577	2578	1
