# Supplementary material for: Network-based diffusion analysis reveals context-specific dominance of dance communication in foraging honeybees
Source: Nat Commun. 2020 Jan 31;11:625. doi: 10.1038/s41467-020-14410-0 (PMC6994492; doi:10.1038/s41467-020-14410-0)
Supplement: Supplementary file 5 — Supplementary Data 1 [file 41467_2020_14410_MOESM5_ESM.zip › Supplementary Data 1/Trophallaxis_Interaction list_Number of interactions.csv]

VertexFrom	VertexTo	TimeStart	TimeStop	Duration
A100	A118	1100	1101	1
A100	A134	1651	1652	1
A100	A500	4530	4531	1
A100	A519	829	830	1
A100	A519	833	834	1
A100	A5200	1402	1403	1
A100	A526	828	829	1
A100	A526	1366	1367	1
A100	A557	1371	1372	1
A111	A116	2272	2273	1
A111	A116	2547	2548	1
A111	A148	6984	6985	1
A111	A500	2280	2281	1
A111	A518	3204	3205	1
A111	A520	2252	2253	1
A111	A520	2257	2258	1
A111	A520	2260	2261	1
A111	A520	2264	2265	1
A111	A524	1918	1919	1
A111	A535	2285	2286	1
A111	A536	2261	2262	1
A111	A539	975	976	1
A111	A539	978	979	1
A111	A552	1664	1665	1
A111	A552	3768	3769	1
A111	A552	3778	3779	1
A111	A553	3507	3508	1
A111	A557	1259	1260	1
A111	A559	6428	6429	1
A113	A118	7073	7074	1
A113	A143	1528	1529	1
A113	A155	2810	2811	1
A113	A512	6089	6090	1
A113	A519	1841	1842	1
A113	A5200	3425	3426	1
A113	A523	784	785	1
A113	A523	795	796	1
A113	A539	4680	4681	1
A113	A539	4682	4683	1
A113	A546	1544	1545	1
A113	A546	1547	1548	1
A114	A118	249	250	1
A114	A118	256	257	1
A114	A118	320	321	1
A114	A500	328	329	1
A114	A500	777	778	1
A114	A500	2287	2288	1
A114	A500	6426	6427	1
A114	A512	350	351	1
A114	A524	5571	5572	1
A114	A530	342	343	1
A114	A533	340	341	1
A114	A540	260	261	1
A114	A540	307	308	1
A114	A544	235	236	1
A114	A544	263	264	1
A114	A544	1518	1519	1
A114	A546	793	794	1
A114	A546	1934	1935	1
A114	A556	260	261	1
A114	A557	798	799	1
A114	A558	3717	3718	1
A116	A111	2272	2273	1
A116	A111	2547	2548	1
A116	A148	1625	1626	1
A116	A159	6943	6944	1
A116	A518	496	497	1
A116	A530	1252	1253	1
A117	A100	324	325	1
A117	A118	308	309	1
A117	A126	345	346	1
A117	A134	235	236	1
A117	A141	285	286	1
A117	A148	275	276	1
A117	A5200	1630	1631	1
A117	A533	301	302	1
A117	A535	311	312	1
A117	A535	1663	1664	1
A117	A536	306	307	1
A117	A557	288	289	1
A118	A100	1100	1101	1
A118	A113	7073	7074	1
A118	A143	6769	6770	1
A118	A500	1426	1427	1
A118	A518	3647	3648	1
A118	A5200	652	653	1
A118	A5200	3619	3620	1
A118	A5200	4773	4774	1
A118	A526	1420	1421	1
A118	A526	4780	4781	1
A118	A535	2958	2959	1
A118	A540	1375	1376	1
A118	A546	713	714	1
A118	A552	1047	1048	1
A118	A552	1696	1697	1
A118	A556	2621	2622	1
A118	A557	2315	2316	1
A122	A518	2420	2421	1
A122	A519	1731	1732	1
A122	A5200	1723	1724	1
A122	A523	3636	3637	1
A122	A524	5365	5366	1
A122	A535	3964	3965	1
A122	A539	2044	2045	1
A122	A539	4695	4696	1
A122	A553	3951	3952	1
A122	A558	2831	2832	1
A126	A152	1666	1667	1
A126	A512	1647	1648	1
A126	A512	1650	1651	1
A126	A524	1994	1995	1
A126	A527	2039	2040	1
A126	A533	5675	5676	1
A126	A536	3634	3635	1
A126	A557	2346	2347	1
A126	A558	5957	5958	1
A130	A141	1457	1458	1
A130	A142	2397	2398	1
A130	A142	2401	2402	1
A130	A519	1790	1791	1
A130	A524	2448	2449	1
A130	A527	730	731	1
A130	A539	2119	2120	1
A130	A551	1764	1765	1
A130	A551	4188	4189	1
A130	A556	3848	3849	1
A130	A556	3854	3855	1
A130	A557	1484	1485	1
A130	A558	1095	1096	1
A130	A558	1104	1105	1
A134	A100	1651	1652	1
A134	A518	2109	2110	1
A141	A520	2444	2445	1
A141	A524	5961	5962	1
A141	A526	780	781	1
A141	A533	1734	1735	1
A141	A544	1411	1412	1
A142	A130	2397	2398	1
A142	A130	2401	2402	1
A142	A5200	1557	1558	1
A142	A5200	4739	4740	1
A142	A530	6215	6216	1
A142	A536	1524	1525	1
A142	A546	230	231	1
A142	A552	3665	3666	1
A143	A113	1528	1529	1
A143	A118	6769	6770	1
A143	A5200	2432	2433	1
A143	A523	2122	2123	1
A143	A524	2442	2443	1
A143	A530	887	888	1
A147	A551	1839	1840	1
A147	A551	1844	1845	1
A148	A111	6984	6985	1
A148	A116	1625	1626	1
A148	A158	1664	1665	1
A148	A159	6444	6445	1
A148	A519	1892	1893	1
A148	A546	5640	5641	1
A152	A126	1661	1662	1
A152	A512	846	847	1
A152	A512	1661	1662	1
A152	A5200	2559	2560	1
A152	A530	5574	5575	1
A152	A530	5597	5598	1
A152	A533	1161	1162	1
A152	A540	574	575	1
A152	A544	867	868	1
A152	A553	2626	2627	1
A155	A113	2810	2811	1
A155	A5200	2356	2357	1
A155	A525	1431	1432	1
A155	A530	990	991	1
A155	A539	950	951	1
A155	A546	1902	1903	1
A156	A539	1218	1219	1
A157	A5200	4756	4757	1
A157	A524	1509	1510	1
A157	A526	1524	1525	1
A157	A527	1883	1884	1
A157	A533	3390	3391	1
A157	A536	1221	1222	1
A157	A536	3663	3664	1
A157	A544	1546	1547	1
A157	A553	2482	2483	1
A157	A557	1510	1511	1
A157	A558	546	547	1
A157	A558	550	551	1
A158	A148	1664	1665	1
A158	A5200	2533	2534	1
A158	A524	5081	5082	1
A158	A533	1969	1970	1
A158	A535	2246	2247	1
A158	A535	3764	3765	1
A158	A540	1364	1365	1
A158	A546	2580	2581	1
A159	A116	6943	6944	1
A159	A148	6444	6445	1
A159	A518	3201	3202	1
A159	A518	6483	6484	1
A159	A5200	1487	1488	1
A159	A5200	3432	3433	1
A159	A524	1177	1178	1
A159	A524	3426	3427	1
A159	A524	3437	3438	1
A159	A557	1171	1172	1
A500	A114	6426	6427	1
A518	A111	3204	3205	1
A518	A116	496	497	1
A518	A118	3647	3648	1
A518	A122	2420	2421	1
A518	A126	529	530	1
A518	A126	533	534	1
A518	A134	2109	2110	1
A518	A159	6483	6484	1
A518	A512	5870	5871	1
A518	A5200	3650	3651	1
A518	A524	549	550	1
A518	A524	554	555	1
A518	A524	5096	5097	1
A518	A524	5127	5128	1
A518	A525	1196	1197	1
A518	A533	2116	2117	1
A518	A557	3215	3216	1
A518	A558	1158	1159	1
A519	A523	3394	3395	1
A519	A533	5606	5607	1
A519	A552	4512	4513	1
A525	A524	6704	6705	1
A525	A524	6715	6716	1
A539	A113	4680	4681	1
A539	A113	4682	4683	1
A539	A122	4695	4696	1
A539	A530	4986	4987	1
A539	A552	2846	2847	1
A539	A552	2851	2852	1
A540	A523	7198	7199	1
A540	A559	6368	6369	1
A544	A526	6141	6142	1
A544	A557	2423	2424	1
A546	A113	1544	1545	1
A546	A113	1547	1548	1
A546	A114	1934	1935	1
A546	A148	5640	5641	1
A546	A155	1902	1903	1
A546	A158	2580	2581	1
A546	A519	1538	1539	1
A546	A519	2929	2930	1
A546	A5200	3612	3613	1
A546	A524	2280	2281	1
A546	A524	5975	5976	1
A546	A530	5297	5298	1
A546	A553	3529	3530	1
A552	A519	4512	4513	1
A553	A111	3507	3508	1
A553	A122	3951	3952	1
A553	A546	3529	3530	1
A553	A556	3887	3888	1
A557	A518	3215	3216	1
A559	A111	6428	6429	1
A559	A5200	6371	6372	1
A559	A523	5236	5237	1
A559	A523	5240	5241	1
A559	A530	5184	5185	1
A559	A540	6368	6369	1
B13	B214	2587	2588	1
B13	B229	2587	2588	1
B13	B229	5363	5364	1
B13	B235	3592	3593	1
B13	B237	5413	5414	1
B13	B436	5266	5267	1
B13	B449	4927	4928	1
B13	B452	5889	5890	1
B13	B455	7184	7185	1
B210	B218	2031	2032	1
B210	B221	1623	1624	1
B210	B239	2390	2391	1
B210	B252	6554	6555	1
B210	B411	3449	3450	1
B210	B412	6883	6884	1
B210	B435	4166	4167	1
B210	B459	2811	2812	1
B210	B468	2380	2381	1
B212	B215	1732	1733	1
B212	B216	2136	2137	1
B212	B22	971	972	1
B212	B221	4676	4677	1
B212	B235	2180	2181	1
B212	B237	6924	6925	1
B212	B246	4672	4673	1
B212	B254	2141	2142	1
B212	B256	1326	1327	1
B212	B259	2180	2181	1
B212	B420	2986	2987	1
B212	B420	3304	3305	1
B212	B421	1726	1727	1
B212	B440	983	984	1
B212	B458	1701	1702	1
B212	B458	1721	1722	1
B212	B468	1323	1324	1
B214	B220	6919	6920	1
B215	B449	3484	3485	1
B216	B220	3723	3724	1
B216	B235	1376	1377	1
B216	B422	2467	2468	1
B216	B430	1029	1030	1
B217	B13	1645	1646	1
B217	B218	1321	1322	1
B217	B2310	1644	1645	1
B217	B254	3149	3150	1
B217	B412	1321	1322	1
B217	B430	2024	2025	1
B218	B219	3627	3628	1
B218	B235	3588	3589	1
B218	B411	3582	3583	1
B219	B2150	4027	4028	1
B219	B218	3627	3628	1
B219	B221	3255	3256	1
B219	B221	3260	3261	1
B219	B225	1866	1867	1
B219	B225	4968	4969	1
B219	B237	6911	6912	1
B219	B242	506	507	1
B219	B245	5361	5362	1
B219	B256	502	503	1
B219	B411	916	917	1
B219	B412	1344	1345	1
B219	B414	3167	3168	1
B219	B420	1901	1902	1
B219	B421	4486	4487	1
B219	B422	913	914	1
B219	B424	472	473	1
B219	B443	4144	4145	1
B219	B443	4599	4600	1
B219	B449	957	958	1
B219	B457	1917	1918	1
B219	B457	4928	4929	1
B219	B458	1830	1831	1
B219	B468	478	479	1
B22	B2310	5486	5487	1
B22	B436	5940	5941	1
B220	B214	6919	6920	1
B220	B216	3723	3724	1
B220	B218	1139	1140	1
B220	B238	1171	1172	1
B220	B255	1139	1140	1
B220	B256	4941	4942	1
B220	B421	796	797	1
B220	B457	2679	2680	1
B221	B210	1623	1624	1
B221	B212	4676	4677	1
B221	B215	1667	1668	1
B221	B219	3255	3256	1
B221	B219	3260	3261	1
B221	B22	1621	1622	1
B221	B222	868	869	1
B221	B222	1276	1277	1
B221	B256	1248	1249	1
B221	B256	1252	1253	1
B221	B256	1265	1266	1
B221	B257	5996	5997	1
B221	B259	4961	4962	1
B221	B421	848	849	1
B221	B421	1635	1636	1
B221	B421	1641	1642	1
B221	B424	872	873	1
B222	B221	868	869	1
B222	B221	1276	1277	1
B222	B227	857	858	1
B222	B422	864	865	1
B222	B424	1659	1660	1
B222	B431	877	878	1
B224	B215	1145	1146	1
B224	B2150	737	738	1
B224	B2150	748	749	1
B224	B227	733	734	1
B224	B231	2785	2786	1
B224	B235	1189	1190	1
B224	B237	338	339	1
B224	B237	4203	4204	1
B224	B256	317	318	1
B224	B256	341	342	1
B224	B256	1203	1204	1
B224	B400	761	762	1
B224	B400	6116	6117	1
B224	B411	1614	1615	1
B224	B414	359	360	1
B224	B414	3172	3173	1
B224	B416	3187	3188	1
B224	B416	6101	6102	1
B224	B421	3809	3810	1
B224	B425	338	339	1
B224	B434	1202	1203	1
B224	B443	1620	1621	1
B224	B449	1611	1612	1
B224	B450	3138	3139	1
B224	B468	2462	2463	1
B225	B219	1866	1867	1
B225	B219	4968	4969	1
B225	B227	4634	4635	1
B225	B231	345	346	1
B225	B231	4288	4289	1
B225	B255	1861	1862	1
B225	B420	352	353	1
B225	B432	1098	1099	1
B225	B436	6556	6557	1
B225	B446	3295	3296	1
B225	B459	2932	2933	1
B227	B225	4634	4635	1
B227	B235	2131	2132	1
B227	B259	3870	3871	1
B227	B410	5384	5385	1
B227	B424	1670	1671	1
B227	B432	5387	5388	1
B227	B443	4618	4619	1
B227	B468	2559	2560	1
B229	B13	2587	2588	1
B229	B13	5363	5364	1
B229	B214	2574	2575	1
B229	B221	6722	6723	1
B229	B240	5359	5360	1
B229	B248	5736	5737	1
B229	B258	3590	3591	1
B229	B400	4652	4653	1
B229	B424	1688	1689	1
B229	B424	3952	3953	1
B229	B443	4652	4653	1
B229	B449	4621	4622	1
B229	B459	4986	4987	1
B231	B215	1576	1577	1
B231	B224	2785	2786	1
B231	B2310	7067	7068	1
B231	B256	3201	3202	1
B231	B435	7101	7102	1
B231	B440	1590	1591	1
B2310	B231	7067	7068	1
B235	B13	3592	3593	1
B235	B218	3588	3589	1
B235	B224	3144	3145	1
B235	B240	3610	3611	1
B235	B430	4257	4258	1
B235	B459	7053	7054	1
B237	B13	5413	5414	1
B237	B212	6924	6925	1
B237	B214	372	373	1
B237	B219	6911	6912	1
B237	B220	313	314	1
B237	B224	338	339	1
B237	B224	4203	4204	1
B237	B227	783	784	1
B237	B246	4238	4239	1
B237	B248	4994	4995	1
B237	B255	6895	6896	1
B237	B411	1995	1996	1
B237	B411	2390	2391	1
B237	B412	3388	3389	1
B237	B421	789	790	1
B237	B422	789	790	1
B237	B425	325	326	1
B237	B426	375	376	1
B237	B431	322	323	1
B237	B434	370	371	1
B237	B436	768	769	1
B237	B436	2409	2410	1
B237	B446	341	342	1
B237	B446	3308	3309	1
B237	B452	330	331	1
B237	B457	4938	4939	1
B237	B468	2393	2394	1
B238	B434	3555	3556	1
B238	B446	7155	7156	1
B239	B210	2390	2391	1
B239	B246	5345	5346	1
B239	B248	1519	1520	1
B239	B255	1868	1869	1
B239	B400	2890	2891	1
B239	B421	2864	2865	1
B239	B449	2372	2373	1
B239	B452	1070	1071	1
B239	B458	1490	1491	1
B239	B468	1514	1515	1
B240	B229	3616	3617	1
B240	B229	5359	5360	1
B240	B235	3610	3611	1
B240	B420	1096	1097	1
B240	B425	732	733	1
B240	B457	5746	5747	1
B242	B258	5991	5992	1
B242	B425	2255	2256	1
B242	B435	7125	7126	1
B245	B219	5361	5362	1
B245	B235	1164	1165	1
B245	B254	7180	7181	1
B245	B412	3466	3467	1
B245	B459	5377	5378	1
B246	B212	4672	4673	1
B246	B215	1767	1768	1
B246	B2150	3085	3086	1
B246	B237	4238	4239	1
B246	B238	983	984	1
B246	B239	5345	5346	1
B246	B248	3882	3883	1
B246	B256	7134	7135	1
B246	B259	3470	3471	1
B246	B400	4649	4650	1
B246	B419	3046	3047	1
B246	B425	3044	3045	1
B246	B430	6374	6375	1
B246	B431	2744	2745	1
B246	B442	1316	1317	1
B246	B442	2293	2294	1
B246	B450	1789	1790	1
B246	B468	1359	1360	1
B248	B229	5736	5737	1
B248	B2310	1511	1512	1
B248	B2310	1513	1514	1
B248	B237	4994	4995	1
B248	B238	1134	1135	1
B248	B239	1519	1520	1
B248	B246	3892	3893	1
B248	B256	1135	1136	1
B248	B411	804	805	1
B248	B412	2346	2347	1
B248	B419	3425	3426	1
B248	B421	807	808	1
B248	B425	769	770	1
B248	B436	830	831	1
B248	B458	1527	1528	1
B248	B459	3896	3897	1
B252	B210	6554	6555	1
B252	B443	5089	5090	1
B252	B452	4697	4698	1
B254	B212	2141	2142	1
B254	B217	3149	3150	1
B254	B245	7180	7181	1
B254	B255	3084	3085	1
B254	B257	1683	1684	1
B254	B421	2796	2797	1
B254	B422	2473	2474	1
B254	B442	1381	1382	1
B254	B468	2471	2472	1
B255	B2150	1554	1555	1
B255	B218	1139	1140	1
B255	B220	1139	1140	1
B255	B225	1861	1862	1
B255	B237	6895	6896	1
B255	B239	1868	1869	1
B255	B254	3084	3085	1
B255	B449	4774	4775	1
B255	B459	327	328	1
B256	B220	4941	4942	1
B256	B231	3201	3202	1
B256	B246	7134	7135	1
B256	B435	7131	7132	1
B257	B221	5996	5997	1
B257	B254	1683	1684	1
B257	B411	1727	1728	1
B257	B420	2891	2892	1
B257	B424	1732	1733	1
B257	B455	2910	2911	1
B258	B214	2734	2735	1
B258	B214	2736	2737	1
B258	B218	1974	1975	1
B258	B229	3590	3591	1
B258	B242	5991	5992	1
B258	B411	898	899	1
B258	B427	881	882	1
B258	B432	4212	4213	1
B258	B435	4693	4694	1
B258	B443	4175	4176	1
B258	B452	4694	4695	1
B258	B458	6565	6566	1
B259	B212	2180	2181	1
B259	B215	1824	1825	1
B259	B2150	3825	3826	1
B259	B218	3061	3062	1
B259	B221	4961	4962	1
B259	B227	3870	3871	1
B259	B235	2186	2187	1
B259	B246	3470	3471	1
B259	B252	2667	2668	1
B259	B411	1831	1832	1
B259	B420	3444	3445	1
B259	B422	2622	2623	1
B259	B422	2624	2625	1
B259	B422	2646	2647	1
B259	B434	999	1000	1
B259	B449	972	973	1
B259	B449	3454	3455	1
B259	B450	2674	2675	1
B259	B452	2684	2685	1
B259	B458	3026	3027	1
B259	B458	6725	6726	1
B259	B459	2631	2632	1
B259	B459	7065	7066	1
B259	B468	3404	3405	1
B400	B224	6116	6117	1
B400	B229	4652	4653	1
B400	B246	4649	4650	1
B400	B425	5002	5003	1
B400	B443	4651	4652	1
B400	B452	4644	4645	1
B410	B227	5384	5385	1
B410	B227	5389	5390	1
B410	B452	4969	4970	1
B410	B458	5378	5379	1
B412	B210	6883	6884	1
B414	B219	3167	3168	1
B414	B224	3172	3173	1
B414	B252	2752	2753	1
B414	B411	3441	3442	1
B414	B411	5240	5241	1
B414	B449	2366	2367	1
B414	B458	1377	1378	1
B414	B458	1380	1381	1
B416	B224	3187	3188	1
B416	B224	6101	6102	1
B416	B446	3252	3253	1
B416	B449	4890	4891	1
B419	B246	3046	3047	1
B419	B248	3425	3426	1
B419	B436	1401	1402	1
B419	B436	6838	6839	1
B419	B442	1403	1404	1
B419	B457	4482	4483	1
B420	B434	4394	4395	1
B421	B219	4486	4487	1
B421	B427	6195	6196	1
B422	B217	3836	3837	1
B422	B435	7099	7100	1
B425	B400	5002	5003	1
B425	B468	6102	6103	1
B427	B13	1636	1637	1
B427	B218	2898	2899	1
B427	B421	6195	6196	1
B427	B422	1627	1628	1
B427	B422	2556	2557	1
B427	B424	2934	2935	1
B427	B457	3619	3620	1
B427	B458	2931	2932	1
B427	B459	1647	1648	1
B427	B468	2555	2556	1
B427	B468	2577	2578	1
B430	B235	4257	4258	1
B430	B246	6374	6375	1
B431	B246	2744	2745	1
B431	B434	4526	4527	1
B431	B436	1392	1393	1
B431	B452	2334	2335	1
B432	B227	5387	5388	1
B432	B258	4212	4213	1
B434	B430	6358	6359	1
B435	B231	7101	7102	1
B435	B242	7125	7126	1
B435	B256	7131	7132	1
B435	B422	7099	7100	1
B436	B13	5266	5267	1
B436	B22	5940	5941	1
B436	B225	6556	6557	1
B436	B419	6838	6839	1
B443	B219	4144	4145	1
B443	B219	4599	4600	1
B443	B227	4618	4619	1
B443	B229	4652	4653	1
B443	B252	5089	5090	1
B443	B258	4175	4176	1
B443	B400	4652	4653	1
B443	B455	5116	5117	1
B446	B238	7155	7156	1
B450	B224	3127	3128	1
B450	B224	3138	3139	1
B452	B252	4697	4698	1
B452	B258	4694	4695	1
B452	B259	2684	2685	1
B452	B400	4644	4645	1
B452	B410	4969	4970	1
B452	B431	2334	2335	1
B452	B435	4694	4695	1
B452	B446	1926	1927	1
B452	B457	1954	1955	1
B455	B13	7184	7185	1
B455	B212	6885	6886	1
B455	B227	975	976	1
B455	B257	2910	2911	1
B455	B424	5126	5127	1
B455	B425	928	929	1
B455	B425	2245	2246	1
B455	B430	973	974	1
B457	B219	4928	4929	1
B457	B2310	5306	5307	1
B457	B237	4938	4939	1
B457	B419	4482	4483	1
B457	B427	3619	3620	1
B459	B229	4986	4987	1
B459	B235	7053	7054	1
B459	B245	5377	5378	1
B459	B259	7065	7066	1
B468	B259	3404	3405	1
C112	C116	6263	6264	1
C112	C128	6286	6287	1
C112	C128	7161	7162	1
C112	C147	7169	7170	1
C112	C316	6281	6282	1
C121	C127	7002	7003	1
C121	C128	6634	6635	1
C121	C131	6244	6245	1
C121	C131	6278	6279	1
C121	C332	6689	6690	1
C121	C332	7035	7036	1
C121	C332	7042	7043	1
C122	C155	6780	6781	1
C122	C337	6817	6818	1
C313	C110	4548	4549	1
C313	C112	5267	5268	1
C313	C116	4542	4543	1
C313	C119	2921	2922	1
C313	C124	3678	3679	1
C313	C143	2937	2938	1
C313	C300	5991	5992	1
C313	C329	1889	1890	1
C313	C335	1767	1768	1
C313	C349	2938	2939	1
C315	C119	6321	6322	1
C315	C121	2115	2116	1
C315	C122	5371	5372	1
C315	C124	1702	1703	1
C315	C124	1711	1712	1
C315	C124	2526	2527	1
C315	C131	4278	4279	1
C315	C131	5711	5712	1
C315	C147	5680	5681	1
C315	C152	2807	2808	1
C315	C300	5737	5738	1
C315	C329	2090	2091	1
C315	C334	4210	4211	1
C315	C335	1226	1227	1
C315	C337	3928	3929	1
C315	C340	1256	1257	1
C315	C340	4248	4249	1
C315	C349	2095	2096	1
C316	C110	4003	4004	1
C316	C112	5274	5275	1
C316	C112	6281	6282	1
C316	C116	302	303	1
C316	C119	270	271	1
C316	C119	5270	5271	1
C316	C122	5272	5273	1
C316	C124	6933	6934	1
C316	C127	5593	5594	1
C316	C128	247	248	1
C316	C128	6249	6250	1
C316	C131	4353	4354	1
C316	C131	4380	4381	1
C316	C143	259	260	1
C316	C147	1849	1850	1
C316	C152	4956	4957	1
C316	C152	4963	4964	1
C316	C152	5227	5228	1
C316	C152	5231	5232	1
C316	C156	3295	3296	1
C316	C300	3637	3638	1
C316	C322	5623	5624	1
C316	C324	7192	7193	1
C316	C334	249	250	1
C316	C334	261	262	1
C316	C334	277	278	1
C316	C340	2608	2609	1
C316	C342	304	305	1
C316	C342	3323	3324	1
C316	C346	265	266	1
C322	C112	2878	2879	1
C322	C112	4402	4403	1
C322	C112	5201	5202	1
C322	C114	5582	5583	1
C322	C121	2403	2404	1
C322	C124	1688	1689	1
C322	C128	3949	3950	1
C322	C129	2019	2020	1
C322	C129	2845	2846	1
C322	C131	6013	6014	1
C322	C156	3203	3204	1
C322	C156	4005	4006	1
C322	C300	3170	3171	1
C322	C300	5617	5618	1
C322	C316	5623	5624	1
C322	C332	2791	2792	1
C322	C337	1264	1265	1
C322	C342	4817	4818	1
C322	C346	1699	1700	1
C329	C110	4508	4509	1
C329	C111	6326	6327	1
C329	C112	4132	4133	1
C329	C128	6690	6691	1
C329	C131	4521	4522	1
C329	C143	4511	4512	1
C329	C333	3341	3342	1
C332	C112	4222	4223	1
C332	C121	3896	3897	1
C332	C121	4228	4229	1
C332	C121	6689	6690	1
C332	C121	7035	7036	1
C332	C121	7042	7043	1
C332	C122	5236	5237	1
C332	C122	5259	5260	1
C332	C128	5617	5618	1
C332	C128	5633	5634	1
C332	C129	3485	3486	1
C332	C152	5959	5960	1
C332	C322	2791	2792	1
C333	C110	3395	3396	1
C333	C110	6744	6745	1
C333	C116	6115	6116	1
C333	C119	1855	1856	1
C333	C119	1899	1900	1
C333	C121	2215	2216	1
C333	C122	2257	2258	1
C333	C124	3741	3742	1
C333	C128	4168	4169	1
C333	C128	5783	5784	1
C333	C131	1387	1388	1
C333	C154	1367	1368	1
C333	C156	6444	6445	1
C333	C156	6448	6449	1
C333	C156	6455	6456	1
C333	C329	3341	3342	1
C333	C346	2218	2219	1
C334	C110	5422	5423	1
C334	C111	2581	2582	1
C334	C111	6802	6803	1
C334	C112	2541	2542	1
C334	C112	3329	3330	1
C334	C114	5105	5106	1
C334	C114	5508	5509	1
C334	C121	4590	4591	1
C334	C121	5084	5085	1
C334	C121	5113	5114	1
C334	C122	3747	3748	1
C334	C122	3772	3773	1
C334	C122	5084	5085	1
C334	C124	2037	2038	1
C334	C127	5450	5451	1
C334	C128	3424	3425	1
C334	C128	4132	4133	1
C334	C128	7173	7174	1
C334	C129	878	879	1
C334	C129	2524	2525	1
C334	C129	2908	2909	1
C334	C131	3750	3751	1
C334	C131	7189	7190	1
C334	C152	6840	6841	1
C334	C155	1288	1289	1
C334	C156	1295	1296	1
C334	C156	4735	4736	1
C334	C156	5003	5004	1
C334	C156	5009	5010	1
C334	C156	5011	5012	1
C334	C156	6528	6529	1
C334	C315	4210	4211	1
C334	C335	6491	6492	1
C334	C337	5017	5018	1
C334	C337	5086	5087	1
C334	C337	5106	5107	1
C334	C337	6806	6807	1
C334	C337	6842	6843	1
C334	C340	2593	2594	1
C335	C110	4476	4477	1
C335	C124	3744	3745	1
C335	C128	3405	3406	1
C335	C128	5779	5780	1
C335	C131	4481	4482	1
C335	C131	5735	5736	1
C335	C131	6173	6174	1
C335	C156	6482	6483	1
C335	C300	4474	4475	1
C335	C313	1767	1768	1
C335	C334	6491	6492	1
C335	C342	3770	3771	1
C335	C342	6802	6803	1
C335	C346	6162	6163	1
C337	C116	5523	5524	1
C337	C116	5568	5569	1
C337	C121	3295	3296	1
C337	C121	3368	3369	1
C337	C122	6817	6818	1
C337	C124	2381	2382	1
C337	C128	5395	5396	1
C337	C128	5440	5441	1
C337	C131	3962	3963	1
C337	C152	3260	3261	1
C337	C152	6842	6843	1
C337	C156	4760	4761	1
C337	C156	5291	5292	1
C337	C156	5334	5335	1
C337	C156	5566	5567	1
C337	C300	3052	3053	1
C337	C315	3928	3929	1
C337	C324	6862	6863	1
C337	C334	5017	5018	1
C337	C334	5086	5087	1
C337	C334	5106	5107	1
C337	C334	6806	6807	1
C337	C334	6842	6843	1
C337	C359	2753	2754	1
C340	C110	3070	3071	1
C340	C112	3041	3042	1
C340	C116	1219	1220	1
C340	C116	5453	5454	1
C340	C116	5494	5495	1
C340	C121	3424	3425	1
C340	C121	4197	4198	1
C340	C122	1711	1712	1
C340	C124	3837	3838	1
C340	C131	2152	2153	1
C340	C131	4693	4694	1
C340	C143	1383	1384	1
C340	C143	5479	5480	1
C340	C143	5502	5503	1
C340	C155	1308	1309	1
C340	C156	2650	2651	1
C340	C313	856	857	1
C340	C315	1256	1257	1
C340	C315	4248	4249	1
C340	C316	2608	2609	1
C340	C329	2129	2130	1
C340	C329	2132	2133	1
C340	C332	1729	1730	1
C340	C334	350	351	1
C340	C335	1253	1254	1
C340	C342	3026	3027	1
C340	C342	5494	5495	1
C340	C349	3009	3010	1
C342	C110	4462	4463	1
C342	C112	2561	2562	1
C342	C116	5484	5485	1
C342	C119	4091	4092	1
C342	C122	2661	2662	1
C342	C122	2666	2667	1
C342	C124	1822	1823	1
C342	C124	3367	3368	1
C342	C128	2984	2985	1
C342	C131	2173	2174	1
C342	C147	740	741	1
C342	C147	5204	5205	1
C342	C152	4423	4424	1
C342	C152	4789	4790	1
C342	C154	837	838	1
C342	C155	1367	1368	1
C342	C315	753	754	1
C342	C316	304	305	1
C342	C316	3323	3324	1
C342	C322	329	330	1
C342	C322	374	375	1
C342	C322	4817	4818	1
C342	C332	731	732	1
C342	C333	822	823	1
C342	C333	827	828	1
C342	C335	3770	3771	1
C342	C335	6802	6803	1
C342	C340	3026	3027	1
C342	C340	5494	5495	1
C346	C110	2550	2551	1
C346	C114	2164	2165	1
C346	C116	5434	5435	1
C346	C116	5439	5440	1
C346	C119	2886	2887	1
C346	C131	6147	6148	1
C346	C143	1194	1195	1
C346	C152	2524	2525	1
C346	C155	4046	4047	1
C346	C155	4049	4050	1
C346	C155	5089	5090	1
C346	C322	1699	1700	1
C346	C333	2218	2219	1
C346	C335	6162	6163	1
C349	C116	6174	6175	1
C349	C121	4815	4816	1
C349	C156	3543	3544	1
C359	C110	3988	3989	1
C359	C110	6948	6949	1
C359	C111	3574	3575	1
C359	C111	3981	3982	1
C359	C111	6227	6228	1
C359	C111	6269	6270	1
C359	C112	1864	1865	1
C359	C112	3132	3133	1
C359	C112	4361	4362	1
C359	C119	3119	3120	1
C359	C122	1192	1193	1
C359	C122	5413	5414	1
C359	C122	5464	5465	1
C359	C124	3957	3958	1
C359	C124	6582	6583	1
C359	C128	2325	2326	1
C359	C129	6615	6616	1
C359	C152	5884	5885	1
C359	C154	1183	1184	1
C359	C155	851	852	1
C359	C156	3991	3992	1
C359	C337	1195	1196	1
C359	C337	4768	4769	1
C359	C349	2783	2784	1
D211	D217	2439	2440	1
D211	D223	3322	3323	1
D211	D244	2569	2570	1
D211	D244	4772	4773	1
D211	D312	6436	6437	1
D211	D327	5269	5270	1
D211	D329	2542	2543	1
D211	D334	2546	2547	1
D211	D334	6437	6438	1
D211	D335	5311	5312	1
D211	D335	5760	5761	1
D211	D336	2387	2388	1
D211	D336	5293	5294	1
D211	D344	2608	2609	1
D211	D344	2614	2615	1
D211	D346	2475	2476	1
D211	D346	2505	2506	1
D211	D354	2438	2439	1
D211	D354	3987	3988	1
D211	D358	5264	5265	1
D212	D217	6445	6446	1
D212	D312	6253	6254	1
D213	D220	5785	5786	1
D213	D242	1659	1660	1
D213	D249	2003	2004	1
D213	D326	2466	2467	1
D213	D327	5296	5297	1
D213	D335	5785	5786	1
D213	D358	6523	6524	1
D217	D211	2439	2440	1
D217	D218	5994	5995	1
D217	D229	2390	2391	1
D217	D244	2924	2925	1
D217	D249	2402	2403	1
D217	D312	6419	6420	1
D217	D316	3919	3920	1
D217	D316	5513	5514	1
D217	D326	2408	2409	1
D217	D327	2878	2879	1
D217	D332	3954	3955	1
D217	D332	4410	4411	1
D217	D335	2918	2919	1
D217	D339	5471	5472	1
D217	D344	6432	6433	1
D217	D353	3956	3957	1
D217	D353	5987	5988	1
D217	D354	2424	2425	1
D218	D217	5993	5994	1
D218	D326	5107	5108	1
D218	D344	5027	5028	1
D218	D344	5101	5102	1
D218	D345	5049	5050	1
D218	D353	5044	5045	1
D218	D358	5092	5093	1
D220	D212	1563	1564	1
D220	D213	5785	5786	1
D220	D217	2853	2854	1
D220	D222	1032	1033	1
D220	D222	2367	2368	1
D220	D222	6993	6994	1
D220	D228	6221	6222	1
D220	D229	1925	1926	1
D220	D241	607	608	1
D220	D241	4962	4963	1
D220	D244	3769	3770	1
D220	D313	1457	1458	1
D220	D316	528	529	1
D220	D316	2001	2002	1
D220	D318	1527	1528	1
D220	D322	1497	1498	1
D220	D326	1457	1458	1
D220	D326	2844	2845	1
D220	D326	6589	6590	1
D220	D329	1451	1452	1
D220	D329	2386	2387	1
D220	D332	538	539	1
D220	D333	6237	6238	1
D220	D335	5784	5785	1
D220	D339	545	546	1
D220	D339	2813	2814	1
D220	D339	6588	6589	1
D220	D344	6181	6182	1
D220	D344	6549	6550	1
D220	D346	1056	1057	1
D220	D346	1906	1907	1
D220	D347	1980	1981	1
D220	D348	5387	5388	1
D220	D349	5400	5401	1
D220	D349	6208	6209	1
D220	D353	1969	1970	1
D220	D354	1040	1041	1
D220	D354	2399	2400	1
D220	D359	3677	3678	1
D221	D211	1787	1788	1
D221	D220	2924	2925	1
D221	D229	1185	1186	1
D221	D229	1790	1791	1
D221	D318	1795	1796	1
D221	D323	1187	1188	1
D221	D329	1209	1210	1
D222	D212	1487	1488	1
D222	D212	1522	1523	1
D222	D220	2367	2368	1
D222	D220	6993	6994	1
D222	D229	6501	6502	1
D222	D241	6922	6923	1
D222	D310	6529	6530	1
D222	D310	6532	6533	1
D222	D310	6540	6541	1
D222	D312	6490	6491	1
D222	D312	6529	6530	1
D222	D319	6501	6502	1
D222	D329	6497	6498	1
D222	D334	6574	6575	1
D222	D335	5615	5616	1
D222	D335	5618	5619	1
D222	D335	5623	5624	1
D222	D353	4028	4029	1
D222	D354	2374	2375	1
D222	D354	6547	6548	1
D222	D356	1569	1570	1
D222	D356	2409	2410	1
D222	D356	6991	6992	1
D222	D358	6510	6511	1
D222	D359	2849	2850	1
D223	D229	3558	3559	1
D223	D241	5489	5490	1
D223	D242	5591	5592	1
D223	D242	5595	5596	1
D223	D310	6299	6300	1
D223	D335	2143	2144	1
D223	D344	6269	6270	1
D223	D344	6383	6384	1
D223	D354	6383	6384	1
D226	D228	5199	5200	1
D226	D244	4268	4269	1
D226	D329	6265	6266	1
D226	D333	4268	4269	1
D226	D348	6314	6315	1
D226	D353	3936	3937	1
D226	D356	5080	5081	1
D226	D358	5226	5227	1
D228	D220	6221	6222	1
D228	D220	6232	6233	1
D228	D220	6239	6240	1
D228	D223	405	406	1
D228	D226	5199	5200	1
D228	D229	3146	3147	1
D228	D310	983	984	1
D228	D310	6209	6210	1
D228	D310	6212	6213	1
D228	D316	2119	2120	1
D228	D316	5798	5799	1
D228	D323	3178	3179	1
D228	D323	3186	3187	1
D228	D327	4154	4155	1
D228	D327	4172	4173	1
D228	D329	3171	3172	1
D228	D329	3176	3177	1
D228	D329	6612	6613	1
D228	D329	6617	6618	1
D228	D333	382	383	1
D228	D333	6239	6240	1
D228	D334	2148	2149	1
D228	D334	2652	2653	1
D228	D335	5828	5829	1
D228	D339	6609	6610	1
D228	D339	6615	6616	1
D228	D339	6648	6649	1
D228	D339	6655	6656	1
D228	D348	1633	1634	1
D228	D353	2155	2156	1
D228	D354	2733	2734	1
D228	D354	6611	6612	1
D228	D358	3698	3699	1
D228	D359	1012	1013	1
D228	D359	3153	3154	1
D228	D359	3159	3160	1
D228	D359	3168	3169	1
D229	D211	6508	6509	1
D229	D222	6501	6502	1
D229	D223	3558	3559	1
D229	D244	6075	6076	1
D229	D244	6860	6861	1
D229	D244	6870	6871	1
D229	D244	6882	6883	1
D229	D316	5464	5465	1
D229	D319	6501	6502	1
D229	D322	6878	6879	1
D229	D322	6891	6892	1
D229	D323	4956	4957	1
D229	D327	4062	4063	1
D229	D333	6860	6861	1
D229	D335	5487	5488	1
D229	D335	6862	6863	1
D229	D344	6921	6922	1
D229	D353	4942	4943	1
D229	D354	4013	4014	1
D241	D217	4494	4495	1
D241	D220	607	608	1
D241	D220	4962	4963	1
D241	D222	6481	6482	1
D241	D222	6922	6923	1
D241	D223	5489	5490	1
D241	D229	1289	1290	1
D241	D229	2911	2912	1
D241	D244	370	371	1
D241	D244	2957	2958	1
D241	D244	6483	6484	1
D241	D244	6506	6507	1
D241	D244	6512	6513	1
D241	D249	1139	1140	1
D241	D249	1142	1143	1
D241	D316	394	395	1
D241	D316	436	437	1
D241	D318	1752	1753	1
D241	D318	1769	1770	1
D241	D318	4506	4507	1
D241	D319	5464	5465	1
D241	D319	5508	5509	1
D241	D322	5489	5490	1
D241	D327	6040	6041	1
D241	D327	6085	6086	1
D241	D332	371	372	1
D241	D332	543	544	1
D241	D335	395	396	1
D241	D335	410	411	1
D241	D335	6948	6949	1
D241	D339	5016	5017	1
D241	D344	6488	6489	1
D241	D344	6913	6914	1
D241	D344	6918	6919	1
D241	D345	3417	3418	1
D241	D353	6033	6034	1
D241	D353	6040	6041	1
D241	D354	558	559	1
D241	D356	434	435	1
D241	D358	5004	5005	1
D242	D211	1669	1670	1
D242	D211	1707	1708	1
D242	D213	1659	1660	1
D242	D223	5591	5592	1
D242	D223	5595	5596	1
D242	D229	1684	1685	1
D242	D316	4165	4166	1
D242	D327	6078	6079	1
D242	D327	7119	7120	1
D242	D329	2646	2647	1
D242	D329	3460	3461	1
D242	D332	7160	7161	1
D242	D336	5120	5121	1
D242	D344	2636	2637	1
D242	D345	3452	3453	1
D242	D353	1093	1094	1
D242	D353	1098	1099	1
D242	D353	6042	6043	1
D244	D211	2569	2570	1
D244	D211	4772	4773	1
D244	D217	2924	2925	1
D244	D218	3382	3383	1
D244	D220	3769	3770	1
D244	D226	4268	4269	1
D244	D229	2964	2965	1
D244	D229	6075	6076	1
D244	D229	6860	6861	1
D244	D229	6870	6871	1
D244	D229	6882	6883	1
D244	D241	2957	2958	1
D244	D241	6483	6484	1
D244	D241	6506	6507	1
D244	D241	6512	6513	1
D244	D312	6048	6049	1
D244	D313	2909	2910	1
D244	D316	4249	4250	1
D244	D318	1549	1550	1
D244	D318	1562	1563	1
D244	D318	4678	4679	1
D244	D318	4686	4687	1
D244	D326	1563	1564	1
D244	D327	5204	5205	1
D244	D327	5230	5231	1
D244	D332	4277	4278	1
D244	D333	1478	1479	1
D244	D333	4264	4265	1
D244	D333	6823	6824	1
D244	D334	5170	5171	1
D244	D344	2566	2567	1
D244	D346	2066	2067	1
D244	D353	2059	2060	1
D244	D353	2082	2083	1
D244	D354	2537	2538	1
D244	D356	2918	2919	1
D244	D356	2984	2985	1
D244	D359	3846	3847	1
D249	D213	2003	2004	1
D249	D217	2402	2403	1
D249	D229	2402	2403	1
D249	D229	3160	3161	1
D249	D316	5403	5404	1
D249	D318	4909	4910	1
D249	D319	5351	5352	1
D249	D323	2738	2739	1
D249	D327	7063	7064	1
D249	D329	2728	2729	1
D249	D329	3207	3208	1
D249	D332	3972	3973	1
D249	D334	2775	2776	1
D249	D334	2785	2786	1
D249	D334	6634	6635	1
D249	D336	3621	3622	1
D249	D336	4934	4935	1
D249	D336	5362	5363	1
D249	D336	5399	5400	1
D249	D336	5403	5404	1
D249	D339	2789	2790	1
D249	D344	2391	2392	1
D249	D344	2760	2761	1
D249	D344	3981	3982	1
D249	D344	3991	3992	1
D249	D346	6157	6158	1
D249	D346	6208	6209	1
D249	D353	6143	6144	1
D249	D356	3165	3166	1
D347	D220	1980	1981	1
D347	D329	1329	1330	1
D347	D333	1312	1313	1
D347	D353	1984	1985	1
D347	D353	1987	1988	1
D348	D220	5387	5388	1
D348	D319	2647	2648	1
D348	D327	7153	7154	1
D348	D329	3471	3472	1
D348	D333	4868	4869	1
D348	D336	4882	4883	1
D348	D339	2047	2048	1
D348	D346	2159	2160	1
D348	D346	3815	3816	1
D348	D346	3828	3829	1
D348	D356	3442	3443	1
D349	D220	5400	5401	1
D349	D220	6208	6209	1
D349	D312	4064	4065	1
D349	D313	2591	2592	1
D349	D313	2594	2595	1
D349	D316	5386	5387	1
D349	D339	5373	5374	1
D349	D339	5403	5404	1
D349	D344	2584	2585	1
D349	D344	6208	6209	1
D350	D229	2919	2920	1
