# Supplementary material for: Network-based diffusion analysis reveals context-specific dominance of dance communication in foraging honeybees
Source: Nat Commun. 2020 Jan 31;11:625. doi: 10.1038/s41467-020-14410-0 (PMC6994492; doi:10.1038/s41467-020-14410-0)
Supplement: Supplementary file 6 — Supplementary Software 1 [file 41467_2020_14410_MOESM6_ESM.zip]

Archive with 5 entries (5 files):
- Supplementary Software/Reactivation NBDA_EMPTY Feeder.R
- Supplementary Software/Reactivation NBDA_FULL Feeder.R
- Supplementary Software/Recruitment NBDA.R
- Supplementary Software/Recruitment NBDA_First two trials only.R
- Supplementary Software/Supplementary data README.txt
