# Supplementary material for: Network-based diffusion analysis reveals context-specific dominance of dance communication in foraging honeybees
Source: Nat Commun. 2020 Jan 31;11:625. doi: 10.1038/s41467-020-14410-0 (PMC6994492; doi:10.1038/s41467-020-14410-0)
Supplement: Supplementary file 6 — Supplementary Software 1 [file 41467_2020_14410_MOESM6_ESM.zip › Supplementary Software/Reactivation NBDA_EMPTY Feeder.R]

#If installing NBDA package for the first time (or updating it):
library(devtools)
devtools::install_github("whoppitt/NBDA")

library(NBDA)
library(timeordered)

#Set working directory to where the data files are located on your computer

#The functions below are modified from the package 'timeordered' in order to extract weighted time aggregated networks from time ordered data
#Citation: Benjamin Blonder (2018). timeordered: Time-Ordered and Time-Aggregated Network Analyses. R package version 0.9.9. https://CRAN.R-project.org/package=timeordered

newgeneratevertexedgelist<-function (raw, allindivs) 
{
    if (length(allindivs) > length(unique(allindivs))) {
        stop("Allindivs is not a list of unique objects - check for duplicates.")
    }
    noninteractors <- setdiff(as.character(allindivs), union(as.character(raw$VertexFrom), 
        as.character(raw$VertexTo)))
    DatasetStartTime <- min(c(raw$TimeStart, raw$TimeStop), na.rm = TRUE)
    DatasetStopTime <- max(c(raw$TimeStart, raw$TimeStop), na.rm = TRUE)
    startingevents <- data.frame(TimeVertexFrom = paste(raw$VertexFrom, 
        raw$TimeStart), TimeVertexTo = paste(raw$VertexTo, raw$TimeStart), 
        VertexFrom = raw$VertexFrom, VertexTo = raw$VertexTo, 
        TimeStart = raw$TimeStart, TimeStop = raw$TimeStop, 
        TimeCost = 0, HopCost = 1)
    stoppingevents <- data.frame(TimeVertexFrom = paste(raw$VertexFrom, 
        raw$TimeStop), TimeVertexTo = paste(raw$VertexTo, raw$TimeStop), 
        VertexFrom = raw$VertexFrom, VertexTo = raw$VertexTo, 
        TimeStart = raw$TimeStart, TimeStop = raw$TimeStop, TimeCost = 0, 
        HopCost = 1)
    nodepoints <- rbind(data.frame(Vertex = raw$VertexFrom, Time = raw$TimeStart), 
        data.frame(Vertex = raw$VertexFrom, Time = raw$TimeStop), 
        data.frame(Vertex = raw$VertexTo, Time = raw$TimeStart), 
        data.frame(Vertex = raw$VertexTo, Time = raw$TimeStop))
    selflist <- by(nodepoints, nodepoints$Vertex, function(x) {
        timelist <- unique(c(DatasetStartTime, sort(x$Time), 
            DatasetStopTime))
        return(data.frame(TimeVertexFrom = paste(x$Vertex[1], 
            head(timelist, -1)), TimeVertexTo = paste(x$Vertex[1], 
            tail(timelist, -1)), VertexFrom = x$Vertex[1], VertexTo = x$Vertex[1], 
            TimeStart = head(timelist, -1), TimeStop = tail(timelist, 
                -1), TimeCost = diff(timelist), HopCost = 0))
    })
    finaleventlist <- rbind(startingevents, stoppingevents)
    selflistall <- do.call("rbind.fill", selflist)
    finaleventlist <- rbind(finaleventlist, selflistall)
    if (length(noninteractors) > 0) {
        nonlist <- data.frame(TimeVertexFrom = paste(noninteractors, 
            DatasetStartTime), TimeVertexTo = paste(noninteractors, 
            DatasetStopTime), VertexFrom = noninteractors, VertexTo = noninteractors, 
            TimeStart = DatasetStartTime, TimeStop = DatasetStopTime, 
            TimeCost = (DatasetStopTime - DatasetStartTime), 
            HopCost = 0)
        finaleventlist <- rbind(finaleventlist, nonlist)
    }
    finaleventlist$TimeVertexFrom <- as.vector(finaleventlist$TimeVertexFrom)
    finaleventlist$TimeVertexTo <- as.vector(finaleventlist$TimeVertexTo)
    finaleventlist$VertexFrom <- as.vector(finaleventlist$VertexFrom)
    finaleventlist$VertexTo <- as.vector(finaleventlist$VertexTo)
    factorlist <- factor(unique(c(finaleventlist$TimeVertexFrom, 
        finaleventlist$TimeVertexTo)))
    finaleventlist$TimeVertexFrom <- factor(as.vector(finaleventlist$TimeVertexFrom), 
        levels = factorlist)
    finaleventlist$TimeVertexTo <- factor(as.vector(finaleventlist$TimeVertexTo), 
        levels = factorlist)
    knownvertexlist <- data.frame(Identity = paste(nodepoints$Vertex, 
        nodepoints$Time), Name = nodepoints$Vertex, Time = nodepoints$Time)
    startvertexlist <- data.frame(Identity = paste(unique(nodepoints$Vertex), 
        DatasetStartTime), Name = unique(nodepoints$Vertex), 
        Time = DatasetStartTime)
    stopvertexlist <- data.frame(Identity = paste(unique(nodepoints$Vertex), 
        DatasetStopTime), Name = unique(nodepoints$Vertex), Time = DatasetStopTime)
    tempoutputvertexlist <- rbind(knownvertexlist, startvertexlist, 
        stopvertexlist)
    if (length(noninteractors) > 0) {
        nonvertexstartlist <- data.frame(Identity = paste(noninteractors, 
            DatasetStartTime), Name = noninteractors, Time = DatasetStartTime)
        nonvertexstoplist <- data.frame(Identity = paste(noninteractors, 
            DatasetStopTime), Name = noninteractors, Time = DatasetStopTime)
        tempoutputvertexlist <- rbind(tempoutputvertexlist, nonvertexstartlist, 
            nonvertexstoplist)
    }
    finalvertexlist <- unique(tempoutputvertexlist)
    return(list(edgelist = finaleventlist, vertexlist = finalvertexlist))
}

gentimeaggnetduration<-function(g, starttime, stoptime) 
{
    sg <- induced.subgraph(g, V(g)[V(g)$Time >= starttime & V(g)$Time < stoptime])
    newedgelist <- data.frame(VertexFrom = E(sg)$VertexFrom, VertexTo = E(sg)$VertexTo, TimeStart = E(sg)$TimeStart, TimeStop = E(sg)$TimeStop, stringsAsFactors = FALSE)
    newedgelist <- newedgelist[newedgelist[, 1] != newedgelist[, 2], ]
    newedgelist$EdgePair <- as.numeric(factor(paste(newedgelist$VertexFrom, newedgelist$VertexTo)))
    newedgelist$Duration <- newedgelist$TimeStop-newedgelist$TimeStart
    uniqueedgelist <- unique(newedgelist)
    uniqueedgelist <- uniqueedgelist[, c("VertexFrom", "VertexTo", "TimeStart", "TimeStop", "Duration")]
    allvertices <- as.data.frame(unique(V(g)$Name))
    timeaggregatednetworkdurations <- graph.data.frame(d = uniqueedgelist, 
        vertices = allvertices)
    return(timeaggregatednetworkdurations)
}

newgeneratetonetwork<-function (raw, allindivs = union(raw$VertexFrom, raw$VertexTo)) 
{
    vel <- generatetonetworkfromvel(newgeneratevertexedgelist(raw, 
        allindivs))
    return(vel)
}

#Construct a complete list of all individual honeybees across all four trials
#Different trials/colonies indicated by letter (A,B,C,or D)
WorkerList<-c("A100","A111","A113","A114","A116","A117","A118","A122","A126","A130","A134","A141","A142","A143","A145","A147","A148","A152","A155","A156","A157","A158","A159","A500","A512","A518","A519","A520","A5200","A523",
"A524","A525","A526","A527","A530","A533","A535","A536","A539","A540","A544","A546","A551","A552","A553","A556","A557","A558","A559",
"B13","B210","B212","B214","B215","B2150","B216","B217","B218","B219","B22","B220","B221","B222","B224","B225","B226","B227","B229","B231","B2310","B235","B237","B238","B239","B240","B242","B245","B246","B248","B252",
"B254","B255","B256","B257","B258","B259","B400","B410","B411","B412","B414","B416","B419","B420","B421","B422","B424","B425","B426","B427","B430","B431","B432","B434","B435","B436","B440","B442","B443","B446","B449","B450",
"B452","B455","B457","B458","B459","B468","C110","C111","C112","C114","C116","C119","C121","C122","C124","C127","C128","C129","C131","C143","C147","C152","C154","C155","C156","C300","C313","C315","C316","C322","C324","C329",
"C332","C333","C334","C335","C337","C340","C342","C346","C349","C359","D211","D212","D213","D217","D218","D220","D221","D222","D223","D226","D228","D229","D241","D242","D244","D249","D310","D312","D313","D314","D316","D318",
"D319","D322","D323","D326","D327","D329","D332","D333","D334","D335","D336","D339","D344","D345","D346","D347","D348","D349","D350","D353","D354","D356","D358","D359")

#Import time ordered interaction lists
#Each csv contains the columns VertexFrom, VertexTo, TimeStart, TimeStop, and Duration
#For the antennal contact and trophallaxis interaction lists, duration either indicates interaction duration in sec (Duration) or is always equal to 1 (NumberInteractions)
#For the waggle run interaction list, duration equals the number of waggle runs followed during that bout of interaction

antennalContactDuration<-read.csv(file="Antennal contact_Interaction list_Duration.csv",header=TRUE)
antennalContactNumberInteractions<-read.csv(file="Antennal contact_Interaction list_Number of interactions.csv",header=TRUE)
trophallaxisDuration<-read.csv(file="Trophallaxis_Interaction list_Duration.csv",header=TRUE)
trophallaxisNumberInteractions<-read.csv(file="Trophallaxis_Interaction list_Number of interactions.csv",header=TRUE)
waggleRuns<-read.csv(file="Dance following_Interaction list_Runs followed.csv",header=TRUE)

#Generate a time ordered network for each interaction list
#Each network contains all individuals across all four colonies, but all intercolony network connections are set to 0
#This formulation allows for a stratified OADA (see Hoppitt, W. & Laland, K.N. (2013). Social learning: an introduction to mechanisms, methods, and models (Princeton Univ. Press, Princeton).

antennalContactDuration_TO<-newgeneratetonetwork(antennalContactDuration, WorkerList)
antennalContactNumberInteractions_TO<-newgeneratetonetwork(antennalContactNumberInteractions, WorkerList)
trophallaxisDuration_TO<-newgeneratetonetwork(trophallaxisDuration, WorkerList)
trophallaxisNumberInteractions_TO<-newgeneratetonetwork(trophallaxisNumberInteractions, WorkerList)
waggleRuns_TO<-newgeneratetonetwork(waggleRuns, WorkerList)

#Import interaction list to construct the 'homogeneous network'; see main text for details

homogeneousInteractionList<-read.csv(file="Homogeneous_Interaction list_Reactivation.csv", header=T)
homogeneous_TO<-newgeneratetonetwork(homogeneousInteractionList, WorkerList)

#The following commands extract weighted time-aggregated networks for the dynamic NBDA
#Networks are built from interactions aggregated from the start of the trial up to the indicated cut-off point
#For example, gentimeaggnetduration(waggleRuns_TO, 0, 690) builds a time-aggregated network of all dance following interactions in the first 690 sec of each trial
#Cut-offs were determined as the time at which the next individual to be successfully reactivated was last seen in the hive prior to reactivation
#In cases where an individual left the hive before another reactivator, but arrived at the feeder after it, the cut-off for the latter was used for the former; i.e., networks could not 'rewind'


antAgg<-gentimeaggnetduration(antennalContactDuration_TO,0,313)
antAgg<-get.adjacency(antAgg,attr="Duration")
antAgg<-as(antAgg,"matrix")
antAgg<-antAgg[order(rownames(antAgg)),order(colnames(antAgg))]
antConReact_Duration_Net1<-t(antAgg)

trophAgg<-gentimeaggnetduration(trophallaxisDuration_TO,0,313)
trophAgg<-get.adjacency(trophAgg, attr="Duration")
trophAgg<-as(trophAgg,"matrix")
trophAgg<-trophAgg[order(rownames(trophAgg)),order(colnames(trophAgg))]
trophReact_Duration_Net1<-t(trophAgg)

antAgg<-gentimeaggnetduration(antennalContactNumberInteractions_TO,0,313)
antAgg<-get.adjacency(antAgg,attr="Duration")
antAgg<-as(antAgg,"matrix")
antAgg<-antAgg[order(rownames(antAgg)),order(colnames(antAgg))]
antConReact_NumberInteractions_Net1<-t(antAgg)

trophAgg<-gentimeaggnetduration(trophallaxisNumberInteractions_TO,0,313)
trophAgg<-get.adjacency(trophAgg, attr="Duration")
trophAgg<-as(trophAgg,"matrix")
trophAgg<-trophAgg[order(rownames(trophAgg)),order(colnames(trophAgg))]
trophReact_NumberInteractions_Net1<-t(trophAgg)

wagNumAgg<-gentimeaggnetduration(waggleRuns_TO,0,313)
wagNumAgg<-get.adjacency(wagNumAgg,attr="Duration")
wagNumAgg<-as(wagNumAgg,"matrix")
wagNumAgg<-wagNumAgg[order(rownames(wagNumAgg)),order(colnames(wagNumAgg))]
WagNumRunsReactNet1<-t(wagNumAgg)

homAgg<-gentimeaggnetduration(homogeneous_TO,0,313)
homAgg<-get.adjacency(homAgg,attr="Duration")
homAgg<-as(homAgg,"matrix")
homAgg<-homAgg[order(rownames(homAgg)),order(colnames(homAgg))]
homogReactNet1<-t(homAgg)

antAgg<-gentimeaggnetduration(antennalContactDuration_TO,0,331)
antAgg<-get.adjacency(antAgg,attr="Duration")
antAgg<-as(antAgg,"matrix")
antAgg<-antAgg[order(rownames(antAgg)),order(colnames(antAgg))]
antConReact_Duration_Net2<-t(antAgg)

trophAgg<-gentimeaggnetduration(trophallaxisDuration_TO,0,331)
trophAgg<-get.adjacency(trophAgg, attr="Duration")
trophAgg<-as(trophAgg,"matrix")
trophAgg<-trophAgg[order(rownames(trophAgg)),order(colnames(trophAgg))]
trophReact_Duration_Net2<-t(trophAgg)

antAgg<-gentimeaggnetduration(antennalContactNumberInteractions_TO,0,331)
antAgg<-get.adjacency(antAgg,attr="Duration")
antAgg<-as(antAgg,"matrix")
antAgg<-antAgg[order(rownames(antAgg)),order(colnames(antAgg))]
antConReact_NumberInteractions_Net2<-t(antAgg)

trophAgg<-gentimeaggnetduration(trophallaxisNumberInteractions_TO,0,331)
trophAgg<-get.adjacency(trophAgg, attr="Duration")
trophAgg<-as(trophAgg,"matrix")
trophAgg<-trophAgg[order(rownames(trophAgg)),order(colnames(trophAgg))]
trophReact_NumberInteractions_Net2<-t(trophAgg)

wagNumAgg<-gentimeaggnetduration(waggleRuns_TO,0,331)
wagNumAgg<-get.adjacency(wagNumAgg,attr="Duration")
wagNumAgg<-as(wagNumAgg,"matrix")
wagNumAgg<-wagNumAgg[order(rownames(wagNumAgg)),order(colnames(wagNumAgg))]
WagNumRunsReactNet2<-t(wagNumAgg)

homAgg<-gentimeaggnetduration(homogeneous_TO,0,331)
homAgg<-get.adjacency(homAgg,attr="Duration")
homAgg<-as(homAgg,"matrix")
homAgg<-homAgg[order(rownames(homAgg)),order(colnames(homAgg))]
homogReactNet2<-t(homAgg)

antAgg<-gentimeaggnetduration(antennalContactDuration_TO,0,332)
antAgg<-get.adjacency(antAgg,attr="Duration")
antAgg<-as(antAgg,"matrix")
antAgg<-antAgg[order(rownames(antAgg)),order(colnames(antAgg))]
antConReact_Duration_Net3<-t(antAgg)

trophAgg<-gentimeaggnetduration(trophallaxisDuration_TO,0,332)
trophAgg<-get.adjacency(trophAgg, attr="Duration")
trophAgg<-as(trophAgg,"matrix")
trophAgg<-trophAgg[order(rownames(trophAgg)),order(colnames(trophAgg))]
trophReact_Duration_Net3<-t(trophAgg)

antAgg<-gentimeaggnetduration(antennalContactNumberInteractions_TO,0,332)
antAgg<-get.adjacency(antAgg,attr="Duration")
antAgg<-as(antAgg,"matrix")
antAgg<-antAgg[order(rownames(antAgg)),order(colnames(antAgg))]
antConReact_NumberInteractions_Net3<-t(antAgg)

trophAgg<-gentimeaggnetduration(trophallaxisNumberInteractions_TO,0,332)
trophAgg<-get.adjacency(trophAgg, attr="Duration")
trophAgg<-as(trophAgg,"matrix")
trophAgg<-trophAgg[order(rownames(trophAgg)),order(colnames(trophAgg))]
trophReact_NumberInteractions_Net3<-t(trophAgg)

wagNumAgg<-gentimeaggnetduration(waggleRuns_TO,0,332)
wagNumAgg<-get.adjacency(wagNumAgg,attr="Duration")
wagNumAgg<-as(wagNumAgg,"matrix")
wagNumAgg<-wagNumAgg[order(rownames(wagNumAgg)),order(colnames(wagNumAgg))]
WagNumRunsReactNet3<-t(wagNumAgg)

homAgg<-gentimeaggnetduration(homogeneous_TO,0,332)
homAgg<-get.adjacency(homAgg,attr="Duration")
homAgg<-as(homAgg,"matrix")
homAgg<-homAgg[order(rownames(homAgg)),order(colnames(homAgg))]
homogReactNet3<-t(homAgg)

antAgg<-gentimeaggnetduration(antennalContactDuration_TO,0,362)
antAgg<-get.adjacency(antAgg,attr="Duration")
antAgg<-as(antAgg,"matrix")
antAgg<-antAgg[order(rownames(antAgg)),order(colnames(antAgg))]
antConReact_Duration_Net4<-t(antAgg)

trophAgg<-gentimeaggnetduration(trophallaxisDuration_TO,0,362)
trophAgg<-get.adjacency(trophAgg, attr="Duration")
trophAgg<-as(trophAgg,"matrix")
trophAgg<-trophAgg[order(rownames(trophAgg)),order(colnames(trophAgg))]
trophReact_Duration_Net4<-t(trophAgg)

antAgg<-gentimeaggnetduration(antennalContactNumberInteractions_TO,0,362)
antAgg<-get.adjacency(antAgg,attr="Duration")
antAgg<-as(antAgg,"matrix")
antAgg<-antAgg[order(rownames(antAgg)),order(colnames(antAgg))]
antConReact_NumberInteractions_Net4<-t(antAgg)

trophAgg<-gentimeaggnetduration(trophallaxisNumberInteractions_TO,0,362)
trophAgg<-get.adjacency(trophAgg, attr="Duration")
trophAgg<-as(trophAgg,"matrix")
trophAgg<-trophAgg[order(rownames(trophAgg)),order(colnames(trophAgg))]
trophReact_NumberInteractions_Net4<-t(trophAgg)

wagNumAgg<-gentimeaggnetduration(waggleRuns_TO,0,362)
wagNumAgg<-get.adjacency(wagNumAgg,attr="Duration")
wagNumAgg<-as(wagNumAgg,"matrix")
wagNumAgg<-wagNumAgg[order(rownames(wagNumAgg)),order(colnames(wagNumAgg))]
WagNumRunsReactNet4<-t(wagNumAgg)

homAgg<-gentimeaggnetduration(homogeneous_TO,0,362)
homAgg<-get.adjacency(homAgg,attr="Duration")
homAgg<-as(homAgg,"matrix")
homAgg<-homAgg[order(rownames(homAgg)),order(colnames(homAgg))]
homogReactNet4<-t(homAgg)

antAgg<-gentimeaggnetduration(antennalContactDuration_TO,0,383)
antAgg<-get.adjacency(antAgg,attr="Duration")
antAgg<-as(antAgg,"matrix")
antAgg<-antAgg[order(rownames(antAgg)),order(colnames(antAgg))]
antConReact_Duration_Net5<-t(antAgg)

trophAgg<-gentimeaggnetduration(trophallaxisDuration_TO,0,383)
trophAgg<-get.adjacency(trophAgg, attr="Duration")
trophAgg<-as(trophAgg,"matrix")
trophAgg<-trophAgg[order(rownames(trophAgg)),order(colnames(trophAgg))]
trophReact_Duration_Net5<-t(trophAgg)

antAgg<-gentimeaggnetduration(antennalContactNumberInteractions_TO,0,383)
antAgg<-get.adjacency(antAgg,attr="Duration")
antAgg<-as(antAgg,"matrix")
antAgg<-antAgg[order(rownames(antAgg)),order(colnames(antAgg))]
antConReact_NumberInteractions_Net5<-t(antAgg)

trophAgg<-gentimeaggnetduration(trophallaxisNumberInteractions_TO,0,383)
trophAgg<-get.adjacency(trophAgg, attr="Duration")
trophAgg<-as(trophAgg,"matrix")
trophAgg<-trophAgg[order(rownames(trophAgg)),order(colnames(trophAgg))]
trophReact_NumberInteractions_Net5<-t(trophAgg)

wagNumAgg<-gentimeaggnetduration(waggleRuns_TO,0,383)
wagNumAgg<-get.adjacency(wagNumAgg,attr="Duration")
wagNumAgg<-as(wagNumAgg,"matrix")
wagNumAgg<-wagNumAgg[order(rownames(wagNumAgg)),order(colnames(wagNumAgg))]
WagNumRunsReactNet5<-t(wagNumAgg)

homAgg<-gentimeaggnetduration(homogeneous_TO,0,383)
homAgg<-get.adjacency(homAgg,attr="Duration")
homAgg<-as(homAgg,"matrix")
homAgg<-homAgg[order(rownames(homAgg)),order(colnames(homAgg))]
homogReactNet5<-t(homAgg)

antAgg<-gentimeaggnetduration(antennalContactDuration_TO,0,385)
antAgg<-get.adjacency(antAgg,attr="Duration")
antAgg<-as(antAgg,"matrix")
antAgg<-antAgg[order(rownames(antAgg)),order(colnames(antAgg))]
antConReact_Duration_Net6<-t(antAgg)

trophAgg<-gentimeaggnetduration(trophallaxisDuration_TO,0,385)
trophAgg<-get.adjacency(trophAgg, attr="Duration")
trophAgg<-as(trophAgg,"matrix")
trophAgg<-trophAgg[order(rownames(trophAgg)),order(colnames(trophAgg))]
trophReact_Duration_Net6<-t(trophAgg)

antAgg<-gentimeaggnetduration(antennalContactNumberInteractions_TO,0,385)
antAgg<-get.adjacency(antAgg,attr="Duration")
antAgg<-as(antAgg,"matrix")
antAgg<-antAgg[order(rownames(antAgg)),order(colnames(antAgg))]
antConReact_NumberInteractions_Net6<-t(antAgg)

trophAgg<-gentimeaggnetduration(trophallaxisNumberInteractions_TO,0,385)
trophAgg<-get.adjacency(trophAgg, attr="Duration")
trophAgg<-as(trophAgg,"matrix")
trophAgg<-trophAgg[order(rownames(trophAgg)),order(colnames(trophAgg))]
trophReact_NumberInteractions_Net6<-t(trophAgg)

wagNumAgg<-gentimeaggnetduration(waggleRuns_TO,0,385)
wagNumAgg<-get.adjacency(wagNumAgg,attr="Duration")
wagNumAgg<-as(wagNumAgg,"matrix")
wagNumAgg<-wagNumAgg[order(rownames(wagNumAgg)),order(colnames(wagNumAgg))]
WagNumRunsReactNet6<-t(wagNumAgg)

homAgg<-gentimeaggnetduration(homogeneous_TO,0,385)
homAgg<-get.adjacency(homAgg,attr="Duration")
homAgg<-as(homAgg,"matrix")
homAgg<-homAgg[order(rownames(homAgg)),order(colnames(homAgg))]
homogReactNet6<-t(homAgg)

antAgg<-gentimeaggnetduration(antennalContactDuration_TO,0,431)
antAgg<-get.adjacency(antAgg,attr="Duration")
antAgg<-as(antAgg,"matrix")
antAgg<-antAgg[order(rownames(antAgg)),order(colnames(antAgg))]
antConReact_Duration_Net7<-t(antAgg)

trophAgg<-gentimeaggnetduration(trophallaxisDuration_TO,0,431)
trophAgg<-get.adjacency(trophAgg, attr="Duration")
trophAgg<-as(trophAgg,"matrix")
trophAgg<-trophAgg[order(rownames(trophAgg)),order(colnames(trophAgg))]
trophReact_Duration_Net7<-t(trophAgg)

antAgg<-gentimeaggnetduration(antennalContactNumberInteractions_TO,0,431)
antAgg<-get.adjacency(antAgg,attr="Duration")
antAgg<-as(antAgg,"matrix")
antAgg<-antAgg[order(rownames(antAgg)),order(colnames(antAgg))]
antConReact_NumberInteractions_Net7<-t(antAgg)

trophAgg<-gentimeaggnetduration(trophallaxisNumberInteractions_TO,0,431)
trophAgg<-get.adjacency(trophAgg, attr="Duration")
trophAgg<-as(trophAgg,"matrix")
trophAgg<-trophAgg[order(rownames(trophAgg)),order(colnames(trophAgg))]
trophReact_NumberInteractions_Net7<-t(trophAgg)

wagNumAgg<-gentimeaggnetduration(waggleRuns_TO,0,431)
wagNumAgg<-get.adjacency(wagNumAgg,attr="Duration")
wagNumAgg<-as(wagNumAgg,"matrix")
wagNumAgg<-wagNumAgg[order(rownames(wagNumAgg)),order(colnames(wagNumAgg))]
WagNumRunsReactNet7<-t(wagNumAgg)

homAgg<-gentimeaggnetduration(homogeneous_TO,0,431)
homAgg<-get.adjacency(homAgg,attr="Duration")
homAgg<-as(homAgg,"matrix")
homAgg<-homAgg[order(rownames(homAgg)),order(colnames(homAgg))]
homogReactNet7<-t(homAgg)

antAgg<-gentimeaggnetduration(antennalContactDuration_TO,0,445)
antAgg<-get.adjacency(antAgg,attr="Duration")
antAgg<-as(antAgg,"matrix")
antAgg<-antAgg[order(rownames(antAgg)),order(colnames(antAgg))]
antConReact_Duration_Net8<-t(antAgg)

trophAgg<-gentimeaggnetduration(trophallaxisDuration_TO,0,445)
trophAgg<-get.adjacency(trophAgg, attr="Duration")
trophAgg<-as(trophAgg,"matrix")
trophAgg<-trophAgg[order(rownames(trophAgg)),order(colnames(trophAgg))]
trophReact_Duration_Net8<-t(trophAgg)

antAgg<-gentimeaggnetduration(antennalContactNumberInteractions_TO,0,445)
antAgg<-get.adjacency(antAgg,attr="Duration")
antAgg<-as(antAgg,"matrix")
antAgg<-antAgg[order(rownames(antAgg)),order(colnames(antAgg))]
antConReact_NumberInteractions_Net8<-t(antAgg)

trophAgg<-gentimeaggnetduration(trophallaxisNumberInteractions_TO,0,445)
trophAgg<-get.adjacency(trophAgg, attr="Duration")
trophAgg<-as(trophAgg,"matrix")
trophAgg<-trophAgg[order(rownames(trophAgg)),order(colnames(trophAgg))]
trophReact_NumberInteractions_Net8<-t(trophAgg)

wagNumAgg<-gentimeaggnetduration(waggleRuns_TO,0,445)
wagNumAgg<-get.adjacency(wagNumAgg,attr="Duration")
wagNumAgg<-as(wagNumAgg,"matrix")
wagNumAgg<-wagNumAgg[order(rownames(wagNumAgg)),order(colnames(wagNumAgg))]
WagNumRunsReactNet8<-t(wagNumAgg)

homAgg<-gentimeaggnetduration(homogeneous_TO,0,445)
homAgg<-get.adjacency(homAgg,attr="Duration")
homAgg<-as(homAgg,"matrix")
homAgg<-homAgg[order(rownames(homAgg)),order(colnames(homAgg))]
homogReactNet8<-t(homAgg)

antAgg<-gentimeaggnetduration(antennalContactDuration_TO,0,471)
antAgg<-get.adjacency(antAgg,attr="Duration")
antAgg<-as(antAgg,"matrix")
antAgg<-antAgg[order(rownames(antAgg)),order(colnames(antAgg))]
antConReact_Duration_Net9<-t(antAgg)

trophAgg<-gentimeaggnetduration(trophallaxisDuration_TO,0,471)
trophAgg<-get.adjacency(trophAgg, attr="Duration")
trophAgg<-as(trophAgg,"matrix")
trophAgg<-trophAgg[order(rownames(trophAgg)),order(colnames(trophAgg))]
trophReact_Duration_Net9<-t(trophAgg)

antAgg<-gentimeaggnetduration(antennalContactNumberInteractions_TO,0,471)
antAgg<-get.adjacency(antAgg,attr="Duration")
antAgg<-as(antAgg,"matrix")
antAgg<-antAgg[order(rownames(antAgg)),order(colnames(antAgg))]
antConReact_NumberInteractions_Net9<-t(antAgg)

trophAgg<-gentimeaggnetduration(trophallaxisNumberInteractions_TO,0,471)
trophAgg<-get.adjacency(trophAgg, attr="Duration")
trophAgg<-as(trophAgg,"matrix")
trophAgg<-trophAgg[order(rownames(trophAgg)),order(colnames(trophAgg))]
trophReact_NumberInteractions_Net9<-t(trophAgg)

wagNumAgg<-gentimeaggnetduration(waggleRuns_TO,0,471)
wagNumAgg<-get.adjacency(wagNumAgg,attr="Duration")
wagNumAgg<-as(wagNumAgg,"matrix")
wagNumAgg<-wagNumAgg[order(rownames(wagNumAgg)),order(colnames(wagNumAgg))]
WagNumRunsReactNet9<-t(wagNumAgg)

homAgg<-gentimeaggnetduration(homogeneous_TO,0,471)
homAgg<-get.adjacency(homAgg,attr="Duration")
homAgg<-as(homAgg,"matrix")
homAgg<-homAgg[order(rownames(homAgg)),order(colnames(homAgg))]
homogReactNet9<-t(homAgg)

antAgg<-gentimeaggnetduration(antennalContactDuration_TO,0,540)
antAgg<-get.adjacency(antAgg,attr="Duration")
antAgg<-as(antAgg,"matrix")
antAgg<-antAgg[order(rownames(antAgg)),order(colnames(antAgg))]
antConReact_Duration_Net10<-t(antAgg)

trophAgg<-gentimeaggnetduration(trophallaxisDuration_TO,0,540)
trophAgg<-get.adjacency(trophAgg, attr="Duration")
trophAgg<-as(trophAgg,"matrix")
trophAgg<-trophAgg[order(rownames(trophAgg)),order(colnames(trophAgg))]
trophReact_Duration_Net10<-t(trophAgg)

antAgg<-gentimeaggnetduration(antennalContactNumberInteractions_TO,0,540)
antAgg<-get.adjacency(antAgg,attr="Duration")
antAgg<-as(antAgg,"matrix")
antAgg<-antAgg[order(rownames(antAgg)),order(colnames(antAgg))]
antConReact_NumberInteractions_Net10<-t(antAgg)

trophAgg<-gentimeaggnetduration(trophallaxisNumberInteractions_TO,0,540)
trophAgg<-get.adjacency(trophAgg, attr="Duration")
trophAgg<-as(trophAgg,"matrix")
trophAgg<-trophAgg[order(rownames(trophAgg)),order(colnames(trophAgg))]
trophReact_NumberInteractions_Net10<-t(trophAgg)

wagNumAgg<-gentimeaggnetduration(waggleRuns_TO,0,540)
wagNumAgg<-get.adjacency(wagNumAgg,attr="Duration")
wagNumAgg<-as(wagNumAgg,"matrix")
wagNumAgg<-wagNumAgg[order(rownames(wagNumAgg)),order(colnames(wagNumAgg))]
WagNumRunsReactNet10<-t(wagNumAgg)

homAgg<-gentimeaggnetduration(homogeneous_TO,0,540)
homAgg<-get.adjacency(homAgg,attr="Duration")
homAgg<-as(homAgg,"matrix")
homAgg<-homAgg[order(rownames(homAgg)),order(colnames(homAgg))]
homogReactNet10<-t(homAgg)

antAgg<-gentimeaggnetduration(antennalContactDuration_TO,0,557)
antAgg<-get.adjacency(antAgg,attr="Duration")
antAgg<-as(antAgg,"matrix")
antAgg<-antAgg[order(rownames(antAgg)),order(colnames(antAgg))]
antConReact_Duration_Net11<-t(antAgg)

trophAgg<-gentimeaggnetduration(trophallaxisDuration_TO,0,557)
trophAgg<-get.adjacency(trophAgg, attr="Duration")
trophAgg<-as(trophAgg,"matrix")
trophAgg<-trophAgg[order(rownames(trophAgg)),order(colnames(trophAgg))]
trophReact_Duration_Net11<-t(trophAgg)

antAgg<-gentimeaggnetduration(antennalContactNumberInteractions_TO,0,557)
antAgg<-get.adjacency(antAgg,attr="Duration")
antAgg<-as(antAgg,"matrix")
antAgg<-antAgg[order(rownames(antAgg)),order(colnames(antAgg))]
antConReact_NumberInteractions_Net11<-t(antAgg)

trophAgg<-gentimeaggnetduration(trophallaxisNumberInteractions_TO,0,557)
trophAgg<-get.adjacency(trophAgg, attr="Duration")
trophAgg<-as(trophAgg,"matrix")
trophAgg<-trophAgg[order(rownames(trophAgg)),order(colnames(trophAgg))]
trophReact_NumberInteractions_Net11<-t(trophAgg)

wagNumAgg<-gentimeaggnetduration(waggleRuns_TO,0,557)
wagNumAgg<-get.adjacency(wagNumAgg,attr="Duration")
wagNumAgg<-as(wagNumAgg,"matrix")
wagNumAgg<-wagNumAgg[order(rownames(wagNumAgg)),order(colnames(wagNumAgg))]
WagNumRunsReactNet11<-t(wagNumAgg)

homAgg<-gentimeaggnetduration(homogeneous_TO,0,557)
homAgg<-get.adjacency(homAgg,attr="Duration")
homAgg<-as(homAgg,"matrix")
homAgg<-homAgg[order(rownames(homAgg)),order(colnames(homAgg))]
homogReactNet11<-t(homAgg)

antAgg<-gentimeaggnetduration(antennalContactDuration_TO,0,627)
antAgg<-get.adjacency(antAgg,attr="Duration")
antAgg<-as(antAgg,"matrix")
antAgg<-antAgg[order(rownames(antAgg)),order(colnames(antAgg))]
antConReact_Duration_Net12<-t(antAgg)

trophAgg<-gentimeaggnetduration(trophallaxisDuration_TO,0,627)
trophAgg<-get.adjacency(trophAgg, attr="Duration")
trophAgg<-as(trophAgg,"matrix")
trophAgg<-trophAgg[order(rownames(trophAgg)),order(colnames(trophAgg))]
trophReact_Duration_Net12<-t(trophAgg)

antAgg<-gentimeaggnetduration(antennalContactNumberInteractions_TO,0,627)
antAgg<-get.adjacency(antAgg,attr="Duration")
antAgg<-as(antAgg,"matrix")
antAgg<-antAgg[order(rownames(antAgg)),order(colnames(antAgg))]
antConReact_NumberInteractions_Net12<-t(antAgg)

trophAgg<-gentimeaggnetduration(trophallaxisNumberInteractions_TO,0,627)
trophAgg<-get.adjacency(trophAgg, attr="Duration")
trophAgg<-as(trophAgg,"matrix")
trophAgg<-trophAgg[order(rownames(trophAgg)),order(colnames(trophAgg))]
trophReact_NumberInteractions_Net12<-t(trophAgg)

wagNumAgg<-gentimeaggnetduration(waggleRuns_TO,0,627)
wagNumAgg<-get.adjacency(wagNumAgg,attr="Duration")
wagNumAgg<-as(wagNumAgg,"matrix")
wagNumAgg<-wagNumAgg[order(rownames(wagNumAgg)),order(colnames(wagNumAgg))]
WagNumRunsReactNet12<-t(wagNumAgg)

homAgg<-gentimeaggnetduration(homogeneous_TO,0,627)
homAgg<-get.adjacency(homAgg,attr="Duration")
homAgg<-as(homAgg,"matrix")
homAgg<-homAgg[order(rownames(homAgg)),order(colnames(homAgg))]
homogReactNet12<-t(homAgg)

antAgg<-gentimeaggnetduration(antennalContactDuration_TO,0,663)
antAgg<-get.adjacency(antAgg,attr="Duration")
antAgg<-as(antAgg,"matrix")
antAgg<-antAgg[order(rownames(antAgg)),order(colnames(antAgg))]
antConReact_Duration_Net13<-t(antAgg)

trophAgg<-gentimeaggnetduration(trophallaxisDuration_TO,0,663)
trophAgg<-get.adjacency(trophAgg, attr="Duration")
trophAgg<-as(trophAgg,"matrix")
trophAgg<-trophAgg[order(rownames(trophAgg)),order(colnames(trophAgg))]
trophReact_Duration_Net13<-t(trophAgg)

antAgg<-gentimeaggnetduration(antennalContactNumberInteractions_TO,0,663)
antAgg<-get.adjacency(antAgg,attr="Duration")
antAgg<-as(antAgg,"matrix")
antAgg<-antAgg[order(rownames(antAgg)),order(colnames(antAgg))]
antConReact_NumberInteractions_Net13<-t(antAgg)

trophAgg<-gentimeaggnetduration(trophallaxisNumberInteractions_TO,0,663)
trophAgg<-get.adjacency(trophAgg, attr="Duration")
trophAgg<-as(trophAgg,"matrix")
trophAgg<-trophAgg[order(rownames(trophAgg)),order(colnames(trophAgg))]
trophReact_NumberInteractions_Net13<-t(trophAgg)

wagNumAgg<-gentimeaggnetduration(waggleRuns_TO,0,663)
wagNumAgg<-get.adjacency(wagNumAgg,attr="Duration")
wagNumAgg<-as(wagNumAgg,"matrix")
wagNumAgg<-wagNumAgg[order(rownames(wagNumAgg)),order(colnames(wagNumAgg))]
WagNumRunsReactNet13<-t(wagNumAgg)

homAgg<-gentimeaggnetduration(homogeneous_TO,0,663)
homAgg<-get.adjacency(homAgg,attr="Duration")
homAgg<-as(homAgg,"matrix")
homAgg<-homAgg[order(rownames(homAgg)),order(colnames(homAgg))]
homogReactNet13<-t(homAgg)

antAgg<-gentimeaggnetduration(antennalContactDuration_TO,0,715)
antAgg<-get.adjacency(antAgg,attr="Duration")
antAgg<-as(antAgg,"matrix")
antAgg<-antAgg[order(rownames(antAgg)),order(colnames(antAgg))]
antConReact_Duration_Net14<-t(antAgg)

trophAgg<-gentimeaggnetduration(trophallaxisDuration_TO,0,715)
trophAgg<-get.adjacency(trophAgg, attr="Duration")
trophAgg<-as(trophAgg,"matrix")
trophAgg<-trophAgg[order(rownames(trophAgg)),order(colnames(trophAgg))]
trophReact_Duration_Net14<-t(trophAgg)

antAgg<-gentimeaggnetduration(antennalContactNumberInteractions_TO,0,715)
antAgg<-get.adjacency(antAgg,attr="Duration")
antAgg<-as(antAgg,"matrix")
antAgg<-antAgg[order(rownames(antAgg)),order(colnames(antAgg))]
antConReact_NumberInteractions_Net14<-t(antAgg)

trophAgg<-gentimeaggnetduration(trophallaxisNumberInteractions_TO,0,715)
trophAgg<-get.adjacency(trophAgg, attr="Duration")
trophAgg<-as(trophAgg,"matrix")
trophAgg<-trophAgg[order(rownames(trophAgg)),order(colnames(trophAgg))]
trophReact_NumberInteractions_Net14<-t(trophAgg)

wagNumAgg<-gentimeaggnetduration(waggleRuns_TO,0,715)
wagNumAgg<-get.adjacency(wagNumAgg,attr="Duration")
wagNumAgg<-as(wagNumAgg,"matrix")
wagNumAgg<-wagNumAgg[order(rownames(wagNumAgg)),order(colnames(wagNumAgg))]
WagNumRunsReactNet14<-t(wagNumAgg)

homAgg<-gentimeaggnetduration(homogeneous_TO,0,715)
homAgg<-get.adjacency(homAgg,attr="Duration")
homAgg<-as(homAgg,"matrix")
homAgg<-homAgg[order(rownames(homAgg)),order(colnames(homAgg))]
homogReactNet14<-t(homAgg)

antAgg<-gentimeaggnetduration(antennalContactDuration_TO,0,817)
antAgg<-get.adjacency(antAgg,attr="Duration")
antAgg<-as(antAgg,"matrix")
antAgg<-antAgg[order(rownames(antAgg)),order(colnames(antAgg))]
antConReact_Duration_Net15<-t(antAgg)

trophAgg<-gentimeaggnetduration(trophallaxisDuration_TO,0,817)
trophAgg<-get.adjacency(trophAgg, attr="Duration")
trophAgg<-as(trophAgg,"matrix")
trophAgg<-trophAgg[order(rownames(trophAgg)),order(colnames(trophAgg))]
trophReact_Duration_Net15<-t(trophAgg)

antAgg<-gentimeaggnetduration(antennalContactNumberInteractions_TO,0,817)
antAgg<-get.adjacency(antAgg,attr="Duration")
antAgg<-as(antAgg,"matrix")
antAgg<-antAgg[order(rownames(antAgg)),order(colnames(antAgg))]
antConReact_NumberInteractions_Net15<-t(antAgg)

trophAgg<-gentimeaggnetduration(trophallaxisNumberInteractions_TO,0,817)
trophAgg<-get.adjacency(trophAgg, attr="Duration")
trophAgg<-as(trophAgg,"matrix")
trophAgg<-trophAgg[order(rownames(trophAgg)),order(colnames(trophAgg))]
trophReact_NumberInteractions_Net15<-t(trophAgg)

wagNumAgg<-gentimeaggnetduration(waggleRuns_TO,0,817)
wagNumAgg<-get.adjacency(wagNumAgg,attr="Duration")
wagNumAgg<-as(wagNumAgg,"matrix")
wagNumAgg<-wagNumAgg[order(rownames(wagNumAgg)),order(colnames(wagNumAgg))]
WagNumRunsReactNet15<-t(wagNumAgg)

homAgg<-gentimeaggnetduration(homogeneous_TO,0,817)
homAgg<-get.adjacency(homAgg,attr="Duration")
homAgg<-as(homAgg,"matrix")
homAgg<-homAgg[order(rownames(homAgg)),order(colnames(homAgg))]
homogReactNet15<-t(homAgg)

antAgg<-gentimeaggnetduration(antennalContactDuration_TO,0,872)
antAgg<-get.adjacency(antAgg,attr="Duration")
antAgg<-as(antAgg,"matrix")
antAgg<-antAgg[order(rownames(antAgg)),order(colnames(antAgg))]
antConReact_Duration_Net16<-t(antAgg)

trophAgg<-gentimeaggnetduration(trophallaxisDuration_TO,0,872)
trophAgg<-get.adjacency(trophAgg, attr="Duration")
trophAgg<-as(trophAgg,"matrix")
trophAgg<-trophAgg[order(rownames(trophAgg)),order(colnames(trophAgg))]
trophReact_Duration_Net16<-t(trophAgg)

antAgg<-gentimeaggnetduration(antennalContactNumberInteractions_TO,0,872)
antAgg<-get.adjacency(antAgg,attr="Duration")
antAgg<-as(antAgg,"matrix")
antAgg<-antAgg[order(rownames(antAgg)),order(colnames(antAgg))]
antConReact_NumberInteractions_Net16<-t(antAgg)

trophAgg<-gentimeaggnetduration(trophallaxisNumberInteractions_TO,0,872)
trophAgg<-get.adjacency(trophAgg, attr="Duration")
trophAgg<-as(trophAgg,"matrix")
trophAgg<-trophAgg[order(rownames(trophAgg)),order(colnames(trophAgg))]
trophReact_NumberInteractions_Net16<-t(trophAgg)

wagNumAgg<-gentimeaggnetduration(waggleRuns_TO,0,872)
wagNumAgg<-get.adjacency(wagNumAgg,attr="Duration")
wagNumAgg<-as(wagNumAgg,"matrix")
wagNumAgg<-wagNumAgg[order(rownames(wagNumAgg)),order(colnames(wagNumAgg))]
WagNumRunsReactNet16<-t(wagNumAgg)

homAgg<-gentimeaggnetduration(homogeneous_TO,0,872)
homAgg<-get.adjacency(homAgg,attr="Duration")
homAgg<-as(homAgg,"matrix")
homAgg<-homAgg[order(rownames(homAgg)),order(colnames(homAgg))]
homogReactNet16<-t(homAgg)

antAgg<-gentimeaggnetduration(antennalContactDuration_TO,0,943)
antAgg<-get.adjacency(antAgg,attr="Duration")
antAgg<-as(antAgg,"matrix")
antAgg<-antAgg[order(rownames(antAgg)),order(colnames(antAgg))]
antConReact_Duration_Net17<-t(antAgg)

trophAgg<-gentimeaggnetduration(trophallaxisDuration_TO,0,943)
trophAgg<-get.adjacency(trophAgg, attr="Duration")
trophAgg<-as(trophAgg,"matrix")
trophAgg<-trophAgg[order(rownames(trophAgg)),order(colnames(trophAgg))]
trophReact_Duration_Net17<-t(trophAgg)

antAgg<-gentimeaggnetduration(antennalContactNumberInteractions_TO,0,943)
antAgg<-get.adjacency(antAgg,attr="Duration")
antAgg<-as(antAgg,"matrix")
antAgg<-antAgg[order(rownames(antAgg)),order(colnames(antAgg))]
antConReact_NumberInteractions_Net17<-t(antAgg)

trophAgg<-gentimeaggnetduration(trophallaxisNumberInteractions_TO,0,943)
trophAgg<-get.adjacency(trophAgg, attr="Duration")
trophAgg<-as(trophAgg,"matrix")
trophAgg<-trophAgg[order(rownames(trophAgg)),order(colnames(trophAgg))]
trophReact_NumberInteractions_Net17<-t(trophAgg)

wagNumAgg<-gentimeaggnetduration(waggleRuns_TO,0,943)
wagNumAgg<-get.adjacency(wagNumAgg,attr="Duration")
wagNumAgg<-as(wagNumAgg,"matrix")
wagNumAgg<-wagNumAgg[order(rownames(wagNumAgg)),order(colnames(wagNumAgg))]
WagNumRunsReactNet17<-t(wagNumAgg)

homAgg<-gentimeaggnetduration(homogeneous_TO,0,943)
homAgg<-get.adjacency(homAgg,attr="Duration")
homAgg<-as(homAgg,"matrix")
homAgg<-homAgg[order(rownames(homAgg)),order(colnames(homAgg))]
homogReactNet17<-t(homAgg)

antAgg<-gentimeaggnetduration(antennalContactDuration_TO,0,964)
antAgg<-get.adjacency(antAgg,attr="Duration")
antAgg<-as(antAgg,"matrix")
antAgg<-antAgg[order(rownames(antAgg)),order(colnames(antAgg))]
antConReact_Duration_Net18<-t(antAgg)

trophAgg<-gentimeaggnetduration(trophallaxisDuration_TO,0,964)
trophAgg<-get.adjacency(trophAgg, attr="Duration")
trophAgg<-as(trophAgg,"matrix")
trophAgg<-trophAgg[order(rownames(trophAgg)),order(colnames(trophAgg))]
trophReact_Duration_Net18<-t(trophAgg)

antAgg<-gentimeaggnetduration(antennalContactNumberInteractions_TO,0,964)
antAgg<-get.adjacency(antAgg,attr="Duration")
antAgg<-as(antAgg,"matrix")
antAgg<-antAgg[order(rownames(antAgg)),order(colnames(antAgg))]
antConReact_NumberInteractions_Net18<-t(antAgg)

trophAgg<-gentimeaggnetduration(trophallaxisNumberInteractions_TO,0,964)
trophAgg<-get.adjacency(trophAgg, attr="Duration")
trophAgg<-as(trophAgg,"matrix")
trophAgg<-trophAgg[order(rownames(trophAgg)),order(colnames(trophAgg))]
trophReact_NumberInteractions_Net18<-t(trophAgg)

wagNumAgg<-gentimeaggnetduration(waggleRuns_TO,0,964)
wagNumAgg<-get.adjacency(wagNumAgg,attr="Duration")
wagNumAgg<-as(wagNumAgg,"matrix")
wagNumAgg<-wagNumAgg[order(rownames(wagNumAgg)),order(colnames(wagNumAgg))]
WagNumRunsReactNet18<-t(wagNumAgg)

homAgg<-gentimeaggnetduration(homogeneous_TO,0,964)
homAgg<-get.adjacency(homAgg,attr="Duration")
homAgg<-as(homAgg,"matrix")
homAgg<-homAgg[order(rownames(homAgg)),order(colnames(homAgg))]
homogReactNet18<-t(homAgg)

antAgg<-gentimeaggnetduration(antennalContactDuration_TO,0,1125)
antAgg<-get.adjacency(antAgg,attr="Duration")
antAgg<-as(antAgg,"matrix")
antAgg<-antAgg[order(rownames(antAgg)),order(colnames(antAgg))]
antConReact_Duration_Net19<-t(antAgg)

trophAgg<-gentimeaggnetduration(trophallaxisDuration_TO,0,1125)
trophAgg<-get.adjacency(trophAgg, attr="Duration")
trophAgg<-as(trophAgg,"matrix")
trophAgg<-trophAgg[order(rownames(trophAgg)),order(colnames(trophAgg))]
trophReact_Duration_Net19<-t(trophAgg)

antAgg<-gentimeaggnetduration(antennalContactNumberInteractions_TO,0,1125)
antAgg<-get.adjacency(antAgg,attr="Duration")
antAgg<-as(antAgg,"matrix")
antAgg<-antAgg[order(rownames(antAgg)),order(colnames(antAgg))]
antConReact_NumberInteractions_Net19<-t(antAgg)

trophAgg<-gentimeaggnetduration(trophallaxisNumberInteractions_TO,0,1125)
trophAgg<-get.adjacency(trophAgg, attr="Duration")
trophAgg<-as(trophAgg,"matrix")
trophAgg<-trophAgg[order(rownames(trophAgg)),order(colnames(trophAgg))]
trophReact_NumberInteractions_Net19<-t(trophAgg)

wagNumAgg<-gentimeaggnetduration(waggleRuns_TO,0,1125)
wagNumAgg<-get.adjacency(wagNumAgg,attr="Duration")
wagNumAgg<-as(wagNumAgg,"matrix")
wagNumAgg<-wagNumAgg[order(rownames(wagNumAgg)),order(colnames(wagNumAgg))]
WagNumRunsReactNet19<-t(wagNumAgg)

homAgg<-gentimeaggnetduration(homogeneous_TO,0,1125)
homAgg<-get.adjacency(homAgg,attr="Duration")
homAgg<-as(homAgg,"matrix")
homAgg<-homAgg[order(rownames(homAgg)),order(colnames(homAgg))]
homogReactNet19<-t(homAgg)

antAgg<-gentimeaggnetduration(antennalContactDuration_TO,0,1378)
antAgg<-get.adjacency(antAgg,attr="Duration")
antAgg<-as(antAgg,"matrix")
antAgg<-antAgg[order(rownames(antAgg)),order(colnames(antAgg))]
antConReact_Duration_Net20<-t(antAgg)

trophAgg<-gentimeaggnetduration(trophallaxisDuration_TO,0,1378)
trophAgg<-get.adjacency(trophAgg, attr="Duration")
trophAgg<-as(trophAgg,"matrix")
trophAgg<-trophAgg[order(rownames(trophAgg)),order(colnames(trophAgg))]
trophReact_Duration_Net20<-t(trophAgg)

antAgg<-gentimeaggnetduration(antennalContactNumberInteractions_TO,0,1378)
antAgg<-get.adjacency(antAgg,attr="Duration")
antAgg<-as(antAgg,"matrix")
antAgg<-antAgg[order(rownames(antAgg)),order(colnames(antAgg))]
antConReact_NumberInteractions_Net20<-t(antAgg)

trophAgg<-gentimeaggnetduration(trophallaxisNumberInteractions_TO,0,1378)
trophAgg<-get.adjacency(trophAgg, attr="Duration")
trophAgg<-as(trophAgg,"matrix")
trophAgg<-trophAgg[order(rownames(trophAgg)),order(colnames(trophAgg))]
trophReact_NumberInteractions_Net20<-t(trophAgg)

wagNumAgg<-gentimeaggnetduration(waggleRuns_TO,0,1378)
wagNumAgg<-get.adjacency(wagNumAgg,attr="Duration")
wagNumAgg<-as(wagNumAgg,"matrix")
wagNumAgg<-wagNumAgg[order(rownames(wagNumAgg)),order(colnames(wagNumAgg))]
WagNumRunsReactNet20<-t(wagNumAgg)

homAgg<-gentimeaggnetduration(homogeneous_TO,0,1378)
homAgg<-get.adjacency(homAgg,attr="Duration")
homAgg<-as(homAgg,"matrix")
homAgg<-homAgg[order(rownames(homAgg)),order(colnames(homAgg))]
homogReactNet20<-t(homAgg)

antAgg<-gentimeaggnetduration(antennalContactDuration_TO,0,1383)
antAgg<-get.adjacency(antAgg,attr="Duration")
antAgg<-as(antAgg,"matrix")
antAgg<-antAgg[order(rownames(antAgg)),order(colnames(antAgg))]
antConReact_Duration_Net21<-t(antAgg)

trophAgg<-gentimeaggnetduration(trophallaxisDuration_TO,0,1383)
trophAgg<-get.adjacency(trophAgg, attr="Duration")
trophAgg<-as(trophAgg,"matrix")
trophAgg<-trophAgg[order(rownames(trophAgg)),order(colnames(trophAgg))]
trophReact_Duration_Net21<-t(trophAgg)

antAgg<-gentimeaggnetduration(antennalContactNumberInteractions_TO,0,1383)
antAgg<-get.adjacency(antAgg,attr="Duration")
antAgg<-as(antAgg,"matrix")
antAgg<-antAgg[order(rownames(antAgg)),order(colnames(antAgg))]
antConReact_NumberInteractions_Net21<-t(antAgg)

trophAgg<-gentimeaggnetduration(trophallaxisNumberInteractions_TO,0,1383)
trophAgg<-get.adjacency(trophAgg, attr="Duration")
trophAgg<-as(trophAgg,"matrix")
trophAgg<-trophAgg[order(rownames(trophAgg)),order(colnames(trophAgg))]
trophReact_NumberInteractions_Net21<-t(trophAgg)

wagNumAgg<-gentimeaggnetduration(waggleRuns_TO,0,1383)
wagNumAgg<-get.adjacency(wagNumAgg,attr="Duration")
wagNumAgg<-as(wagNumAgg,"matrix")
wagNumAgg<-wagNumAgg[order(rownames(wagNumAgg)),order(colnames(wagNumAgg))]
WagNumRunsReactNet21<-t(wagNumAgg)

homAgg<-gentimeaggnetduration(homogeneous_TO,0,1383)
homAgg<-get.adjacency(homAgg,attr="Duration")
homAgg<-as(homAgg,"matrix")
homAgg<-homAgg[order(rownames(homAgg)),order(colnames(homAgg))]
homogReactNet21<-t(homAgg)

antAgg<-gentimeaggnetduration(antennalContactDuration_TO,0,1419)
antAgg<-get.adjacency(antAgg,attr="Duration")
antAgg<-as(antAgg,"matrix")
antAgg<-antAgg[order(rownames(antAgg)),order(colnames(antAgg))]
antConReact_Duration_Net22<-t(antAgg)

trophAgg<-gentimeaggnetduration(trophallaxisDuration_TO,0,1419)
trophAgg<-get.adjacency(trophAgg, attr="Duration")
trophAgg<-as(trophAgg,"matrix")
trophAgg<-trophAgg[order(rownames(trophAgg)),order(colnames(trophAgg))]
trophReact_Duration_Net22<-t(trophAgg)

antAgg<-gentimeaggnetduration(antennalContactNumberInteractions_TO,0,1419)
antAgg<-get.adjacency(antAgg,attr="Duration")
antAgg<-as(antAgg,"matrix")
antAgg<-antAgg[order(rownames(antAgg)),order(colnames(antAgg))]
antConReact_NumberInteractions_Net22<-t(antAgg)

trophAgg<-gentimeaggnetduration(trophallaxisNumberInteractions_TO,0,1419)
trophAgg<-get.adjacency(trophAgg, attr="Duration")
trophAgg<-as(trophAgg,"matrix")
trophAgg<-trophAgg[order(rownames(trophAgg)),order(colnames(trophAgg))]
trophReact_NumberInteractions_Net22<-t(trophAgg)

wagNumAgg<-gentimeaggnetduration(waggleRuns_TO,0,1419)
wagNumAgg<-get.adjacency(wagNumAgg,attr="Duration")
wagNumAgg<-as(wagNumAgg,"matrix")
wagNumAgg<-wagNumAgg[order(rownames(wagNumAgg)),order(colnames(wagNumAgg))]
WagNumRunsReactNet22<-t(wagNumAgg)

homAgg<-gentimeaggnetduration(homogeneous_TO,0,1419)
homAgg<-get.adjacency(homAgg,attr="Duration")
homAgg<-as(homAgg,"matrix")
homAgg<-homAgg[order(rownames(homAgg)),order(colnames(homAgg))]
homogReactNet22<-t(homAgg)

antAgg<-gentimeaggnetduration(antennalContactDuration_TO,0,1503)
antAgg<-get.adjacency(antAgg,attr="Duration")
antAgg<-as(antAgg,"matrix")
antAgg<-antAgg[order(rownames(antAgg)),order(colnames(antAgg))]
antConReact_Duration_Net23<-t(antAgg)

trophAgg<-gentimeaggnetduration(trophallaxisDuration_TO,0,1503)
trophAgg<-get.adjacency(trophAgg, attr="Duration")
trophAgg<-as(trophAgg,"matrix")
trophAgg<-trophAgg[order(rownames(trophAgg)),order(colnames(trophAgg))]
trophReact_Duration_Net23<-t(trophAgg)

antAgg<-gentimeaggnetduration(antennalContactNumberInteractions_TO,0,1503)
antAgg<-get.adjacency(antAgg,attr="Duration")
antAgg<-as(antAgg,"matrix")
antAgg<-antAgg[order(rownames(antAgg)),order(colnames(antAgg))]
antConReact_NumberInteractions_Net23<-t(antAgg)

trophAgg<-gentimeaggnetduration(trophallaxisNumberInteractions_TO,0,1503)
trophAgg<-get.adjacency(trophAgg, attr="Duration")
trophAgg<-as(trophAgg,"matrix")
trophAgg<-trophAgg[order(rownames(trophAgg)),order(colnames(trophAgg))]
trophReact_NumberInteractions_Net23<-t(trophAgg)

wagNumAgg<-gentimeaggnetduration(waggleRuns_TO,0,1503)
wagNumAgg<-get.adjacency(wagNumAgg,attr="Duration")
wagNumAgg<-as(wagNumAgg,"matrix")
wagNumAgg<-wagNumAgg[order(rownames(wagNumAgg)),order(colnames(wagNumAgg))]
WagNumRunsReactNet23<-t(wagNumAgg)

homAgg<-gentimeaggnetduration(homogeneous_TO,0,1503)
homAgg<-get.adjacency(homAgg,attr="Duration")
homAgg<-as(homAgg,"matrix")
homAgg<-homAgg[order(rownames(homAgg)),order(colnames(homAgg))]
homogReactNet23<-t(homAgg)

antAgg<-gentimeaggnetduration(antennalContactDuration_TO,0,1603)
antAgg<-get.adjacency(antAgg,attr="Duration")
antAgg<-as(antAgg,"matrix")
antAgg<-antAgg[order(rownames(antAgg)),order(colnames(antAgg))]
antConReact_Duration_Net24<-t(antAgg)

trophAgg<-gentimeaggnetduration(trophallaxisDuration_TO,0,1603)
trophAgg<-get.adjacency(trophAgg, attr="Duration")
trophAgg<-as(trophAgg,"matrix")
trophAgg<-trophAgg[order(rownames(trophAgg)),order(colnames(trophAgg))]
trophReact_Duration_Net24<-t(trophAgg)

antAgg<-gentimeaggnetduration(antennalContactNumberInteractions_TO,0,1603)
antAgg<-get.adjacency(antAgg,attr="Duration")
antAgg<-as(antAgg,"matrix")
antAgg<-antAgg[order(rownames(antAgg)),order(colnames(antAgg))]
antConReact_NumberInteractions_Net24<-t(antAgg)

trophAgg<-gentimeaggnetduration(trophallaxisNumberInteractions_TO,0,1603)
trophAgg<-get.adjacency(trophAgg, attr="Duration")
trophAgg<-as(trophAgg,"matrix")
trophAgg<-trophAgg[order(rownames(trophAgg)),order(colnames(trophAgg))]
trophReact_NumberInteractions_Net24<-t(trophAgg)

wagNumAgg<-gentimeaggnetduration(waggleRuns_TO,0,1603)
wagNumAgg<-get.adjacency(wagNumAgg,attr="Duration")
wagNumAgg<-as(wagNumAgg,"matrix")
wagNumAgg<-wagNumAgg[order(rownames(wagNumAgg)),order(colnames(wagNumAgg))]
WagNumRunsReactNet24<-t(wagNumAgg)

homAgg<-gentimeaggnetduration(homogeneous_TO,0,1603)
homAgg<-get.adjacency(homAgg,attr="Duration")
homAgg<-as(homAgg,"matrix")
homAgg<-homAgg[order(rownames(homAgg)),order(colnames(homAgg))]
homogReactNet24<-t(homAgg)

antAgg<-gentimeaggnetduration(antennalContactDuration_TO,0,1655)
antAgg<-get.adjacency(antAgg,attr="Duration")
antAgg<-as(antAgg,"matrix")
antAgg<-antAgg[order(rownames(antAgg)),order(colnames(antAgg))]
antConReact_Duration_Net25<-t(antAgg)

trophAgg<-gentimeaggnetduration(trophallaxisDuration_TO,0,1655)
trophAgg<-get.adjacency(trophAgg, attr="Duration")
trophAgg<-as(trophAgg,"matrix")
trophAgg<-trophAgg[order(rownames(trophAgg)),order(colnames(trophAgg))]
trophReact_Duration_Net25<-t(trophAgg)

antAgg<-gentimeaggnetduration(antennalContactNumberInteractions_TO,0,1655)
antAgg<-get.adjacency(antAgg,attr="Duration")
antAgg<-as(antAgg,"matrix")
antAgg<-antAgg[order(rownames(antAgg)),order(colnames(antAgg))]
antConReact_NumberInteractions_Net25<-t(antAgg)

trophAgg<-gentimeaggnetduration(trophallaxisNumberInteractions_TO,0,1655)
trophAgg<-get.adjacency(trophAgg, attr="Duration")
trophAgg<-as(trophAgg,"matrix")
trophAgg<-trophAgg[order(rownames(trophAgg)),order(colnames(trophAgg))]
trophReact_NumberInteractions_Net25<-t(trophAgg)

wagNumAgg<-gentimeaggnetduration(waggleRuns_TO,0,1655)
wagNumAgg<-get.adjacency(wagNumAgg,attr="Duration")
wagNumAgg<-as(wagNumAgg,"matrix")
wagNumAgg<-wagNumAgg[order(rownames(wagNumAgg)),order(colnames(wagNumAgg))]
WagNumRunsReactNet25<-t(wagNumAgg)

homAgg<-gentimeaggnetduration(homogeneous_TO,0,1655)
homAgg<-get.adjacency(homAgg,attr="Duration")
homAgg<-as(homAgg,"matrix")
homAgg<-homAgg[order(rownames(homAgg)),order(colnames(homAgg))]
homogReactNet25<-t(homAgg)

antAgg<-gentimeaggnetduration(antennalContactDuration_TO,0,2075)
antAgg<-get.adjacency(antAgg,attr="Duration")
antAgg<-as(antAgg,"matrix")
antAgg<-antAgg[order(rownames(antAgg)),order(colnames(antAgg))]
antConReact_Duration_Net26<-t(antAgg)

trophAgg<-gentimeaggnetduration(trophallaxisDuration_TO,0,2075)
trophAgg<-get.adjacency(trophAgg, attr="Duration")
trophAgg<-as(trophAgg,"matrix")
trophAgg<-trophAgg[order(rownames(trophAgg)),order(colnames(trophAgg))]
trophReact_Duration_Net26<-t(trophAgg)

antAgg<-gentimeaggnetduration(antennalContactNumberInteractions_TO,0,2075)
antAgg<-get.adjacency(antAgg,attr="Duration")
antAgg<-as(antAgg,"matrix")
antAgg<-antAgg[order(rownames(antAgg)),order(colnames(antAgg))]
antConReact_NumberInteractions_Net26<-t(antAgg)

trophAgg<-gentimeaggnetduration(trophallaxisNumberInteractions_TO,0,2075)
trophAgg<-get.adjacency(trophAgg, attr="Duration")
trophAgg<-as(trophAgg,"matrix")
trophAgg<-trophAgg[order(rownames(trophAgg)),order(colnames(trophAgg))]
trophReact_NumberInteractions_Net26<-t(trophAgg)

wagNumAgg<-gentimeaggnetduration(waggleRuns_TO,0,2075)
wagNumAgg<-get.adjacency(wagNumAgg,attr="Duration")
wagNumAgg<-as(wagNumAgg,"matrix")
wagNumAgg<-wagNumAgg[order(rownames(wagNumAgg)),order(colnames(wagNumAgg))]
WagNumRunsReactNet26<-t(wagNumAgg)

homAgg<-gentimeaggnetduration(homogeneous_TO,0,2075)
homAgg<-get.adjacency(homAgg,attr="Duration")
homAgg<-as(homAgg,"matrix")
homAgg<-homAgg[order(rownames(homAgg)),order(colnames(homAgg))]
homogReactNet26<-t(homAgg)

antAgg<-gentimeaggnetduration(antennalContactDuration_TO,0,2094)
antAgg<-get.adjacency(antAgg,attr="Duration")
antAgg<-as(antAgg,"matrix")
antAgg<-antAgg[order(rownames(antAgg)),order(colnames(antAgg))]
antConReact_Duration_Net27<-t(antAgg)

trophAgg<-gentimeaggnetduration(trophallaxisDuration_TO,0,2094)
trophAgg<-get.adjacency(trophAgg, attr="Duration")
trophAgg<-as(trophAgg,"matrix")
trophAgg<-trophAgg[order(rownames(trophAgg)),order(colnames(trophAgg))]
trophReact_Duration_Net27<-t(trophAgg)

antAgg<-gentimeaggnetduration(antennalContactNumberInteractions_TO,0,2094)
antAgg<-get.adjacency(antAgg,attr="Duration")
antAgg<-as(antAgg,"matrix")
antAgg<-antAgg[order(rownames(antAgg)),order(colnames(antAgg))]
antConReact_NumberInteractions_Net27<-t(antAgg)

trophAgg<-gentimeaggnetduration(trophallaxisNumberInteractions_TO,0,2094)
trophAgg<-get.adjacency(trophAgg, attr="Duration")
trophAgg<-as(trophAgg,"matrix")
trophAgg<-trophAgg[order(rownames(trophAgg)),order(colnames(trophAgg))]
trophReact_NumberInteractions_Net27<-t(trophAgg)

wagNumAgg<-gentimeaggnetduration(waggleRuns_TO,0,2094)
wagNumAgg<-get.adjacency(wagNumAgg,attr="Duration")
wagNumAgg<-as(wagNumAgg,"matrix")
wagNumAgg<-wagNumAgg[order(rownames(wagNumAgg)),order(colnames(wagNumAgg))]
WagNumRunsReactNet27<-t(wagNumAgg)

homAgg<-gentimeaggnetduration(homogeneous_TO,0,2094)
homAgg<-get.adjacency(homAgg,attr="Duration")
homAgg<-as(homAgg,"matrix")
homAgg<-homAgg[order(rownames(homAgg)),order(colnames(homAgg))]
homogReactNet27<-t(homAgg)

antAgg<-gentimeaggnetduration(antennalContactDuration_TO,0,2732)
antAgg<-get.adjacency(antAgg,attr="Duration")
antAgg<-as(antAgg,"matrix")
antAgg<-antAgg[order(rownames(antAgg)),order(colnames(antAgg))]
antConReact_Duration_Net28<-t(antAgg)

trophAgg<-gentimeaggnetduration(trophallaxisDuration_TO,0,2732)
trophAgg<-get.adjacency(trophAgg, attr="Duration")
trophAgg<-as(trophAgg,"matrix")
trophAgg<-trophAgg[order(rownames(trophAgg)),order(colnames(trophAgg))]
trophReact_Duration_Net28<-t(trophAgg)

antAgg<-gentimeaggnetduration(antennalContactNumberInteractions_TO,0,2732)
antAgg<-get.adjacency(antAgg,attr="Duration")
antAgg<-as(antAgg,"matrix")
antAgg<-antAgg[order(rownames(antAgg)),order(colnames(antAgg))]
antConReact_NumberInteractions_Net28<-t(antAgg)

trophAgg<-gentimeaggnetduration(trophallaxisNumberInteractions_TO,0,2732)
trophAgg<-get.adjacency(trophAgg, attr="Duration")
trophAgg<-as(trophAgg,"matrix")
trophAgg<-trophAgg[order(rownames(trophAgg)),order(colnames(trophAgg))]
trophReact_NumberInteractions_Net28<-t(trophAgg)

wagNumAgg<-gentimeaggnetduration(waggleRuns_TO,0,2732)
wagNumAgg<-get.adjacency(wagNumAgg,attr="Duration")
wagNumAgg<-as(wagNumAgg,"matrix")
wagNumAgg<-wagNumAgg[order(rownames(wagNumAgg)),order(colnames(wagNumAgg))]
WagNumRunsReactNet28<-t(wagNumAgg)

homAgg<-gentimeaggnetduration(homogeneous_TO,0,2732)
homAgg<-get.adjacency(homAgg,attr="Duration")
homAgg<-as(homAgg,"matrix")
homAgg<-homAgg[order(rownames(homAgg)),order(colnames(homAgg))]
homogReactNet28<-t(homAgg)

antAgg<-gentimeaggnetduration(antennalContactDuration_TO,0,3583)
antAgg<-get.adjacency(antAgg,attr="Duration")
antAgg<-as(antAgg,"matrix")
antAgg<-antAgg[order(rownames(antAgg)),order(colnames(antAgg))]
antConReact_Duration_Net29<-t(antAgg)

trophAgg<-gentimeaggnetduration(trophallaxisDuration_TO,0,3583)
trophAgg<-get.adjacency(trophAgg, attr="Duration")
trophAgg<-as(trophAgg,"matrix")
trophAgg<-trophAgg[order(rownames(trophAgg)),order(colnames(trophAgg))]
trophReact_Duration_Net29<-t(trophAgg)

antAgg<-gentimeaggnetduration(antennalContactNumberInteractions_TO,0,3583)
antAgg<-get.adjacency(antAgg,attr="Duration")
antAgg<-as(antAgg,"matrix")
antAgg<-antAgg[order(rownames(antAgg)),order(colnames(antAgg))]
antConReact_NumberInteractions_Net29<-t(antAgg)

trophAgg<-gentimeaggnetduration(trophallaxisNumberInteractions_TO,0,3583)
trophAgg<-get.adjacency(trophAgg, attr="Duration")
trophAgg<-as(trophAgg,"matrix")
trophAgg<-trophAgg[order(rownames(trophAgg)),order(colnames(trophAgg))]
trophReact_NumberInteractions_Net29<-t(trophAgg)

wagNumAgg<-gentimeaggnetduration(waggleRuns_TO,0,3583)
wagNumAgg<-get.adjacency(wagNumAgg,attr="Duration")
wagNumAgg<-as(wagNumAgg,"matrix")
wagNumAgg<-wagNumAgg[order(rownames(wagNumAgg)),order(colnames(wagNumAgg))]
WagNumRunsReactNet29<-t(wagNumAgg)

homAgg<-gentimeaggnetduration(homogeneous_TO,0,3583)
homAgg<-get.adjacency(homAgg,attr="Duration")
homAgg<-as(homAgg,"matrix")
homAgg<-homAgg[order(rownames(homAgg)),order(colnames(homAgg))]
homogReactNet29<-t(homAgg)

antAgg<-gentimeaggnetduration(antennalContactDuration_TO,0,3695)
antAgg<-get.adjacency(antAgg,attr="Duration")
antAgg<-as(antAgg,"matrix")
antAgg<-antAgg[order(rownames(antAgg)),order(colnames(antAgg))]
antConReact_Duration_Net30<-t(antAgg)

trophAgg<-gentimeaggnetduration(trophallaxisDuration_TO,0,3695)
trophAgg<-get.adjacency(trophAgg, attr="Duration")
trophAgg<-as(trophAgg,"matrix")
trophAgg<-trophAgg[order(rownames(trophAgg)),order(colnames(trophAgg))]
trophReact_Duration_Net30<-t(trophAgg)

antAgg<-gentimeaggnetduration(antennalContactNumberInteractions_TO,0,3695)
antAgg<-get.adjacency(antAgg,attr="Duration")
antAgg<-as(antAgg,"matrix")
antAgg<-antAgg[order(rownames(antAgg)),order(colnames(antAgg))]
antConReact_NumberInteractions_Net30<-t(antAgg)

trophAgg<-gentimeaggnetduration(trophallaxisNumberInteractions_TO,0,3695)
trophAgg<-get.adjacency(trophAgg, attr="Duration")
trophAgg<-as(trophAgg,"matrix")
trophAgg<-trophAgg[order(rownames(trophAgg)),order(colnames(trophAgg))]
trophReact_NumberInteractions_Net30<-t(trophAgg)

wagNumAgg<-gentimeaggnetduration(waggleRuns_TO,0,3695)
wagNumAgg<-get.adjacency(wagNumAgg,attr="Duration")
wagNumAgg<-as(wagNumAgg,"matrix")
wagNumAgg<-wagNumAgg[order(rownames(wagNumAgg)),order(colnames(wagNumAgg))]
WagNumRunsReactNet30<-t(wagNumAgg)

homAgg<-gentimeaggnetduration(homogeneous_TO,0,3695)
homAgg<-get.adjacency(homAgg,attr="Duration")
homAgg<-as(homAgg,"matrix")
homAgg<-homAgg[order(rownames(homAgg)),order(colnames(homAgg))]
homogReactNet30<-t(homAgg)

antAgg<-gentimeaggnetduration(antennalContactDuration_TO,0,5077)
antAgg<-get.adjacency(antAgg,attr="Duration")
antAgg<-as(antAgg,"matrix")
antAgg<-antAgg[order(rownames(antAgg)),order(colnames(antAgg))]
antConReact_Duration_Net31<-t(antAgg)

trophAgg<-gentimeaggnetduration(trophallaxisDuration_TO,0,5077)
trophAgg<-get.adjacency(trophAgg, attr="Duration")
trophAgg<-as(trophAgg,"matrix")
trophAgg<-trophAgg[order(rownames(trophAgg)),order(colnames(trophAgg))]
trophReact_Duration_Net31<-t(trophAgg)

antAgg<-gentimeaggnetduration(antennalContactNumberInteractions_TO,0,5077)
antAgg<-get.adjacency(antAgg,attr="Duration")
antAgg<-as(antAgg,"matrix")
antAgg<-antAgg[order(rownames(antAgg)),order(colnames(antAgg))]
antConReact_NumberInteractions_Net31<-t(antAgg)

trophAgg<-gentimeaggnetduration(trophallaxisNumberInteractions_TO,0,5077)
trophAgg<-get.adjacency(trophAgg, attr="Duration")
trophAgg<-as(trophAgg,"matrix")
trophAgg<-trophAgg[order(rownames(trophAgg)),order(colnames(trophAgg))]
trophReact_NumberInteractions_Net31<-t(trophAgg)

wagNumAgg<-gentimeaggnetduration(waggleRuns_TO,0,5077)
wagNumAgg<-get.adjacency(wagNumAgg,attr="Duration")
wagNumAgg<-as(wagNumAgg,"matrix")
wagNumAgg<-wagNumAgg[order(rownames(wagNumAgg)),order(colnames(wagNumAgg))]
WagNumRunsReactNet31<-t(wagNumAgg)

homAgg<-gentimeaggnetduration(homogeneous_TO,0,5077)
homAgg<-get.adjacency(homAgg,attr="Duration")
homAgg<-as(homAgg,"matrix")
homAgg<-homAgg[order(rownames(homAgg)),order(colnames(homAgg))]
homogReactNet31<-t(homAgg)

#Create an array to hold each network; to fit NBDA terminology: assMatrixTVReact = association matrix, time-varying, for reactivation diffusion
#The first two entries indicate the number of rows and columns in each network; this equals the number of individuals in all four trials
#The third entry indicates the number of network types
#The fourth entry indicates the number of time periods, determined by the number of unique cut-off points
#No waggle runs occurred for the first 3 cutoff points
assMatrixTVReact<-array(NA,dim=c(200,200,6,31))
assMatrixTVReact[,,1,1]<-0
assMatrixTVReact[,,2,1]<-trophReact_Duration_Net1
assMatrixTVReact[,,3,1]<-trophReact_NumberInteractions_Net1
assMatrixTVReact[,,4,1]<-antConReact_Duration_Net1
assMatrixTVReact[,,5,1]<-antConReact_NumberInteractions_Net1
assMatrixTVReact[,,6,1]<-homogReactNet1
assMatrixTVReact[,,1,2]<-0
assMatrixTVReact[,,2,2]<-trophReact_Duration_Net2
assMatrixTVReact[,,3,2]<-trophReact_NumberInteractions_Net2
assMatrixTVReact[,,4,2]<-antConReact_Duration_Net2
assMatrixTVReact[,,5,2]<-antConReact_NumberInteractions_Net2
assMatrixTVReact[,,6,2]<-homogReactNet2
assMatrixTVReact[,,1,3]<-0
assMatrixTVReact[,,2,3]<-trophReact_Duration_Net3
assMatrixTVReact[,,3,3]<-trophReact_NumberInteractions_Net3
assMatrixTVReact[,,4,3]<-antConReact_Duration_Net3
assMatrixTVReact[,,5,3]<-antConReact_NumberInteractions_Net3
assMatrixTVReact[,,6,3]<-homogReactNet3
assMatrixTVReact[,,1,4]<-WagNumRunsReactNet4
assMatrixTVReact[,,2,4]<-trophReact_Duration_Net4
assMatrixTVReact[,,3,4]<-trophReact_NumberInteractions_Net4
assMatrixTVReact[,,4,4]<-antConReact_Duration_Net4
assMatrixTVReact[,,5,4]<-antConReact_NumberInteractions_Net4
assMatrixTVReact[,,6,4]<-homogReactNet4
assMatrixTVReact[,,1,5]<-WagNumRunsReactNet5
assMatrixTVReact[,,2,5]<-trophReact_Duration_Net5
assMatrixTVReact[,,3,5]<-trophReact_NumberInteractions_Net5
assMatrixTVReact[,,4,5]<-antConReact_Duration_Net5
assMatrixTVReact[,,5,5]<-antConReact_NumberInteractions_Net5
assMatrixTVReact[,,6,5]<-homogReactNet5
assMatrixTVReact[,,1,6]<-WagNumRunsReactNet6
assMatrixTVReact[,,2,6]<-trophReact_Duration_Net6
assMatrixTVReact[,,3,6]<-trophReact_NumberInteractions_Net6
assMatrixTVReact[,,4,6]<-antConReact_Duration_Net6
assMatrixTVReact[,,5,6]<-antConReact_NumberInteractions_Net6
assMatrixTVReact[,,6,6]<-homogReactNet6
assMatrixTVReact[,,1,7]<-WagNumRunsReactNet7
assMatrixTVReact[,,2,7]<-trophReact_Duration_Net7
assMatrixTVReact[,,3,7]<-trophReact_NumberInteractions_Net7
assMatrixTVReact[,,4,7]<-antConReact_Duration_Net7
assMatrixTVReact[,,5,7]<-antConReact_NumberInteractions_Net7
assMatrixTVReact[,,6,7]<-homogReactNet7
assMatrixTVReact[,,1,8]<-WagNumRunsReactNet8
assMatrixTVReact[,,2,8]<-trophReact_Duration_Net8
assMatrixTVReact[,,3,8]<-trophReact_NumberInteractions_Net8
assMatrixTVReact[,,4,8]<-antConReact_Duration_Net8
assMatrixTVReact[,,5,8]<-antConReact_NumberInteractions_Net8
assMatrixTVReact[,,6,8]<-homogReactNet8
assMatrixTVReact[,,1,9]<-WagNumRunsReactNet9
assMatrixTVReact[,,2,9]<-trophReact_Duration_Net9
assMatrixTVReact[,,3,9]<-trophReact_NumberInteractions_Net9
assMatrixTVReact[,,4,9]<-antConReact_Duration_Net9
assMatrixTVReact[,,5,9]<-antConReact_NumberInteractions_Net9
assMatrixTVReact[,,6,9]<-homogReactNet9
assMatrixTVReact[,,1,10]<-WagNumRunsReactNet10
assMatrixTVReact[,,2,10]<-trophReact_Duration_Net10
assMatrixTVReact[,,3,10]<-trophReact_NumberInteractions_Net10
assMatrixTVReact[,,4,10]<-antConReact_Duration_Net10
assMatrixTVReact[,,5,10]<-antConReact_NumberInteractions_Net10
assMatrixTVReact[,,6,10]<-homogReactNet10
assMatrixTVReact[,,1,11]<-WagNumRunsReactNet11
assMatrixTVReact[,,2,11]<-trophReact_Duration_Net11
assMatrixTVReact[,,3,11]<-trophReact_NumberInteractions_Net11
assMatrixTVReact[,,4,11]<-antConReact_Duration_Net11
assMatrixTVReact[,,5,11]<-antConReact_NumberInteractions_Net11
assMatrixTVReact[,,6,11]<-homogReactNet11
assMatrixTVReact[,,1,12]<-WagNumRunsReactNet12
assMatrixTVReact[,,2,12]<-trophReact_Duration_Net12
assMatrixTVReact[,,3,12]<-trophReact_NumberInteractions_Net12
assMatrixTVReact[,,4,12]<-antConReact_Duration_Net12
assMatrixTVReact[,,5,12]<-antConReact_NumberInteractions_Net12
assMatrixTVReact[,,6,12]<-homogReactNet12
assMatrixTVReact[,,1,13]<-WagNumRunsReactNet13
assMatrixTVReact[,,2,13]<-trophReact_Duration_Net13
assMatrixTVReact[,,3,13]<-trophReact_NumberInteractions_Net13
assMatrixTVReact[,,4,13]<-antConReact_Duration_Net13
assMatrixTVReact[,,5,13]<-antConReact_NumberInteractions_Net13
assMatrixTVReact[,,6,13]<-homogReactNet13
assMatrixTVReact[,,1,14]<-WagNumRunsReactNet14
assMatrixTVReact[,,2,14]<-trophReact_Duration_Net14
assMatrixTVReact[,,3,14]<-trophReact_NumberInteractions_Net14
assMatrixTVReact[,,4,14]<-antConReact_Duration_Net14
assMatrixTVReact[,,5,14]<-antConReact_NumberInteractions_Net14
assMatrixTVReact[,,6,14]<-homogReactNet14
assMatrixTVReact[,,1,15]<-WagNumRunsReactNet15
assMatrixTVReact[,,2,15]<-trophReact_Duration_Net15
assMatrixTVReact[,,3,15]<-trophReact_NumberInteractions_Net15
assMatrixTVReact[,,4,15]<-antConReact_Duration_Net15
assMatrixTVReact[,,5,15]<-antConReact_NumberInteractions_Net15
assMatrixTVReact[,,6,15]<-homogReactNet15
assMatrixTVReact[,,1,16]<-WagNumRunsReactNet16
assMatrixTVReact[,,2,16]<-trophReact_Duration_Net16
assMatrixTVReact[,,3,16]<-trophReact_NumberInteractions_Net16
assMatrixTVReact[,,4,16]<-antConReact_Duration_Net16
assMatrixTVReact[,,5,16]<-antConReact_NumberInteractions_Net16
assMatrixTVReact[,,6,16]<-homogReactNet16
assMatrixTVReact[,,1,17]<-WagNumRunsReactNet17
assMatrixTVReact[,,2,17]<-trophReact_Duration_Net17
assMatrixTVReact[,,3,17]<-trophReact_NumberInteractions_Net17
assMatrixTVReact[,,4,17]<-antConReact_Duration_Net17
assMatrixTVReact[,,5,17]<-antConReact_NumberInteractions_Net17
assMatrixTVReact[,,6,17]<-homogReactNet17
assMatrixTVReact[,,1,18]<-WagNumRunsReactNet18
assMatrixTVReact[,,2,18]<-trophReact_Duration_Net18
assMatrixTVReact[,,3,18]<-trophReact_NumberInteractions_Net18
assMatrixTVReact[,,4,18]<-antConReact_Duration_Net18
assMatrixTVReact[,,5,18]<-antConReact_NumberInteractions_Net18
assMatrixTVReact[,,6,18]<-homogReactNet18
assMatrixTVReact[,,1,19]<-WagNumRunsReactNet19
assMatrixTVReact[,,2,19]<-trophReact_Duration_Net19
assMatrixTVReact[,,3,19]<-trophReact_NumberInteractions_Net19
assMatrixTVReact[,,4,19]<-antConReact_Duration_Net19
assMatrixTVReact[,,5,19]<-antConReact_NumberInteractions_Net19
assMatrixTVReact[,,6,19]<-homogReactNet19
assMatrixTVReact[,,1,20]<-WagNumRunsReactNet20
assMatrixTVReact[,,2,20]<-trophReact_Duration_Net20
assMatrixTVReact[,,3,20]<-trophReact_NumberInteractions_Net20
assMatrixTVReact[,,4,20]<-antConReact_Duration_Net20
assMatrixTVReact[,,5,20]<-antConReact_NumberInteractions_Net20
assMatrixTVReact[,,6,20]<-homogReactNet20
assMatrixTVReact[,,1,21]<-WagNumRunsReactNet21
assMatrixTVReact[,,2,21]<-trophReact_Duration_Net21
assMatrixTVReact[,,3,21]<-trophReact_NumberInteractions_Net21
assMatrixTVReact[,,4,21]<-antConReact_Duration_Net21
assMatrixTVReact[,,5,21]<-antConReact_NumberInteractions_Net21
assMatrixTVReact[,,6,21]<-homogReactNet21
assMatrixTVReact[,,1,22]<-WagNumRunsReactNet22
assMatrixTVReact[,,2,22]<-trophReact_Duration_Net22
assMatrixTVReact[,,3,22]<-trophReact_NumberInteractions_Net22
assMatrixTVReact[,,4,22]<-antConReact_Duration_Net22
assMatrixTVReact[,,5,22]<-antConReact_NumberInteractions_Net22
assMatrixTVReact[,,6,22]<-homogReactNet22
assMatrixTVReact[,,1,23]<-WagNumRunsReactNet23
assMatrixTVReact[,,2,23]<-trophReact_Duration_Net23
assMatrixTVReact[,,3,23]<-trophReact_NumberInteractions_Net23
assMatrixTVReact[,,4,23]<-antConReact_Duration_Net23
assMatrixTVReact[,,5,23]<-antConReact_NumberInteractions_Net23
assMatrixTVReact[,,6,23]<-homogReactNet23
assMatrixTVReact[,,1,24]<-WagNumRunsReactNet24
assMatrixTVReact[,,2,24]<-trophReact_Duration_Net24
assMatrixTVReact[,,3,24]<-trophReact_NumberInteractions_Net24
assMatrixTVReact[,,4,24]<-antConReact_Duration_Net24
assMatrixTVReact[,,5,24]<-antConReact_NumberInteractions_Net24
assMatrixTVReact[,,6,24]<-homogReactNet24
assMatrixTVReact[,,1,25]<-WagNumRunsReactNet25
assMatrixTVReact[,,2,25]<-trophReact_Duration_Net25
assMatrixTVReact[,,3,25]<-trophReact_NumberInteractions_Net25
assMatrixTVReact[,,4,25]<-antConReact_Duration_Net25
assMatrixTVReact[,,5,25]<-antConReact_NumberInteractions_Net25
assMatrixTVReact[,,6,25]<-homogReactNet25
assMatrixTVReact[,,1,26]<-WagNumRunsReactNet26
assMatrixTVReact[,,2,26]<-trophReact_Duration_Net26
assMatrixTVReact[,,3,26]<-trophReact_NumberInteractions_Net26
assMatrixTVReact[,,4,26]<-antConReact_Duration_Net26
assMatrixTVReact[,,5,26]<-antConReact_NumberInteractions_Net26
assMatrixTVReact[,,6,26]<-homogReactNet26
assMatrixTVReact[,,1,27]<-WagNumRunsReactNet27
assMatrixTVReact[,,2,27]<-trophReact_Duration_Net27
assMatrixTVReact[,,3,27]<-trophReact_NumberInteractions_Net27
assMatrixTVReact[,,4,27]<-antConReact_Duration_Net27
assMatrixTVReact[,,5,27]<-antConReact_NumberInteractions_Net27
assMatrixTVReact[,,6,27]<-homogReactNet27
assMatrixTVReact[,,1,28]<-WagNumRunsReactNet28
assMatrixTVReact[,,2,28]<-trophReact_Duration_Net28
assMatrixTVReact[,,3,28]<-trophReact_NumberInteractions_Net28
assMatrixTVReact[,,4,28]<-antConReact_Duration_Net28
assMatrixTVReact[,,5,28]<-antConReact_NumberInteractions_Net28
assMatrixTVReact[,,6,28]<-homogReactNet28
assMatrixTVReact[,,1,29]<-WagNumRunsReactNet29
assMatrixTVReact[,,2,29]<-trophReact_Duration_Net29
assMatrixTVReact[,,3,29]<-trophReact_NumberInteractions_Net29
assMatrixTVReact[,,4,29]<-antConReact_Duration_Net29
assMatrixTVReact[,,5,29]<-antConReact_NumberInteractions_Net29
assMatrixTVReact[,,6,29]<-homogReactNet29
assMatrixTVReact[,,1,30]<-WagNumRunsReactNet30
assMatrixTVReact[,,2,30]<-trophReact_Duration_Net30
assMatrixTVReact[,,3,30]<-trophReact_NumberInteractions_Net30
assMatrixTVReact[,,4,30]<-antConReact_Duration_Net30
assMatrixTVReact[,,5,30]<-antConReact_NumberInteractions_Net30
assMatrixTVReact[,,6,30]<-homogReactNet30
assMatrixTVReact[,,1,31]<-WagNumRunsReactNet31
assMatrixTVReact[,,2,31]<-trophReact_Duration_Net31
assMatrixTVReact[,,3,31]<-trophReact_NumberInteractions_Net31
assMatrixTVReact[,,4,31]<-antConReact_Duration_Net31
assMatrixTVReact[,,5,31]<-antConReact_NumberInteractions_Net31
assMatrixTVReact[,,6,31]<-homogReactNet31

#Create index indicating which time period (i.e., cut-off) each reactivation event occurred in
assMatrixIndexReact=c(1,2,2,3,4,5,5,5,5,6,7,7,7,7,7,7,7,7,8,8,8,9,9,9,10,10,10,10,11,12,12,12,12,12,12,13,13,13,14,15,
15,16,16,16,16,16,17,17,18,19,19,20,21,22,22,22,22,22,23,24,25,26,27,27,28,28,29,29,30,31)

#Provide order in which individuals were reactivated to EMPTY feeder
#These IDs correspond to an individual's position within the social network matrix
orderReact<-c(46,41,119,129,35,36,47,96,24,95,39,37,101,28,110,104,
60,113,25,111,112,38,102,108,49,99,53,180,94,48,103,31,90,118,124,116,32,178,121,29,172,33,186,27,199,175,133,188,
117,44,130,137,123,120,189,197,183,179,136,198,190,135,184,173,126,177,181,176,134,200)

#Indicate the colony (EMU2, EMU1, EMU3, or EMU5) each individual originated from
GroupID<-c("EMU2","EMU2","EMU2","EMU2","EMU2","EMU2","EMU2","EMU2","EMU2","EMU2","EMU2","EMU2","EMU2","EMU2","EMU2",
"EMU2","EMU2","EMU2","EMU2","EMU2","EMU2","EMU2","EMU2","EMU2","EMU2","EMU2","EMU2","EMU2","EMU2","EMU2","EMU2","EMU2",
"EMU2","EMU2","EMU2","EMU2","EMU2","EMU2","EMU2","EMU2","EMU2","EMU2","EMU2","EMU2","EMU2","EMU2","EMU2","EMU2","EMU2",
"EMU1","EMU1","EMU1","EMU1","EMU1","EMU1","EMU1","EMU1","EMU1","EMU1","EMU1","EMU1","EMU1","EMU1","EMU1","EMU1","EMU1",
"EMU1","EMU1","EMU1","EMU1","EMU1","EMU1","EMU1","EMU1","EMU1","EMU1","EMU1","EMU1",
"EMU1","EMU1","EMU1","EMU1","EMU1","EMU1","EMU1","EMU1","EMU1","EMU1","EMU1","EMU1","EMU1","EMU1","EMU1","EMU1","EMU1",
"EMU1","EMU1","EMU1","EMU1","EMU1","EMU1","EMU1","EMU1","EMU1","EMU1","EMU1","EMU1","EMU1","EMU1","EMU1","EMU1","EMU1",
"EMU1","EMU1","EMU1","EMU1","EMU1","EMU1","EMU3","EMU3","EMU3","EMU3","EMU3","EMU3","EMU3","EMU3","EMU3","EMU3","EMU3",
"EMU3","EMU3","EMU3","EMU3","EMU3","EMU3","EMU3","EMU3","EMU3","EMU3","EMU3","EMU3","EMU3","EMU3","EMU3","EMU3","EMU3",
"EMU3","EMU3","EMU3","EMU3","EMU3","EMU3","EMU3","EMU3","EMU5","EMU5","EMU5","EMU5","EMU5","EMU5","EMU5","EMU5","EMU5",
"EMU5","EMU5","EMU5","EMU5","EMU5","EMU5","EMU5","EMU5","EMU5","EMU5","EMU5","EMU5","EMU5","EMU5","EMU5","EMU5","EMU5",
"EMU5","EMU5","EMU5","EMU5","EMU5","EMU5","EMU5","EMU5","EMU5","EMU5","EMU5","EMU5","EMU5","EMU5","EMU5","EMU5","EMU5",
"EMU5","EMU5","EMU5")

#Create indicator variables corresponding to colony/trial ID
#Here, EMu2 is used as the baseline condition
EMu1<-matrix(data=(1*(GroupID=="EMU1")),nrow=200,byrow=F)
EMu3<-matrix(data=(1*(GroupID=="EMU3")),nrow=200,byrow=F)
EMu5<-matrix(data=(1*(GroupID=="EMU5")),nrow=200,byrow=F)


#This variable indicates the (mean-centred) number of days an individual foraged from the EMPTY feeder at its final 200 m location during training
Feeder.Exp.Cent<-matrix(data=c(0,0,0,0,0,0,0,0,0,0,0,0,0,0,0,0,
0,0,0,0,0,0,0,-2.095890411,-1.095890411,0,-0.095890411,-0.095890411,-1.095890411,0,-0.095890411,0.904109589,
-0.095890411,0,-0.095890411,-0.095890411,-0.095890411,-0.095890411,-1.095890411,0,-1.095890411,0,0,-1.095890411,0,-1.095890411,-1.095890411,-1.095890411,
-1.095890411,0,0,0,-0.095890411,0,0,0,0,0,0,-2.095890411,0,0,0,0,0,-1.095890411,0,0,0,0,0,0,0,0,0,0,0,0,0,0,
0,0,0,0,0,0,0,0,0,-0.095890411,0,0,0,-0.095890411,-0.095890411,-1.095890411,0,0,-0.095890411,0,-0.095890411,-2.095890411,-0.095890411,-0.095890411,
0,0,0,-0.095890411,0,-0.095890411,-0.095890411,-0.095890411,-0.095890411,0,0,-2.095890411,-0.095890411,-1.095890411,0.904109589,-0.095890411,
0.904109589,0,0.904109589,0.904109589,0,-0.095890411,0,0,0.904109589,0.904109589,0,0,0.904109589,-0.095890411,0.904109589,-0.095890411,
-0.095890411,0,0,0,0,0,0,0,0,0,0,0,0,0,0,0,0,0,0,0,0,0,0,0,0,0,0,0,0,0,0,0,0,0,-2.095890411,-1.095890411,-1.095890411,-1.095890411,-1.095890411,-1.095890411,
-1.095890411,-1.095890411,-1.095890411,-1.095890411,2.904109589,0,2.904109589,2.904109589,
0,2.904109589,0,2.904109589,2.904109589,-1.095890411,0,0,0,0,0,0,2.904109589,2.904109589,2.904109589,2.904109589), nrow=200, byrow=FALSE)

#Create list of individual-level variables
asocReact<-c("EMu1","EMu3","EMu5","Feeder.Exp.Cent")

#Create label for NBDA object
label<-"ReactAllTrials_EMPTYfeeder"

#Create NBDA object
#asoc_ilv allows these variables to be included as a potential influence over the asocial reactivation rate
#int_ilv allows these variables to be included as a potential influence over social transmission
#For the demons statement, this included any individuals trained to the EMPTY feeder that reactivated before it was possible to interact with informed foragers, as well as any individuals that were not trained to the EMPTY feeder
#These latter individuals, if later reactivated/recruited to the FULL feeder, could then pass on relevant information to individuals that had yet to reactivate; otherwise, their network connections to potential "reactivators" remained 0 (i.e. no social transmission)
#As the EMPTY feeder provided no sucrose, and bees did not dance for it, individuals that reactivated to it were considered to be informed, but not to transmit information to other individuals until arriving at the FULL feeder
#A further six individuals were treated as informed demonstrators in this analysis; see Supplementary information file for more details
ReactOa_EMPTY<-nbdaData(label=label, assMatrix=assMatrixTVReact, orderAcq=orderReact, assMatrixIndex=assMatrixIndexReact,asocialTreatment="constant",asoc_ilv=asocReact,int_ilv=asocReact, 
demons=c(1,1,1,1,1,1,1,1,1,1,1,1,1,1,1,1,1,1,1,1,1,1,1,0,0,1,0,0,0,1,0,0,0,1,0,0,0,0,0,1,0,1,1,0,1,0,0,0,0,1,1,1,0,1,1,1,1,1,1,0,1,1,1,1,
1,0,1,1,1,1,1,1,1,1,1,1,1,1,1,1,1,1,1,1,1,1,1,1,1,0,1,1,1,0,0,0,1,1,0,1,0,0,0,0,1,1,1,0,1,0,0,0,0,1,1,0,0,0,0,0,0,1,0,0,1,0,1,1,
0,0,1,1,0,0,0,0,0,1,1,1,1,1,1,1,1,1,1,1,1,1,1,1,1,1,1,1,1,1,1,1,1,1,1,1,1,1,1,1,1,1,0,0,0,0,0,0,0,0,0,0,0,1,0,0,1,0,1,0,0,0,1,1,1,1,1,1,0,0,0,0))


#Specify the set of candidate models; each row corresponds to a unique model
#The number of possible parameters are equal to the number of networks + number of asoc_ilv's + number of int_ilv's
#A value of zero indicates that that particular variable is not included within that particular model
#In some models, s for the antennal contact and trophallaxis networks were constrained to be equal; this is done by setting their values equal to one another in the constraintsVect

constraintsVectReact<-rbind(
c(1,2,0,3,0,0,4,5,6,7,8,9,10,11),
c(1,2,0,3,0,0,4,5,6,7,8,9,10,0),
c(1,2,0,3,0,0,4,5,6,7,0,0,0,8),
c(1,2,0,3,0,0,4,5,6,0,7,8,9,10),
c(1,2,0,3,0,0,0,0,0,4,5,6,7,8),
c(1,2,0,3,0,0,4,5,6,7,0,0,0,0),
c(1,2,0,3,0,0,4,5,6,0,7,8,9,0),
c(1,2,0,3,0,0,4,5,6,0,0,0,0,7),
c(1,2,0,3,0,0,0,0,0,4,5,6,7,0),
c(1,2,0,3,0,0,0,0,0,4,0,0,0,5),
c(1,2,0,3,0,0,0,0,0,0,4,5,6,7),
c(1,2,0,3,0,0,4,5,6,0,0,0,0,0),
c(1,2,0,3,0,0,0,0,0,4,0,0,0,0),
c(1,2,0,3,0,0,0,0,0,0,4,5,6,0),
c(1,2,0,3,0,0,0,0,0,0,0,0,0,4),
c(1,2,0,3,0,0,0,0,0,0,0,0,0,0),

c(1,0,2,3,0,0,4,5,6,7,8,9,10,11),
c(1,0,2,3,0,0,4,5,6,7,8,9,10,0),
c(1,0,2,3,0,0,4,5,6,7,0,0,0,8),
c(1,0,2,3,0,0,4,5,6,0,7,8,9,10),
c(1,0,2,3,0,0,0,0,0,4,5,6,7,8),
c(1,0,2,3,0,0,4,5,6,7,0,0,0,0),
c(1,0,2,3,0,0,4,5,6,0,7,8,9,0),
c(1,0,2,3,0,0,4,5,6,0,0,0,0,7),
c(1,0,2,3,0,0,0,0,0,4,5,6,7,0),
c(1,0,2,3,0,0,0,0,0,4,0,0,0,5),
c(1,0,2,3,0,0,0,0,0,0,4,5,6,7),
c(1,0,2,3,0,0,4,5,6,0,0,0,0,0),
c(1,0,2,3,0,0,0,0,0,4,0,0,0,0),
c(1,0,2,3,0,0,0,0,0,0,4,5,6,0),
c(1,0,2,3,0,0,0,0,0,0,0,0,0,4),
c(1,0,2,3,0,0,0,0,0,0,0,0,0,0),

c(1,2,0,0,3,0,4,5,6,7,8,9,10,11),
c(1,2,0,0,3,0,4,5,6,7,8,9,10,0),
c(1,2,0,0,3,0,4,5,6,7,0,0,0,8),
c(1,2,0,0,3,0,4,5,6,0,7,8,9,10),
c(1,2,0,0,3,0,0,0,0,4,5,6,7,8),
c(1,2,0,0,3,0,4,5,6,7,0,0,0,0),
c(1,2,0,0,3,0,4,5,6,0,7,8,9,0),
c(1,2,0,0,3,0,4,5,6,0,0,0,0,7),
c(1,2,0,0,3,0,0,0,0,4,5,6,7,0),
c(1,2,0,0,3,0,0,0,0,4,0,0,0,5),
c(1,2,0,0,3,0,0,0,0,0,4,5,6,7),
c(1,2,0,0,3,0,4,5,6,0,0,0,0,0),
c(1,2,0,0,3,0,0,0,0,4,0,0,0,0),
c(1,2,0,0,3,0,0,0,0,0,4,5,6,0),
c(1,2,0,0,3,0,0,0,0,0,0,0,0,4),
c(1,2,0,0,3,0,0,0,0,0,0,0,0,0),

c(1,0,2,0,3,0,4,5,6,7,8,9,10,11),
c(1,0,2,0,3,0,4,5,6,7,8,9,10,0),
c(1,0,2,0,3,0,4,5,6,7,0,0,0,8),
c(1,0,2,0,3,0,4,5,6,0,7,8,9,10),
c(1,0,2,0,3,0,0,0,0,4,5,6,7,8),
c(1,0,2,0,3,0,4,5,6,7,0,0,0,0),
c(1,0,2,0,3,0,4,5,6,0,7,8,9,0),
c(1,0,2,0,3,0,4,5,6,0,0,0,0,7),
c(1,0,2,0,3,0,0,0,0,4,5,6,7,0),
c(1,0,2,0,3,0,0,0,0,4,0,0,0,5),
c(1,0,2,0,3,0,0,0,0,0,4,5,6,7),
c(1,0,2,0,3,0,4,5,6,0,0,0,0,0),
c(1,0,2,0,3,0,0,0,0,4,0,0,0,0),
c(1,0,2,0,3,0,0,0,0,0,4,5,6,0),
c(1,0,2,0,3,0,0,0,0,0,0,0,0,4),
c(1,0,2,0,3,0,0,0,0,0,0,0,0,0),

c(1,2,0,0,0,0,3,4,5,6,7,8,9,10),
c(1,2,0,0,0,0,3,4,5,6,7,8,9,0),
c(1,2,0,0,0,0,3,4,5,6,0,0,0,7),
c(1,2,0,0,0,0,3,4,5,0,6,7,8,9),
c(1,2,0,0,0,0,0,0,0,3,4,5,6,7),
c(1,2,0,0,0,0,3,4,5,6,0,0,0,0),
c(1,2,0,0,0,0,3,4,5,0,6,7,8,0),
c(1,2,0,0,0,0,3,4,5,0,0,0,0,6),
c(1,2,0,0,0,0,0,0,0,3,4,5,6,0),
c(1,2,0,0,0,0,0,0,0,3,0,0,0,4),
c(1,2,0,0,0,0,0,0,0,0,3,4,5,6),
c(1,2,0,0,0,0,3,4,5,0,0,0,0,0),
c(1,2,0,0,0,0,0,0,0,3,0,0,0,0),
c(1,2,0,0,0,0,0,0,0,0,3,4,5,0),
c(1,2,0,0,0,0,0,0,0,0,0,0,0,3),
c(1,2,0,0,0,0,0,0,0,0,0,0,0,0),

c(1,0,2,0,0,0,3,4,5,6,7,8,9,10),
c(1,0,2,0,0,0,3,4,5,6,7,8,9,0),
c(1,0,2,0,0,0,3,4,5,6,0,0,0,7),
c(1,0,2,0,0,0,3,4,5,0,6,7,8,9),
c(1,0,2,0,0,0,0,0,0,3,4,5,6,7),
c(1,0,2,0,0,0,3,4,5,6,0,0,0,0),
c(1,0,2,0,0,0,3,4,5,0,6,7,8,0),
c(1,0,2,0,0,0,3,4,5,0,0,0,0,6),
c(1,0,2,0,0,0,0,0,0,3,4,5,6,0),
c(1,0,2,0,0,0,0,0,0,3,0,0,0,4),
c(1,0,2,0,0,0,0,0,0,0,3,4,5,6),
c(1,0,2,0,0,0,3,4,5,0,0,0,0,0),
c(1,0,2,0,0,0,0,0,0,3,0,0,0,0),
c(1,0,2,0,0,0,0,0,0,0,3,4,5,0),
c(1,0,2,0,0,0,0,0,0,0,0,0,0,3),
c(1,0,2,0,0,0,0,0,0,0,0,0,0,0),

c(1,0,0,2,0,0,3,4,5,6,7,8,9,10),
c(1,0,0,2,0,0,3,4,5,6,7,8,9,0),
c(1,0,0,2,0,0,3,4,5,6,0,0,0,7),
c(1,0,0,2,0,0,3,4,5,0,6,7,8,9),
c(1,0,0,2,0,0,0,0,0,3,4,5,6,7),
c(1,0,0,2,0,0,3,4,5,6,0,0,0,0),
c(1,0,0,2,0,0,3,4,5,0,6,7,8,0),
c(1,0,0,2,0,0,3,4,5,0,0,0,0,6),
c(1,0,0,2,0,0,0,0,0,3,4,5,6,0),
c(1,0,0,2,0,0,0,0,0,3,0,0,0,4),
c(1,0,0,2,0,0,0,0,0,0,3,4,5,6),
c(1,0,0,2,0,0,3,4,5,0,0,0,0,0),
c(1,0,0,2,0,0,0,0,0,3,0,0,0,0),
c(1,0,0,2,0,0,0,0,0,0,3,4,5,0),
c(1,0,0,2,0,0,0,0,0,0,0,0,0,3),
c(1,0,0,2,0,0,0,0,0,0,0,0,0,0),

c(1,0,0,0,2,0,3,4,5,6,7,8,9,10),
c(1,0,0,0,2,0,3,4,5,6,7,8,9,0),
c(1,0,0,0,2,0,3,4,5,6,0,0,0,7),
c(1,0,0,0,2,0,3,4,5,0,6,7,8,9),
c(1,0,0,0,2,0,0,0,0,3,4,5,6,7),
c(1,0,0,0,2,0,3,4,5,6,0,0,0,0),
c(1,0,0,0,2,0,3,4,5,0,6,7,8,0),
c(1,0,0,0,2,0,3,4,5,0,0,0,0,6),
c(1,0,0,0,2,0,0,0,0,3,4,5,6,0),
c(1,0,0,0,2,0,0,0,0,3,0,0,0,4),
c(1,0,0,0,2,0,0,0,0,0,3,4,5,6),
c(1,0,0,0,2,0,3,4,5,0,0,0,0,0),
c(1,0,0,0,2,0,0,0,0,3,0,0,0,0),
c(1,0,0,0,2,0,0,0,0,0,3,4,5,0),
c(1,0,0,0,2,0,0,0,0,0,0,0,0,3),
c(1,0,0,0,2,0,0,0,0,0,0,0,0,0),

c(0,1,0,2,0,0,3,4,5,6,7,8,9,10),
c(0,1,0,2,0,0,3,4,5,6,7,8,9,0),
c(0,1,0,2,0,0,3,4,5,6,0,0,0,7),
c(0,1,0,2,0,0,3,4,5,0,6,7,8,9),
c(0,1,0,2,0,0,0,0,0,3,4,5,6,7),
c(0,1,0,2,0,0,3,4,5,6,0,0,0,0),
c(0,1,0,2,0,0,3,4,5,0,6,7,8,0),
c(0,1,0,2,0,0,3,4,5,0,0,0,0,6),
c(0,1,0,2,0,0,0,0,0,3,4,5,6,0),
c(0,1,0,2,0,0,0,0,0,3,0,0,0,4),
c(0,1,0,2,0,0,0,0,0,0,3,4,5,6),
c(0,1,0,2,0,0,3,4,5,0,0,0,0,0),
c(0,1,0,2,0,0,0,0,0,3,0,0,0,0),
c(0,1,0,2,0,0,0,0,0,0,3,4,5,0),
c(0,1,0,2,0,0,0,0,0,0,0,0,0,3),
c(0,1,0,2,0,0,0,0,0,0,0,0,0,0),

c(0,0,1,2,0,0,3,4,5,6,7,8,9,10),
c(0,0,1,2,0,0,3,4,5,6,7,8,9,0),
c(0,0,1,2,0,0,3,4,5,6,0,0,0,7),
c(0,0,1,2,0,0,3,4,5,0,6,7,8,9),
c(0,0,1,2,0,0,0,0,0,3,4,5,6,7),
c(0,0,1,2,0,0,3,4,5,6,0,0,0,0),
c(0,0,1,2,0,0,3,4,5,0,6,7,8,0),
c(0,0,1,2,0,0,3,4,5,0,0,0,0,6),
c(0,0,1,2,0,0,0,0,0,3,4,5,6,0),
c(0,0,1,2,0,0,0,0,0,3,0,0,0,4),
c(0,0,1,2,0,0,0,0,0,0,3,4,5,6),
c(0,0,1,2,0,0,3,4,5,0,0,0,0,0),
c(0,0,1,2,0,0,0,0,0,3,0,0,0,0),
c(0,0,1,2,0,0,0,0,0,0,3,4,5,0),
c(0,0,1,2,0,0,0,0,0,0,0,0,0,3),
c(0,0,1,2,0,0,0,0,0,0,0,0,0,0),

c(0,1,0,0,2,0,3,4,5,6,7,8,9,10),
c(0,1,0,0,2,0,3,4,5,6,7,8,9,0),
c(0,1,0,0,2,0,3,4,5,6,0,0,0,7),
c(0,1,0,0,2,0,3,4,5,0,6,7,8,9),
c(0,1,0,0,2,0,0,0,0,3,4,5,6,7),
c(0,1,0,0,2,0,3,4,5,6,0,0,0,0),
c(0,1,0,0,2,0,3,4,5,0,6,7,8,0),
c(0,1,0,0,2,0,3,4,5,0,0,0,0,6),
c(0,1,0,0,2,0,0,0,0,3,4,5,6,0),
c(0,1,0,0,2,0,0,0,0,3,0,0,0,4),
c(0,1,0,0,2,0,0,0,0,0,3,4,5,6),
c(0,1,0,0,2,0,3,4,5,0,0,0,0,0),
c(0,1,0,0,2,0,0,0,0,3,0,0,0,0),
c(0,1,0,0,2,0,0,0,0,0,3,4,5,0),
c(0,1,0,0,2,0,0,0,0,0,0,0,0,3),
c(0,1,0,0,2,0,0,0,0,0,0,0,0,0),

c(0,0,1,0,2,0,3,4,5,6,7,8,9,10),
c(0,0,1,0,2,0,3,4,5,6,7,8,9,0),
c(0,0,1,0,2,0,3,4,5,6,0,0,0,7),
c(0,0,1,0,2,0,3,4,5,0,6,7,8,9),
c(0,0,1,0,2,0,0,0,0,3,4,5,6,7),
c(0,0,1,0,2,0,3,4,5,6,0,0,0,0),
c(0,0,1,0,2,0,3,4,5,0,6,7,8,0),
c(0,0,1,0,2,0,3,4,5,0,0,0,0,6),
c(0,0,1,0,2,0,0,0,0,3,4,5,6,0),
c(0,0,1,0,2,0,0,0,0,3,0,0,0,4),
c(0,0,1,0,2,0,0,0,0,0,3,4,5,6),
c(0,0,1,0,2,0,3,4,5,0,0,0,0,0),
c(0,0,1,0,2,0,0,0,0,3,0,0,0,0),
c(0,0,1,0,2,0,0,0,0,0,3,4,5,0),
c(0,0,1,0,2,0,0,0,0,0,0,0,0,3),
c(0,0,1,0,2,0,0,0,0,0,0,0,0,0),

c(1,2,0,2,0,0,3,4,5,6,7,8,9,10),
c(1,2,0,2,0,0,3,4,5,6,7,8,9,0),
c(1,2,0,2,0,0,3,4,5,6,0,0,0,7),
c(1,2,0,2,0,0,3,4,5,0,6,7,8,9),
c(1,2,0,2,0,0,0,0,0,3,4,5,6,7),
c(1,2,0,2,0,0,3,4,5,6,0,0,0,0),
c(1,2,0,2,0,0,3,4,5,0,6,7,8,0),
c(1,2,0,2,0,0,3,4,5,0,0,0,0,6),
c(1,2,0,2,0,0,0,0,0,3,4,5,6,0),
c(1,2,0,2,0,0,0,0,0,3,0,0,0,4),
c(1,2,0,2,0,0,0,0,0,0,3,4,5,6),
c(1,2,0,2,0,0,3,4,5,0,0,0,0,0),
c(1,2,0,2,0,0,0,0,0,3,0,0,0,0),
c(1,2,0,2,0,0,0,0,0,0,3,4,5,0),
c(1,2,0,2,0,0,0,0,0,0,0,0,0,3),
c(1,2,0,2,0,0,0,0,0,0,0,0,0,0),

c(1,2,0,0,2,0,3,4,5,6,7,8,9,10),
c(1,2,0,0,2,0,3,4,5,6,7,8,9,0),
c(1,2,0,0,2,0,3,4,5,6,0,0,0,7),
c(1,2,0,0,2,0,3,4,5,0,6,7,8,9),
c(1,2,0,0,2,0,0,0,0,3,4,5,6,7),
c(1,2,0,0,2,0,3,4,5,6,0,0,0,0),
c(1,2,0,0,2,0,3,4,5,0,6,7,8,0),
c(1,2,0,0,2,0,3,4,5,0,0,0,0,6),
c(1,2,0,0,2,0,0,0,0,3,4,5,6,0),
c(1,2,0,0,2,0,0,0,0,3,0,0,0,4),
c(1,2,0,0,2,0,0,0,0,0,3,4,5,6),
c(1,2,0,0,2,0,3,4,5,0,0,0,0,0),
c(1,2,0,0,2,0,0,0,0,3,0,0,0,0),
c(1,2,0,0,2,0,0,0,0,0,3,4,5,0),
c(1,2,0,0,2,0,0,0,0,0,0,0,0,3),
c(1,2,0,0,2,0,0,0,0,0,0,0,0,0),

c(1,0,2,2,0,0,3,4,5,6,7,8,9,10),
c(1,0,2,2,0,0,3,4,5,6,7,8,9,0),
c(1,0,2,2,0,0,3,4,5,6,0,0,0,7),
c(1,0,2,2,0,0,3,4,5,0,6,7,8,9),
c(1,0,2,2,0,0,0,0,0,3,4,5,6,7),
c(1,0,2,2,0,0,3,4,5,6,0,0,0,0),
c(1,0,2,2,0,0,3,4,5,0,6,7,8,0),
c(1,0,2,2,0,0,3,4,5,0,0,0,0,6),
c(1,0,2,2,0,0,0,0,0,3,4,5,6,0),
c(1,0,2,2,0,0,0,0,0,3,0,0,0,4),
c(1,0,2,2,0,0,0,0,0,0,3,4,5,6),
c(1,0,2,2,0,0,3,4,5,0,0,0,0,0),
c(1,0,2,2,0,0,0,0,0,3,0,0,0,0),
c(1,0,2,2,0,0,0,0,0,0,3,4,5,0),
c(1,0,2,2,0,0,0,0,0,0,0,0,0,3),
c(1,0,2,2,0,0,0,0,0,0,0,0,0,0),

c(1,0,2,0,2,0,3,4,5,6,7,8,9,10),
c(1,0,2,0,2,0,3,4,5,6,7,8,9,0),
c(1,0,2,0,2,0,3,4,5,6,0,0,0,7),
c(1,0,2,0,2,0,3,4,5,0,6,7,8,9),
c(1,0,2,0,2,0,0,0,0,3,4,5,6,7),
c(1,0,2,0,2,0,3,4,5,6,0,0,0,0),
c(1,0,2,0,2,0,3,4,5,0,6,7,8,0),
c(1,0,2,0,2,0,3,4,5,0,0,0,0,6),
c(1,0,2,0,2,0,0,0,0,3,4,5,6,0),
c(1,0,2,0,2,0,0,0,0,3,0,0,0,4),
c(1,0,2,0,2,0,0,0,0,0,3,4,5,6),
c(1,0,2,0,2,0,3,4,5,0,0,0,0,0),
c(1,0,2,0,2,0,0,0,0,3,0,0,0,0),
c(1,0,2,0,2,0,0,0,0,0,3,4,5,0),
c(1,0,2,0,2,0,0,0,0,0,0,0,0,3),
c(1,0,2,0,2,0,0,0,0,0,0,0,0,0),

c(0,1,0,1,0,0,2,3,4,5,6,7,8,9),
c(0,1,0,1,0,0,2,3,4,5,6,7,8,0),
c(0,1,0,1,0,0,2,3,4,5,0,0,0,6),
c(0,1,0,1,0,0,2,3,4,0,5,6,7,8),
c(0,1,0,1,0,0,0,0,0,2,3,4,5,6),
c(0,1,0,1,0,0,2,3,4,5,0,0,0,0),
c(0,1,0,1,0,0,2,3,4,0,5,6,7,0),
c(0,1,0,1,0,0,2,3,4,0,0,0,0,5),
c(0,1,0,1,0,0,0,0,0,2,3,4,5,0),
c(0,1,0,1,0,0,0,0,0,2,0,0,0,3),
c(0,1,0,1,0,0,0,0,0,0,2,3,4,5),
c(0,1,0,1,0,0,2,3,4,0,0,0,0,0),
c(0,1,0,1,0,0,0,0,0,2,0,0,0,0),
c(0,1,0,1,0,0,0,0,0,0,2,3,4,0),
c(0,1,0,1,0,0,0,0,0,0,0,0,0,2),
c(0,1,0,1,0,0,0,0,0,0,0,0,0,0),

c(0,0,1,1,0,0,2,3,4,5,6,7,8,9),
c(0,0,1,1,0,0,2,3,4,5,6,7,8,0),
c(0,0,1,1,0,0,2,3,4,5,0,0,0,6),
c(0,0,1,1,0,0,2,3,4,0,5,6,7,8),
c(0,0,1,1,0,0,0,0,0,2,3,4,5,6),
c(0,0,1,1,0,0,2,3,4,5,0,0,0,0),
c(0,0,1,1,0,0,2,3,4,0,5,6,7,0),
c(0,0,1,1,0,0,2,3,4,0,0,0,0,5),
c(0,0,1,1,0,0,0,0,0,2,3,4,5,0),
c(0,0,1,1,0,0,0,0,0,2,0,0,0,3),
c(0,0,1,1,0,0,0,0,0,0,2,3,4,5),
c(0,0,1,1,0,0,2,3,4,0,0,0,0,0),
c(0,0,1,1,0,0,0,0,0,2,0,0,0,0),
c(0,0,1,1,0,0,0,0,0,0,2,3,4,0),
c(0,0,1,1,0,0,0,0,0,0,0,0,0,2),
c(0,0,1,1,0,0,0,0,0,0,0,0,0,0),

c(0,1,0,0,1,0,2,3,4,5,6,7,8,9),
c(0,1,0,0,1,0,2,3,4,5,6,7,8,0),
c(0,1,0,0,1,0,2,3,4,5,0,0,0,6),
c(0,1,0,0,1,0,2,3,4,0,5,6,7,8),
c(0,1,0,0,1,0,0,0,0,2,3,4,5,6),
c(0,1,0,0,1,0,2,3,4,5,0,0,0,0),
c(0,1,0,0,1,0,2,3,4,0,5,6,7,0),
c(0,1,0,0,1,0,2,3,4,0,0,0,0,5),
c(0,1,0,0,1,0,0,0,0,2,3,4,5,0),
c(0,1,0,0,1,0,0,0,0,2,0,0,0,3),
c(0,1,0,0,1,0,0,0,0,0,2,3,4,5),
c(0,1,0,0,1,0,2,3,4,0,0,0,0,0),
c(0,1,0,0,1,0,0,0,0,2,0,0,0,0),
c(0,1,0,0,1,0,0,0,0,0,2,3,4,0),
c(0,1,0,0,1,0,0,0,0,0,0,0,0,2),
c(0,1,0,0,1,0,0,0,0,0,0,0,0,0),

c(0,0,1,0,1,0,2,3,4,5,6,7,8,9),
c(0,0,1,0,1,0,2,3,4,5,6,7,8,0),
c(0,0,1,0,1,0,2,3,4,5,0,0,0,6),
c(0,0,1,0,1,0,2,3,4,0,5,6,7,8),
c(0,0,1,0,1,0,0,0,0,2,3,4,5,6),
c(0,0,1,0,1,0,2,3,4,5,0,0,0,0),
c(0,0,1,0,1,0,2,3,4,0,5,6,7,0),
c(0,0,1,0,1,0,2,3,4,0,0,0,0,5),
c(0,0,1,0,1,0,0,0,0,2,3,4,5,0),
c(0,0,1,0,1,0,0,0,0,2,0,0,0,3),
c(0,0,1,0,1,0,0,0,0,0,2,3,4,5),
c(0,0,1,0,1,0,2,3,4,0,0,0,0,0),
c(0,0,1,0,1,0,0,0,0,2,0,0,0,0),
c(0,0,1,0,1,0,0,0,0,0,2,3,4,0),
c(0,0,1,0,1,0,0,0,0,0,0,0,0,2),
c(0,0,1,0,1,0,0,0,0,0,0,0,0,0),

c(1,0,0,0,0,0,2,3,4,5,6,7,8,9),
c(1,0,0,0,0,0,2,3,4,5,6,7,8,0),
c(1,0,0,0,0,0,2,3,4,5,0,0,0,6),
c(1,0,0,0,0,0,2,3,4,0,5,6,7,8),
c(1,0,0,0,0,0,0,0,0,2,3,4,5,6),
c(1,0,0,0,0,0,2,3,4,5,0,0,0,0),
c(1,0,0,0,0,0,2,3,4,0,5,6,7,0),
c(1,0,0,0,0,0,2,3,4,0,0,0,0,5),
c(1,0,0,0,0,0,0,0,0,2,3,4,5,0),
c(1,0,0,0,0,0,0,0,0,2,0,0,0,3),
c(1,0,0,0,0,0,0,0,0,0,2,3,4,5),
c(1,0,0,0,0,0,2,3,4,0,0,0,0,0),
c(1,0,0,0,0,0,0,0,0,2,0,0,0,0),
c(1,0,0,0,0,0,0,0,0,0,2,3,4,0),
c(1,0,0,0,0,0,0,0,0,0,0,0,0,2),
c(1,0,0,0,0,0,0,0,0,0,0,0,0,0),

c(0,1,0,0,0,0,2,3,4,5,6,7,8,9),
c(0,1,0,0,0,0,2,3,4,5,6,7,8,0),
c(0,1,0,0,0,0,2,3,4,5,0,0,0,6),
c(0,1,0,0,0,0,2,3,4,0,5,6,7,8),
c(0,1,0,0,0,0,0,0,0,2,3,4,5,6),
c(0,1,0,0,0,0,2,3,4,5,0,0,0,0),
c(0,1,0,0,0,0,2,3,4,0,5,6,7,0),
c(0,1,0,0,0,0,2,3,4,0,0,0,0,5),
c(0,1,0,0,0,0,0,0,0,2,3,4,5,0),
c(0,1,0,0,0,0,0,0,0,2,0,0,0,3),
c(0,1,0,0,0,0,0,0,0,0,2,3,4,5),
c(0,1,0,0,0,0,2,3,4,0,0,0,0,0),
c(0,1,0,0,0,0,0,0,0,2,0,0,0,0),
c(0,1,0,0,0,0,0,0,0,0,2,3,4,0),
c(0,1,0,0,0,0,0,0,0,0,0,0,0,2),
c(0,1,0,0,0,0,0,0,0,0,0,0,0,0),

c(0,0,1,0,0,0,2,3,4,5,6,7,8,9),
c(0,0,1,0,0,0,2,3,4,5,6,7,8,0),
c(0,0,1,0,0,0,2,3,4,5,0,0,0,6),
c(0,0,1,0,0,0,2,3,4,0,5,6,7,8),
c(0,0,1,0,0,0,0,0,0,2,3,4,5,6),
c(0,0,1,0,0,0,2,3,4,5,0,0,0,0),
c(0,0,1,0,0,0,2,3,4,0,5,6,7,0),
c(0,0,1,0,0,0,2,3,4,0,0,0,0,5),
c(0,0,1,0,0,0,0,0,0,2,3,4,5,0),
c(0,0,1,0,0,0,0,0,0,2,0,0,0,3),
c(0,0,1,0,0,0,0,0,0,0,2,3,4,5),
c(0,0,1,0,0,0,2,3,4,0,0,0,0,0),
c(0,0,1,0,0,0,0,0,0,2,0,0,0,0),
c(0,0,1,0,0,0,0,0,0,0,2,3,4,0),
c(0,0,1,0,0,0,0,0,0,0,0,0,0,2),
c(0,0,1,0,0,0,0,0,0,0,0,0,0,0),

c(0,0,0,1,0,0,2,3,4,5,6,7,8,9),
c(0,0,0,1,0,0,2,3,4,5,6,7,8,0),
c(0,0,0,1,0,0,2,3,4,5,0,0,0,6),
c(0,0,0,1,0,0,2,3,4,0,5,6,7,8),
c(0,0,0,1,0,0,0,0,0,2,3,4,5,6),
c(0,0,0,1,0,0,2,3,4,5,0,0,0,0),
c(0,0,0,1,0,0,2,3,4,0,5,6,7,0),
c(0,0,0,1,0,0,2,3,4,0,0,0,0,5),
c(0,0,0,1,0,0,0,0,0,2,3,4,5,0),
c(0,0,0,1,0,0,0,0,0,2,0,0,0,3),
c(0,0,0,1,0,0,0,0,0,0,2,3,4,5),
c(0,0,0,1,0,0,2,3,4,0,0,0,0,0),
c(0,0,0,1,0,0,0,0,0,2,0,0,0,0),
c(0,0,0,1,0,0,0,0,0,0,2,3,4,0),
c(0,0,0,1,0,0,0,0,0,0,0,0,0,2),
c(0,0,0,1,0,0,0,0,0,0,0,0,0,0),

c(0,0,0,0,1,0,2,3,4,5,6,7,8,9),
c(0,0,0,0,1,0,2,3,4,5,6,7,8,0),
c(0,0,0,0,1,0,2,3,4,5,0,0,0,6),
c(0,0,0,0,1,0,2,3,4,0,5,6,7,8),
c(0,0,0,0,1,0,0,0,0,2,3,4,5,6),
c(0,0,0,0,1,0,2,3,4,5,0,0,0,0),
c(0,0,0,0,1,0,2,3,4,0,5,6,7,0),
c(0,0,0,0,1,0,2,3,4,0,0,0,0,5),
c(0,0,0,0,1,0,0,0,0,2,3,4,5,0),
c(0,0,0,0,1,0,0,0,0,2,0,0,0,3),
c(0,0,0,0,1,0,0,0,0,0,2,3,4,5),
c(0,0,0,0,1,0,2,3,4,0,0,0,0,0),
c(0,0,0,0,1,0,0,0,0,2,0,0,0,0),
c(0,0,0,0,1,0,0,0,0,0,2,3,4,0),
c(0,0,0,0,1,0,0,0,0,0,0,0,0,2),
c(0,0,0,0,1,0,0,0,0,0,0,0,0,0),

c(0,0,0,0,0,1,2,3,4,5,6,7,8,9),
c(0,0,0,0,0,1,2,3,4,5,6,7,8,0),
c(0,0,0,0,0,1,2,3,4,5,0,0,0,6),
c(0,0,0,0,0,1,2,3,4,0,5,6,7,8),
c(0,0,0,0,0,1,0,0,0,2,3,4,5,6),
c(0,0,0,0,0,1,2,3,4,5,0,0,0,0),
c(0,0,0,0,0,1,2,3,4,0,5,6,7,0),
c(0,0,0,0,0,1,2,3,4,0,0,0,0,5),
c(0,0,0,0,0,1,0,0,0,2,3,4,5,0),
c(0,0,0,0,0,1,0,0,0,2,0,0,0,3),
c(0,0,0,0,0,1,0,0,0,0,2,3,4,5),
c(0,0,0,0,0,1,2,3,4,0,0,0,0,0),
c(0,0,0,0,0,1,0,0,0,2,0,0,0,0),
c(0,0,0,0,0,1,0,0,0,0,2,3,4,0),
c(0,0,0,0,0,1,0,0,0,0,0,0,0,2),
c(0,0,0,0,0,1,0,0,0,0,0,0,0,0),

c(0,0,0,0,0,0,1,2,3,4,0,0,0,0),
c(0,0,0,0,0,0,1,2,3,0,0,0,0,0),
c(0,0,0,0,0,0,0,0,0,1,0,0,0,0),
c(0,0,0,0,0,0,0,0,0,0,0,0,0,0))

#Indicate whether each of the above models includes a social transmission component ("social") or not ("asocial")
typeVectReact<-c(rep("social",416),rep("asocial",4))

#Run all possible models
tableReact<-oadaAICtable(ReactOa_EMPTY, constraintsVectReact, typeVectReact, iterations=10000)

#Get summed Akaike weights for each parameter
variableSupport(tableReact)

#Check total support for models that allow for only asocial reactivation
typeSupport(tableReact)


#Create the set of models used for model-averaging
#This set excludes models that include the trophallaxis (duration), antennal contact (duration), and homogeneneous networks
#Models that failed to converge are also removed (signified by #)
constraintsVectReactMA<-rbind(
#c(1,0,2,0,3,0,4,5,6,7,8,9,10,11),
#c(1,0,2,0,3,0,4,5,6,7,8,9,10,0),
c(1,0,2,0,3,0,4,5,6,7,0,0,0,8),
#c(1,0,2,0,3,0,4,5,6,0,7,8,9,10),
c(1,0,2,0,3,0,0,0,0,4,5,6,7,8),
c(1,0,2,0,3,0,4,5,6,7,0,0,0,0),
#c(1,0,2,0,3,0,4,5,6,0,7,8,9,0),
c(1,0,2,0,3,0,4,5,6,0,0,0,0,7),
c(1,0,2,0,3,0,0,0,0,4,5,6,7,0),
c(1,0,2,0,3,0,0,0,0,4,0,0,0,5),
c(1,0,2,0,3,0,0,0,0,0,4,5,6,7),
c(1,0,2,0,3,0,4,5,6,0,0,0,0,0),
c(1,0,2,0,3,0,0,0,0,4,0,0,0,0),
c(1,0,2,0,3,0,0,0,0,0,4,5,6,0),
c(1,0,2,0,3,0,0,0,0,0,0,0,0,4),
c(1,0,2,0,3,0,0,0,0,0,0,0,0,0),

c(1,0,2,0,0,0,3,4,5,6,7,8,9,10),
c(1,0,2,0,0,0,3,4,5,6,7,8,9,0),
c(1,0,2,0,0,0,3,4,5,6,0,0,0,7),
c(1,0,2,0,0,0,3,4,5,0,6,7,8,9),
c(1,0,2,0,0,0,0,0,0,3,4,5,6,7),
c(1,0,2,0,0,0,3,4,5,6,0,0,0,0),
c(1,0,2,0,0,0,3,4,5,0,6,7,8,0),
c(1,0,2,0,0,0,3,4,5,0,0,0,0,6),
c(1,0,2,0,0,0,0,0,0,3,4,5,6,0),
c(1,0,2,0,0,0,0,0,0,3,0,0,0,4),
c(1,0,2,0,0,0,0,0,0,0,3,4,5,6),
c(1,0,2,0,0,0,3,4,5,0,0,0,0,0),
c(1,0,2,0,0,0,0,0,0,3,0,0,0,0),
c(1,0,2,0,0,0,0,0,0,0,3,4,5,0),
c(1,0,2,0,0,0,0,0,0,0,0,0,0,3),
c(1,0,2,0,0,0,0,0,0,0,0,0,0,0),

#c(1,0,0,0,2,0,3,4,5,6,7,8,9,10),
#c(1,0,0,0,2,0,3,4,5,6,7,8,9,0),
c(1,0,0,0,2,0,3,4,5,6,0,0,0,7),
#c(1,0,0,0,2,0,3,4,5,0,6,7,8,9),
c(1,0,0,0,2,0,0,0,0,3,4,5,6,7),
c(1,0,0,0,2,0,3,4,5,6,0,0,0,0),
#c(1,0,0,0,2,0,3,4,5,0,6,7,8,0),
c(1,0,0,0,2,0,3,4,5,0,0,0,0,6),
c(1,0,0,0,2,0,0,0,0,3,4,5,6,0),
c(1,0,0,0,2,0,0,0,0,3,0,0,0,4),
c(1,0,0,0,2,0,0,0,0,0,3,4,5,6),
c(1,0,0,0,2,0,3,4,5,0,0,0,0,0),
c(1,0,0,0,2,0,0,0,0,3,0,0,0,0),
c(1,0,0,0,2,0,0,0,0,0,3,4,5,0),
c(1,0,0,0,2,0,0,0,0,0,0,0,0,3),
c(1,0,0,0,2,0,0,0,0,0,0,0,0,0),

#c(0,0,1,0,2,0,3,4,5,6,7,8,9,10),
#c(0,0,1,0,2,0,3,4,5,6,7,8,9,0),
c(0,0,1,0,2,0,3,4,5,6,0,0,0,7),
#c(0,0,1,0,2,0,3,4,5,0,6,7,8,9),
c(0,0,1,0,2,0,0,0,0,3,4,5,6,7),
c(0,0,1,0,2,0,3,4,5,6,0,0,0,0),
#c(0,0,1,0,2,0,3,4,5,0,6,7,8,0),
c(0,0,1,0,2,0,3,4,5,0,0,0,0,6),
c(0,0,1,0,2,0,0,0,0,3,4,5,6,0),
c(0,0,1,0,2,0,0,0,0,3,0,0,0,4),
c(0,0,1,0,2,0,0,0,0,0,3,4,5,6),
c(0,0,1,0,2,0,3,4,5,0,0,0,0,0),
c(0,0,1,0,2,0,0,0,0,3,0,0,0,0),
c(0,0,1,0,2,0,0,0,0,0,3,4,5,0),
c(0,0,1,0,2,0,0,0,0,0,0,0,0,3),
c(0,0,1,0,2,0,0,0,0,0,0,0,0,0),

#c(1,0,2,0,2,0,3,4,5,6,7,8,9,10),
#c(1,0,2,0,2,0,3,4,5,6,7,8,9,0),
c(1,0,2,0,2,0,3,4,5,6,0,0,0,7),
#c(1,0,2,0,2,0,3,4,5,0,6,7,8,9),
c(1,0,2,0,2,0,0,0,0,3,4,5,6,7),
c(1,0,2,0,2,0,3,4,5,6,0,0,0,0),
#c(1,0,2,0,2,0,3,4,5,0,6,7,8,0),
c(1,0,2,0,2,0,3,4,5,0,0,0,0,6),
c(1,0,2,0,2,0,0,0,0,3,4,5,6,0),
c(1,0,2,0,2,0,0,0,0,3,0,0,0,4),
c(1,0,2,0,2,0,0,0,0,0,3,4,5,6),
c(1,0,2,0,2,0,3,4,5,0,0,0,0,0),
c(1,0,2,0,2,0,0,0,0,3,0,0,0,0),
c(1,0,2,0,2,0,0,0,0,0,3,4,5,0),
c(1,0,2,0,2,0,0,0,0,0,0,0,0,3),
c(1,0,2,0,2,0,0,0,0,0,0,0,0,0),

#c(0,0,1,0,1,0,2,3,4,5,6,7,8,9),
#c(0,0,1,0,1,0,2,3,4,5,6,7,8,0),
c(0,0,1,0,1,0,2,3,4,5,0,0,0,6),
#c(0,0,1,0,1,0,2,3,4,0,5,6,7,8),
c(0,0,1,0,1,0,0,0,0,2,3,4,5,6),
c(0,0,1,0,1,0,2,3,4,5,0,0,0,0),
#c(0,0,1,0,1,0,2,3,4,0,5,6,7,0),
c(0,0,1,0,1,0,2,3,4,0,0,0,0,5),
c(0,0,1,0,1,0,0,0,0,2,3,4,5,0),
c(0,0,1,0,1,0,0,0,0,2,0,0,0,3),
c(0,0,1,0,1,0,0,0,0,0,2,3,4,5),
c(0,0,1,0,1,0,2,3,4,0,0,0,0,0),
c(0,0,1,0,1,0,0,0,0,2,0,0,0,0),
c(0,0,1,0,1,0,0,0,0,0,2,3,4,0),
c(0,0,1,0,1,0,0,0,0,0,0,0,0,2),
c(0,0,1,0,1,0,0,0,0,0,0,0,0,0),

c(1,0,0,0,0,0,2,3,4,5,6,7,8,9),
c(1,0,0,0,0,0,2,3,4,5,6,7,8,0),
c(1,0,0,0,0,0,2,3,4,5,0,0,0,6),
c(1,0,0,0,0,0,2,3,4,0,5,6,7,8),
c(1,0,0,0,0,0,0,0,0,2,3,4,5,6),
c(1,0,0,0,0,0,2,3,4,5,0,0,0,0),
c(1,0,0,0,0,0,2,3,4,0,5,6,7,0),
c(1,0,0,0,0,0,2,3,4,0,0,0,0,5),
c(1,0,0,0,0,0,0,0,0,2,3,4,5,0),
c(1,0,0,0,0,0,0,0,0,2,0,0,0,3),
c(1,0,0,0,0,0,0,0,0,0,2,3,4,5),
c(1,0,0,0,0,0,2,3,4,0,0,0,0,0),
c(1,0,0,0,0,0,0,0,0,2,0,0,0,0),
c(1,0,0,0,0,0,0,0,0,0,2,3,4,0),
c(1,0,0,0,0,0,0,0,0,0,0,0,0,2),
c(1,0,0,0,0,0,0,0,0,0,0,0,0,0),

c(0,0,1,0,0,0,2,3,4,5,6,7,8,9),
c(0,0,1,0,0,0,2,3,4,5,6,7,8,0),
c(0,0,1,0,0,0,2,3,4,5,0,0,0,6),
c(0,0,1,0,0,0,2,3,4,0,5,6,7,8),
c(0,0,1,0,0,0,0,0,0,2,3,4,5,6),
c(0,0,1,0,0,0,2,3,4,5,0,0,0,0),
c(0,0,1,0,0,0,2,3,4,0,5,6,7,0),
c(0,0,1,0,0,0,2,3,4,0,0,0,0,5),
c(0,0,1,0,0,0,0,0,0,2,3,4,5,0),
c(0,0,1,0,0,0,0,0,0,2,0,0,0,3),
c(0,0,1,0,0,0,0,0,0,0,2,3,4,5),
c(0,0,1,0,0,0,2,3,4,0,0,0,0,0),
c(0,0,1,0,0,0,0,0,0,2,0,0,0,0),
c(0,0,1,0,0,0,0,0,0,0,2,3,4,0),
c(0,0,1,0,0,0,0,0,0,0,0,0,0,2),
c(0,0,1,0,0,0,0,0,0,0,0,0,0,0),

#c(0,0,0,0,1,0,2,3,4,5,6,7,8,9),
#c(0,0,0,0,1,0,2,3,4,5,6,7,8,0),
c(0,0,0,0,1,0,2,3,4,5,0,0,0,6),
#c(0,0,0,0,1,0,2,3,4,0,5,6,7,8),
c(0,0,0,0,1,0,0,0,0,2,3,4,5,6),
c(0,0,0,0,1,0,2,3,4,5,0,0,0,0),
#c(0,0,0,0,1,0,2,3,4,0,5,6,7,0),
c(0,0,0,0,1,0,2,3,4,0,0,0,0,5),
c(0,0,0,0,1,0,0,0,0,2,3,4,5,0),
c(0,0,0,0,1,0,0,0,0,2,0,0,0,3),
c(0,0,0,0,1,0,0,0,0,0,2,3,4,5),
c(0,0,0,0,1,0,2,3,4,0,0,0,0,0),
c(0,0,0,0,1,0,0,0,0,2,0,0,0,0),
c(0,0,0,0,1,0,0,0,0,0,2,3,4,0),
c(0,0,0,0,1,0,0,0,0,0,0,0,0,2),
c(0,0,0,0,1,0,0,0,0,0,0,0,0,0),

c(0,0,0,0,0,0,1,2,3,4,0,0,0,0),
c(0,0,0,0,0,0,1,2,3,0,0,0,0,0),
c(0,0,0,0,0,0,0,0,0,1,0,0,0,0),
c(0,0,0,0,0,0,0,0,0,0,0,0,0,0))

typeVectReactMA<-c(rep("social",120),rep("asocial",4))

tableReactMA<-oadaAICtable(ReactOa_EMPTY, constraintsVectReactMA, typeVectReactMA, iterations=10000)

#Get model-averaged parameter estimates
modelAverageEstimates(tableReactMA)

#To obtain 95% CI, fit the top-ranked models that include a given parameter
#Below is the overall best-supported model that includes the trophallaxis(number of interactions) and antennal contact(number of interactions) networks (s constrained to be equal between them)
#It also includes social effects of trial/colony
ReactOa1<-constrainedNBDAdata(ReactOa_EMPTY,constraintsVect=c(0,0,1,0,1,0,0,0,0,0,2,3,4,0))
M1<-oadaFit(ReactOa1)

#To find the 95% CI, plot the profile likelihood for the specified parameter across the specified range
#For the trophallaxis and antennal contact networks
plotProfLik(which=1,model=M1,range=c(0,45), resolution=100)
#The 95% lower and upper limits correspond to where the curve crosses the horizontal dashed line
#To find those values:
profLikCI(which=1,model=M1,lowerRange=c(2,5),upperRange=c(37,42))

ReactOa2<-constrainedNBDAdata(ReactOa_EMPTY,constraintsVect=c(1,0,2,0,2,0,0,0,0,0,3,4,5,0))
M2<-oadaFit(ReactOa2)

#95% CI for the dance-following network
plotProfLik(which=1,model=M2,range=c(0,20), resolution=100)
#The plot indicates that the lower limit includes 0, so we just find the upper limit
profLikCI(which=1,model=M2,upperRange=c(10,15))

#As only a small number of models with low Akaike weights failed to produce standard errors for the ILVs, unconditional standard errors can be obtained
SE<-unconditionalStdErr(tableReactMA, nanReplace=TRUE)
MAE<-modelAverageEstimates(tableReactMA)

#These can then be used to calculate Wald confidence intervals adjusted to account for model selection uncertainty

#95% CI for colony/trial effects (asocial effects)
#Trial 2 (Colony EMU1)
#Lower:
MAE[7]-(1.96*SE[7])

#Upper:
MAE[7]+(1.96*SE[7])

#Trial 3 (Colony EMU3)
#Lower:
MAE[8]-(1.96*SE[8])

#Upper:
MAE[8]+(1.96*SE[8])

#Trial 4 (Colony EMU5)
#Lower:
MAE[9]-(1.96*SE[9])

#Upper:
MAE[9]+(1.96*SE[9])

#95% CI for number of days foraging experience at the feeder (asocial effect)
#Lower:
MAE[10]-(1.96*SE[10])

#Upper:
MAE[10]+(1.96*SE[10])

#95% CI for colony/trial effects (social effects)
#Trial 2 (Colony EMU1)
#Lower:
MAE[11]-(1.96*SE[11])

#Upper:
MAE[11]+(1.96*SE[11])

#Trial 3 (Colony EMU3)
#Lower:
MAE[12]-(1.96*SE[12])

#Upper:
MAE[12]+(1.96*SE[12])

#Trial 4 (Colony EMU5)
#Lower:
MAE[13]-(1.96*SE[13])

#Upper:
MAE[13]+(1.96*SE[13])

#95% CI for number of days foraging experience at the feeder (social effect)
#Lower:
MAE[14]-(1.96*SE[14])

#Upper:
MAE[14]+(1.96*SE[14])


#To obtain the estimated percentage of reactivation events that occurred due to social transmission (%ST):
percentST<-oadaPropSolveByST.byevent(par=c(7.045874e-04,0,1.189445e+01,0,9.112314,0,1.055756e-05,-7.628457e-05,-8.127550e-05,-2.021203e-02,-6.285756e-01,-1.926869,-2.265014,6.796391e-03), nbdadata=ReactOa_EMPTY, type="social")

# %ST by dance following
100*mean(percentST[,2])

# %ST by trophallaxis
100*mean(percentST[,4])

# %ST by antennal contact
100*mean(percentST[,6])

#95% CI for %ST (dance following)
percentST_Lower<-oadaPropSolveByST.byevent(par=c(0,0,1.189445e+01,0,9.112314,0,1.055756e-05,-7.628457e-05,-8.127550e-05,-2.021203e-02,-6.285756e-01,-1.926869,-2.265014,6.796391e-03), nbdadata=ReactOa_EMPTY, type="social")
100*mean(percentST_Lower[,2])

percentST_Upper<-oadaPropSolveByST.byevent(par=c(12.98316,0,1.189445e+01,0,9.112314,0,1.055756e-05,-7.628457e-05,-8.127550e-05,-2.021203e-02,-6.285756e-01,-1.926869,-2.265014,6.796391e-03), nbdadata=ReactOa_EMPTY, type="social")
100*mean(percentST_Upper[,2])

#95% CI for %ST (trophallaxis)
percentST_Lower<-oadaPropSolveByST.byevent(par=c(7.045874e-04,0,3.238516,0,9.112314,0,1.055756e-05,-7.628457e-05,-8.127550e-05,-2.021203e-02,-6.285756e-01,-1.926869,-2.265014,6.796391e-03), nbdadata=ReactOa_EMPTY, type="social")
100*mean(percentST_Lower[,4])

percentST_Upper<-oadaPropSolveByST.byevent(par=c(7.045874e-04,0,40.212973,0,9.112314,0,1.055756e-05,-7.628457e-05,-8.127550e-05,-2.021203e-02,-6.285756e-01,-1.926869,-2.265014,6.796391e-03), nbdadata=ReactOa_EMPTY, type="social")
100*mean(percentST_Upper[,4])

#95% CI for %ST (antennal contact)
percentST_Lower<-oadaPropSolveByST.byevent(par=c(7.045874e-04,0,1.189445e+01,0,3.238516,0,1.055756e-05,-7.628457e-05,-8.127550e-05,-2.021203e-02,-6.285756e-01,-1.926869,-2.265014,6.796391e-03), nbdadata=ReactOa_EMPTY, type="social")
100*mean(percentST_Lower[,6])

percentST_Upper<-oadaPropSolveByST.byevent(par=c(7.045874e-04,0,1.189445e+01,0,40.212973,0,1.055756e-05,-7.628457e-05,-8.127550e-05,-2.021203e-02,-6.285756e-01,-1.926869,-2.265014,6.796391e-03), nbdadata=ReactOa_EMPTY, type="social")
100*mean(percentST_Upper[,6])

################################################
################################################

#Testing for interactive effects between different networks

#Create new networks for each time period that represent interactions between different types of social interaction

Waggle.Troph.Interaction_Net1<-trophReact_NumberInteractions_Net1*WagNumRunsReactNet1
Waggle.AntCon.Interaction_Net1<-antConReact_NumberInteractions_Net1*WagNumRunsReactNet1
Troph.AntCon.Interaction_Net1<-trophReact_NumberInteractions_Net1*antConReact_NumberInteractions_Net1

Waggle.Troph.Interaction_Net2<-trophReact_NumberInteractions_Net2*WagNumRunsReactNet2
Waggle.AntCon.Interaction_Net2<-antConReact_NumberInteractions_Net2*WagNumRunsReactNet2
Troph.AntCon.Interaction_Net2<-trophReact_NumberInteractions_Net2*antConReact_NumberInteractions_Net2

Waggle.Troph.Interaction_Net3<-trophReact_NumberInteractions_Net3*WagNumRunsReactNet3
Waggle.AntCon.Interaction_Net3<-antConReact_NumberInteractions_Net3*WagNumRunsReactNet3
Troph.AntCon.Interaction_Net3<-trophReact_NumberInteractions_Net3*antConReact_NumberInteractions_Net3

Waggle.Troph.Interaction_Net4<-trophReact_NumberInteractions_Net4*WagNumRunsReactNet4
Waggle.AntCon.Interaction_Net4<-antConReact_NumberInteractions_Net4*WagNumRunsReactNet4
Troph.AntCon.Interaction_Net4<-trophReact_NumberInteractions_Net4*antConReact_NumberInteractions_Net4

Waggle.Troph.Interaction_Net5<-trophReact_NumberInteractions_Net5*WagNumRunsReactNet5
Waggle.AntCon.Interaction_Net5<-antConReact_NumberInteractions_Net5*WagNumRunsReactNet5
Troph.AntCon.Interaction_Net5<-trophReact_NumberInteractions_Net5*antConReact_NumberInteractions_Net5

Waggle.Troph.Interaction_Net6<-trophReact_NumberInteractions_Net6*WagNumRunsReactNet6
Waggle.AntCon.Interaction_Net6<-antConReact_NumberInteractions_Net6*WagNumRunsReactNet6
Troph.AntCon.Interaction_Net6<-trophReact_NumberInteractions_Net6*antConReact_NumberInteractions_Net6

Waggle.Troph.Interaction_Net7<-trophReact_NumberInteractions_Net7*WagNumRunsReactNet7
Waggle.AntCon.Interaction_Net7<-antConReact_NumberInteractions_Net7*WagNumRunsReactNet7
Troph.AntCon.Interaction_Net7<-trophReact_NumberInteractions_Net7*antConReact_NumberInteractions_Net7

Waggle.Troph.Interaction_Net8<-trophReact_NumberInteractions_Net8*WagNumRunsReactNet8
Waggle.AntCon.Interaction_Net8<-antConReact_NumberInteractions_Net8*WagNumRunsReactNet8
Troph.AntCon.Interaction_Net8<-trophReact_NumberInteractions_Net8*antConReact_NumberInteractions_Net8

Waggle.Troph.Interaction_Net9<-trophReact_NumberInteractions_Net9*WagNumRunsReactNet9
Waggle.AntCon.Interaction_Net9<-antConReact_NumberInteractions_Net9*WagNumRunsReactNet9
Troph.AntCon.Interaction_Net9<-trophReact_NumberInteractions_Net9*antConReact_NumberInteractions_Net9

Waggle.Troph.Interaction_Net10<-trophReact_NumberInteractions_Net10*WagNumRunsReactNet10
Waggle.AntCon.Interaction_Net10<-antConReact_NumberInteractions_Net10*WagNumRunsReactNet10
Troph.AntCon.Interaction_Net10<-trophReact_NumberInteractions_Net10*antConReact_NumberInteractions_Net10

Waggle.Troph.Interaction_Net11<-trophReact_NumberInteractions_Net11*WagNumRunsReactNet11
Waggle.AntCon.Interaction_Net11<-antConReact_NumberInteractions_Net11*WagNumRunsReactNet11
Troph.AntCon.Interaction_Net11<-trophReact_NumberInteractions_Net11*antConReact_NumberInteractions_Net11

Waggle.Troph.Interaction_Net12<-trophReact_NumberInteractions_Net12*WagNumRunsReactNet12
Waggle.AntCon.Interaction_Net12<-antConReact_NumberInteractions_Net12*WagNumRunsReactNet12
Troph.AntCon.Interaction_Net12<-trophReact_NumberInteractions_Net12*antConReact_NumberInteractions_Net12

Waggle.Troph.Interaction_Net13<-trophReact_NumberInteractions_Net13*WagNumRunsReactNet13
Waggle.AntCon.Interaction_Net13<-antConReact_NumberInteractions_Net13*WagNumRunsReactNet13
Troph.AntCon.Interaction_Net13<-trophReact_NumberInteractions_Net13*antConReact_NumberInteractions_Net13

Waggle.Troph.Interaction_Net14<-trophReact_NumberInteractions_Net14*WagNumRunsReactNet14
Waggle.AntCon.Interaction_Net14<-antConReact_NumberInteractions_Net14*WagNumRunsReactNet14
Troph.AntCon.Interaction_Net14<-trophReact_NumberInteractions_Net14*antConReact_NumberInteractions_Net14

Waggle.Troph.Interaction_Net15<-trophReact_NumberInteractions_Net15*WagNumRunsReactNet15
Waggle.AntCon.Interaction_Net15<-antConReact_NumberInteractions_Net15*WagNumRunsReactNet15
Troph.AntCon.Interaction_Net15<-trophReact_NumberInteractions_Net15*antConReact_NumberInteractions_Net15

Waggle.Troph.Interaction_Net16<-trophReact_NumberInteractions_Net16*WagNumRunsReactNet16
Waggle.AntCon.Interaction_Net16<-antConReact_NumberInteractions_Net16*WagNumRunsReactNet16
Troph.AntCon.Interaction_Net16<-trophReact_NumberInteractions_Net16*antConReact_NumberInteractions_Net16

Waggle.Troph.Interaction_Net17<-trophReact_NumberInteractions_Net17*WagNumRunsReactNet17
Waggle.AntCon.Interaction_Net17<-antConReact_NumberInteractions_Net17*WagNumRunsReactNet17
Troph.AntCon.Interaction_Net17<-trophReact_NumberInteractions_Net17*antConReact_NumberInteractions_Net17

Waggle.Troph.Interaction_Net18<-trophReact_NumberInteractions_Net18*WagNumRunsReactNet18
Waggle.AntCon.Interaction_Net18<-antConReact_NumberInteractions_Net18*WagNumRunsReactNet18
Troph.AntCon.Interaction_Net18<-trophReact_NumberInteractions_Net18*antConReact_NumberInteractions_Net18

Waggle.Troph.Interaction_Net19<-trophReact_NumberInteractions_Net19*WagNumRunsReactNet19
Waggle.AntCon.Interaction_Net19<-antConReact_NumberInteractions_Net19*WagNumRunsReactNet19
Troph.AntCon.Interaction_Net19<-trophReact_NumberInteractions_Net19*antConReact_NumberInteractions_Net19

Waggle.Troph.Interaction_Net20<-trophReact_NumberInteractions_Net20*WagNumRunsReactNet20
Waggle.AntCon.Interaction_Net20<-antConReact_NumberInteractions_Net20*WagNumRunsReactNet20
Troph.AntCon.Interaction_Net20<-trophReact_NumberInteractions_Net20*antConReact_NumberInteractions_Net20

Waggle.Troph.Interaction_Net21<-trophReact_NumberInteractions_Net21*WagNumRunsReactNet21
Waggle.AntCon.Interaction_Net21<-antConReact_NumberInteractions_Net21*WagNumRunsReactNet21
Troph.AntCon.Interaction_Net21<-trophReact_NumberInteractions_Net21*antConReact_NumberInteractions_Net21

Waggle.Troph.Interaction_Net22<-trophReact_NumberInteractions_Net22*WagNumRunsReactNet22
Waggle.AntCon.Interaction_Net22<-antConReact_NumberInteractions_Net22*WagNumRunsReactNet22
Troph.AntCon.Interaction_Net22<-trophReact_NumberInteractions_Net22*antConReact_NumberInteractions_Net22

Waggle.Troph.Interaction_Net23<-trophReact_NumberInteractions_Net23*WagNumRunsReactNet23
Waggle.AntCon.Interaction_Net23<-antConReact_NumberInteractions_Net23*WagNumRunsReactNet23
Troph.AntCon.Interaction_Net23<-trophReact_NumberInteractions_Net23*antConReact_NumberInteractions_Net23

Waggle.Troph.Interaction_Net24<-trophReact_NumberInteractions_Net24*WagNumRunsReactNet24
Waggle.AntCon.Interaction_Net24<-antConReact_NumberInteractions_Net24*WagNumRunsReactNet24
Troph.AntCon.Interaction_Net24<-trophReact_NumberInteractions_Net24*antConReact_NumberInteractions_Net24

Waggle.Troph.Interaction_Net25<-trophReact_NumberInteractions_Net25*WagNumRunsReactNet25
Waggle.AntCon.Interaction_Net25<-antConReact_NumberInteractions_Net25*WagNumRunsReactNet25
Troph.AntCon.Interaction_Net25<-trophReact_NumberInteractions_Net25*antConReact_NumberInteractions_Net25

Waggle.Troph.Interaction_Net26<-trophReact_NumberInteractions_Net26*WagNumRunsReactNet26
Waggle.AntCon.Interaction_Net26<-antConReact_NumberInteractions_Net26*WagNumRunsReactNet26
Troph.AntCon.Interaction_Net26<-trophReact_NumberInteractions_Net26*antConReact_NumberInteractions_Net26

Waggle.Troph.Interaction_Net27<-trophReact_NumberInteractions_Net27*WagNumRunsReactNet27
Waggle.AntCon.Interaction_Net27<-antConReact_NumberInteractions_Net27*WagNumRunsReactNet27
Troph.AntCon.Interaction_Net27<-trophReact_NumberInteractions_Net27*antConReact_NumberInteractions_Net27

Waggle.Troph.Interaction_Net28<-trophReact_NumberInteractions_Net28*WagNumRunsReactNet28
Waggle.AntCon.Interaction_Net28<-antConReact_NumberInteractions_Net28*WagNumRunsReactNet28
Troph.AntCon.Interaction_Net28<-trophReact_NumberInteractions_Net28*antConReact_NumberInteractions_Net28

Waggle.Troph.Interaction_Net29<-trophReact_NumberInteractions_Net29*WagNumRunsReactNet29
Waggle.AntCon.Interaction_Net29<-antConReact_NumberInteractions_Net29*WagNumRunsReactNet29
Troph.AntCon.Interaction_Net29<-trophReact_NumberInteractions_Net29*antConReact_NumberInteractions_Net29

Waggle.Troph.Interaction_Net30<-trophReact_NumberInteractions_Net30*WagNumRunsReactNet30
Waggle.AntCon.Interaction_Net30<-antConReact_NumberInteractions_Net30*WagNumRunsReactNet30
Troph.AntCon.Interaction_Net30<-trophReact_NumberInteractions_Net30*antConReact_NumberInteractions_Net30

Waggle.Troph.Interaction_Net31<-trophReact_NumberInteractions_Net31*WagNumRunsReactNet31
Waggle.AntCon.Interaction_Net31<-antConReact_NumberInteractions_Net31*WagNumRunsReactNet31
Troph.AntCon.Interaction_Net31<-trophReact_NumberInteractions_Net31*antConReact_NumberInteractions_Net31

#No waggle runs occurred for the first 3 cutoff points
assMatrixTVReact_Interactions<-array(NA,dim=c(200,200,6,31))
assMatrixTVReact_Interactions[,,1,1]<-0
assMatrixTVReact_Interactions[,,2,1]<-trophReact_NumberInteractions_Net1
assMatrixTVReact_Interactions[,,3,1]<-antConReact_NumberInteractions_Net1
assMatrixTVReact_Interactions[,,4,1]<-0
assMatrixTVReact_Interactions[,,5,1]<-0
assMatrixTVReact_Interactions[,,6,1]<-Troph.AntCon.Interaction_Net1
assMatrixTVReact_Interactions[,,1,2]<-0
assMatrixTVReact_Interactions[,,2,2]<-trophReact_NumberInteractions_Net2
assMatrixTVReact_Interactions[,,3,2]<-antConReact_NumberInteractions_Net2
assMatrixTVReact_Interactions[,,4,2]<-0
assMatrixTVReact_Interactions[,,5,2]<-0
assMatrixTVReact_Interactions[,,6,2]<-Troph.AntCon.Interaction_Net2
assMatrixTVReact_Interactions[,,1,3]<-0
assMatrixTVReact_Interactions[,,2,3]<-trophReact_NumberInteractions_Net3
assMatrixTVReact_Interactions[,,3,3]<-antConReact_NumberInteractions_Net3
assMatrixTVReact_Interactions[,,4,3]<-0
assMatrixTVReact_Interactions[,,5,3]<-0
assMatrixTVReact_Interactions[,,6,3]<-Troph.AntCon.Interaction_Net3
assMatrixTVReact_Interactions[,,1,4]<-WagNumRunsReactNet4
assMatrixTVReact_Interactions[,,2,4]<-trophReact_NumberInteractions_Net4
assMatrixTVReact_Interactions[,,3,4]<-antConReact_NumberInteractions_Net4
assMatrixTVReact_Interactions[,,4,4]<-Waggle.Troph.Interaction_Net4
assMatrixTVReact_Interactions[,,5,4]<-Waggle.AntCon.Interaction_Net4
assMatrixTVReact_Interactions[,,6,4]<-Troph.AntCon.Interaction_Net4
assMatrixTVReact_Interactions[,,1,5]<-WagNumRunsReactNet5
assMatrixTVReact_Interactions[,,2,5]<-trophReact_NumberInteractions_Net5
assMatrixTVReact_Interactions[,,3,5]<-antConReact_NumberInteractions_Net5
assMatrixTVReact_Interactions[,,4,5]<-Waggle.Troph.Interaction_Net5
assMatrixTVReact_Interactions[,,5,5]<-Waggle.AntCon.Interaction_Net5
assMatrixTVReact_Interactions[,,6,5]<-Troph.AntCon.Interaction_Net5
assMatrixTVReact_Interactions[,,1,6]<-WagNumRunsReactNet6
assMatrixTVReact_Interactions[,,2,6]<-trophReact_NumberInteractions_Net6
assMatrixTVReact_Interactions[,,3,6]<-antConReact_NumberInteractions_Net6
assMatrixTVReact_Interactions[,,4,6]<-Waggle.Troph.Interaction_Net6
assMatrixTVReact_Interactions[,,5,6]<-Waggle.AntCon.Interaction_Net6
assMatrixTVReact_Interactions[,,6,6]<-Troph.AntCon.Interaction_Net6
assMatrixTVReact_Interactions[,,1,7]<-WagNumRunsReactNet7
assMatrixTVReact_Interactions[,,2,7]<-trophReact_NumberInteractions_Net7
assMatrixTVReact_Interactions[,,3,7]<-antConReact_NumberInteractions_Net7
assMatrixTVReact_Interactions[,,4,7]<-Waggle.Troph.Interaction_Net7
assMatrixTVReact_Interactions[,,5,7]<-Waggle.AntCon.Interaction_Net7
assMatrixTVReact_Interactions[,,6,7]<-Troph.AntCon.Interaction_Net7
assMatrixTVReact_Interactions[,,1,8]<-WagNumRunsReactNet8
assMatrixTVReact_Interactions[,,2,8]<-trophReact_NumberInteractions_Net8
assMatrixTVReact_Interactions[,,3,8]<-antConReact_NumberInteractions_Net8
assMatrixTVReact_Interactions[,,4,8]<-Waggle.Troph.Interaction_Net8
assMatrixTVReact_Interactions[,,5,8]<-Waggle.AntCon.Interaction_Net8
assMatrixTVReact_Interactions[,,6,8]<-Troph.AntCon.Interaction_Net8
assMatrixTVReact_Interactions[,,1,9]<-WagNumRunsReactNet9
assMatrixTVReact_Interactions[,,2,9]<-trophReact_NumberInteractions_Net9
assMatrixTVReact_Interactions[,,3,9]<-antConReact_NumberInteractions_Net9
assMatrixTVReact_Interactions[,,4,9]<-Waggle.Troph.Interaction_Net9
assMatrixTVReact_Interactions[,,5,9]<-Waggle.AntCon.Interaction_Net9
assMatrixTVReact_Interactions[,,6,9]<-Troph.AntCon.Interaction_Net9
assMatrixTVReact_Interactions[,,1,10]<-WagNumRunsReactNet10
assMatrixTVReact_Interactions[,,2,10]<-trophReact_NumberInteractions_Net10
assMatrixTVReact_Interactions[,,3,10]<-antConReact_NumberInteractions_Net10
assMatrixTVReact_Interactions[,,4,10]<-Waggle.Troph.Interaction_Net10
assMatrixTVReact_Interactions[,,5,10]<-Waggle.AntCon.Interaction_Net10
assMatrixTVReact_Interactions[,,6,10]<-Troph.AntCon.Interaction_Net10
assMatrixTVReact_Interactions[,,1,11]<-WagNumRunsReactNet11
assMatrixTVReact_Interactions[,,2,11]<-trophReact_NumberInteractions_Net11
assMatrixTVReact_Interactions[,,3,11]<-antConReact_NumberInteractions_Net11
assMatrixTVReact_Interactions[,,4,11]<-Waggle.Troph.Interaction_Net11
assMatrixTVReact_Interactions[,,5,11]<-Waggle.AntCon.Interaction_Net11
assMatrixTVReact_Interactions[,,6,11]<-Troph.AntCon.Interaction_Net11
assMatrixTVReact_Interactions[,,1,12]<-WagNumRunsReactNet12
assMatrixTVReact_Interactions[,,2,12]<-trophReact_NumberInteractions_Net12
assMatrixTVReact_Interactions[,,3,12]<-antConReact_NumberInteractions_Net12
assMatrixTVReact_Interactions[,,4,12]<-Waggle.Troph.Interaction_Net12
assMatrixTVReact_Interactions[,,5,12]<-Waggle.AntCon.Interaction_Net12
assMatrixTVReact_Interactions[,,6,12]<-Troph.AntCon.Interaction_Net12
assMatrixTVReact_Interactions[,,1,13]<-WagNumRunsReactNet13
assMatrixTVReact_Interactions[,,2,13]<-trophReact_NumberInteractions_Net13
assMatrixTVReact_Interactions[,,3,13]<-antConReact_NumberInteractions_Net13
assMatrixTVReact_Interactions[,,4,13]<-Waggle.Troph.Interaction_Net13
assMatrixTVReact_Interactions[,,5,13]<-Waggle.AntCon.Interaction_Net13
assMatrixTVReact_Interactions[,,6,13]<-Troph.AntCon.Interaction_Net13
assMatrixTVReact_Interactions[,,1,14]<-WagNumRunsReactNet14
assMatrixTVReact_Interactions[,,2,14]<-trophReact_NumberInteractions_Net14
assMatrixTVReact_Interactions[,,3,14]<-antConReact_NumberInteractions_Net14
assMatrixTVReact_Interactions[,,4,14]<-Waggle.Troph.Interaction_Net14
assMatrixTVReact_Interactions[,,5,14]<-Waggle.AntCon.Interaction_Net14
assMatrixTVReact_Interactions[,,6,14]<-Troph.AntCon.Interaction_Net14
assMatrixTVReact_Interactions[,,1,15]<-WagNumRunsReactNet15
assMatrixTVReact_Interactions[,,2,15]<-trophReact_NumberInteractions_Net15
assMatrixTVReact_Interactions[,,3,15]<-antConReact_NumberInteractions_Net15
assMatrixTVReact_Interactions[,,4,15]<-Waggle.Troph.Interaction_Net15
assMatrixTVReact_Interactions[,,5,15]<-Waggle.AntCon.Interaction_Net15
assMatrixTVReact_Interactions[,,6,15]<-Troph.AntCon.Interaction_Net15
assMatrixTVReact_Interactions[,,1,16]<-WagNumRunsReactNet16
assMatrixTVReact_Interactions[,,2,16]<-trophReact_NumberInteractions_Net16
assMatrixTVReact_Interactions[,,3,16]<-antConReact_NumberInteractions_Net16
assMatrixTVReact_Interactions[,,4,16]<-Waggle.Troph.Interaction_Net16
assMatrixTVReact_Interactions[,,5,16]<-Waggle.AntCon.Interaction_Net16
assMatrixTVReact_Interactions[,,6,16]<-Troph.AntCon.Interaction_Net16
assMatrixTVReact_Interactions[,,1,17]<-WagNumRunsReactNet17
assMatrixTVReact_Interactions[,,2,17]<-trophReact_NumberInteractions_Net17
assMatrixTVReact_Interactions[,,3,17]<-antConReact_NumberInteractions_Net17
assMatrixTVReact_Interactions[,,4,17]<-Waggle.Troph.Interaction_Net17
assMatrixTVReact_Interactions[,,5,17]<-Waggle.AntCon.Interaction_Net17
assMatrixTVReact_Interactions[,,6,17]<-Troph.AntCon.Interaction_Net17
assMatrixTVReact_Interactions[,,1,18]<-WagNumRunsReactNet18
assMatrixTVReact_Interactions[,,2,18]<-trophReact_NumberInteractions_Net18
assMatrixTVReact_Interactions[,,3,18]<-antConReact_NumberInteractions_Net18
assMatrixTVReact_Interactions[,,4,18]<-Waggle.Troph.Interaction_Net18
assMatrixTVReact_Interactions[,,5,18]<-Waggle.AntCon.Interaction_Net18
assMatrixTVReact_Interactions[,,6,18]<-Troph.AntCon.Interaction_Net18
assMatrixTVReact_Interactions[,,1,19]<-WagNumRunsReactNet19
assMatrixTVReact_Interactions[,,2,19]<-trophReact_NumberInteractions_Net19
assMatrixTVReact_Interactions[,,3,19]<-antConReact_NumberInteractions_Net19
assMatrixTVReact_Interactions[,,4,19]<-Waggle.Troph.Interaction_Net19
assMatrixTVReact_Interactions[,,5,19]<-Waggle.AntCon.Interaction_Net19
assMatrixTVReact_Interactions[,,6,19]<-Troph.AntCon.Interaction_Net19
assMatrixTVReact_Interactions[,,1,20]<-WagNumRunsReactNet20
assMatrixTVReact_Interactions[,,2,20]<-trophReact_NumberInteractions_Net20
assMatrixTVReact_Interactions[,,3,20]<-antConReact_NumberInteractions_Net20
assMatrixTVReact_Interactions[,,4,20]<-Waggle.Troph.Interaction_Net20
assMatrixTVReact_Interactions[,,5,20]<-Waggle.AntCon.Interaction_Net20
assMatrixTVReact_Interactions[,,6,20]<-Troph.AntCon.Interaction_Net20
assMatrixTVReact_Interactions[,,1,21]<-WagNumRunsReactNet21
assMatrixTVReact_Interactions[,,2,21]<-trophReact_NumberInteractions_Net21
assMatrixTVReact_Interactions[,,3,21]<-antConReact_NumberInteractions_Net21
assMatrixTVReact_Interactions[,,4,21]<-Waggle.Troph.Interaction_Net21
assMatrixTVReact_Interactions[,,5,21]<-Waggle.AntCon.Interaction_Net21
assMatrixTVReact_Interactions[,,6,21]<-Troph.AntCon.Interaction_Net21
assMatrixTVReact_Interactions[,,1,22]<-WagNumRunsReactNet22
assMatrixTVReact_Interactions[,,2,22]<-trophReact_NumberInteractions_Net22
assMatrixTVReact_Interactions[,,3,22]<-antConReact_NumberInteractions_Net22
assMatrixTVReact_Interactions[,,4,22]<-Waggle.Troph.Interaction_Net22
assMatrixTVReact_Interactions[,,5,22]<-Waggle.AntCon.Interaction_Net22
assMatrixTVReact_Interactions[,,6,22]<-Troph.AntCon.Interaction_Net22
assMatrixTVReact_Interactions[,,1,23]<-WagNumRunsReactNet23
assMatrixTVReact_Interactions[,,2,23]<-trophReact_NumberInteractions_Net23
assMatrixTVReact_Interactions[,,3,23]<-antConReact_NumberInteractions_Net23
assMatrixTVReact_Interactions[,,4,23]<-Waggle.Troph.Interaction_Net23
assMatrixTVReact_Interactions[,,5,23]<-Waggle.AntCon.Interaction_Net23
assMatrixTVReact_Interactions[,,6,23]<-Troph.AntCon.Interaction_Net23
assMatrixTVReact_Interactions[,,1,24]<-WagNumRunsReactNet24
assMatrixTVReact_Interactions[,,2,24]<-trophReact_NumberInteractions_Net24
assMatrixTVReact_Interactions[,,3,24]<-antConReact_NumberInteractions_Net24
assMatrixTVReact_Interactions[,,4,24]<-Waggle.Troph.Interaction_Net24
assMatrixTVReact_Interactions[,,5,24]<-Waggle.AntCon.Interaction_Net24
assMatrixTVReact_Interactions[,,6,24]<-Troph.AntCon.Interaction_Net24
assMatrixTVReact_Interactions[,,1,25]<-WagNumRunsReactNet25
assMatrixTVReact_Interactions[,,2,25]<-trophReact_NumberInteractions_Net25
assMatrixTVReact_Interactions[,,3,25]<-antConReact_NumberInteractions_Net25
assMatrixTVReact_Interactions[,,4,25]<-Waggle.Troph.Interaction_Net25
assMatrixTVReact_Interactions[,,5,25]<-Waggle.AntCon.Interaction_Net25
assMatrixTVReact_Interactions[,,6,25]<-Troph.AntCon.Interaction_Net25
assMatrixTVReact_Interactions[,,1,26]<-WagNumRunsReactNet26
assMatrixTVReact_Interactions[,,2,26]<-trophReact_NumberInteractions_Net26
assMatrixTVReact_Interactions[,,3,26]<-antConReact_NumberInteractions_Net26
assMatrixTVReact_Interactions[,,4,26]<-Waggle.Troph.Interaction_Net26
assMatrixTVReact_Interactions[,,5,26]<-Waggle.AntCon.Interaction_Net26
assMatrixTVReact_Interactions[,,6,26]<-Troph.AntCon.Interaction_Net26
assMatrixTVReact_Interactions[,,1,27]<-WagNumRunsReactNet27
assMatrixTVReact_Interactions[,,2,27]<-trophReact_NumberInteractions_Net27
assMatrixTVReact_Interactions[,,3,27]<-antConReact_NumberInteractions_Net27
assMatrixTVReact_Interactions[,,4,27]<-Waggle.Troph.Interaction_Net27
assMatrixTVReact_Interactions[,,5,27]<-Waggle.AntCon.Interaction_Net27
assMatrixTVReact_Interactions[,,6,27]<-Troph.AntCon.Interaction_Net27
assMatrixTVReact_Interactions[,,1,28]<-WagNumRunsReactNet28
assMatrixTVReact_Interactions[,,2,28]<-trophReact_NumberInteractions_Net28
assMatrixTVReact_Interactions[,,3,28]<-antConReact_NumberInteractions_Net28
assMatrixTVReact_Interactions[,,4,28]<-Waggle.Troph.Interaction_Net28
assMatrixTVReact_Interactions[,,5,28]<-Waggle.AntCon.Interaction_Net28
assMatrixTVReact_Interactions[,,6,28]<-Troph.AntCon.Interaction_Net28
assMatrixTVReact_Interactions[,,1,29]<-WagNumRunsReactNet29
assMatrixTVReact_Interactions[,,2,29]<-trophReact_NumberInteractions_Net29
assMatrixTVReact_Interactions[,,3,29]<-antConReact_NumberInteractions_Net29
assMatrixTVReact_Interactions[,,4,29]<-Waggle.Troph.Interaction_Net29
assMatrixTVReact_Interactions[,,5,29]<-Waggle.AntCon.Interaction_Net29
assMatrixTVReact_Interactions[,,6,29]<-Troph.AntCon.Interaction_Net29
assMatrixTVReact_Interactions[,,1,30]<-WagNumRunsReactNet30
assMatrixTVReact_Interactions[,,2,30]<-trophReact_NumberInteractions_Net30
assMatrixTVReact_Interactions[,,3,30]<-antConReact_NumberInteractions_Net30
assMatrixTVReact_Interactions[,,4,30]<-Waggle.Troph.Interaction_Net30
assMatrixTVReact_Interactions[,,5,30]<-Waggle.AntCon.Interaction_Net30
assMatrixTVReact_Interactions[,,6,30]<-Troph.AntCon.Interaction_Net30
assMatrixTVReact_Interactions[,,1,31]<-WagNumRunsReactNet31
assMatrixTVReact_Interactions[,,2,31]<-trophReact_NumberInteractions_Net31
assMatrixTVReact_Interactions[,,3,31]<-antConReact_NumberInteractions_Net31
assMatrixTVReact_Interactions[,,4,31]<-Waggle.Troph.Interaction_Net31
assMatrixTVReact_Interactions[,,5,31]<-Waggle.AntCon.Interaction_Net31
assMatrixTVReact_Interactions[,,6,31]<-Troph.AntCon.Interaction_Net31

#Create label for NBDA object
label<-"ReactAllTrials_EMPTYfeeder_TestingInteractions"

#Create NBDA object
#All other slots are same as those used in the original NBDA object ("ReactAllTrials_EMPTYfeeder")
ReactOa_EMPTY_Interactions<-nbdaData(label=label, assMatrix=assMatrixTVReact_Interactions, orderAcq=orderReact, assMatrixIndex=assMatrixIndexReact,asocialTreatment="constant",asoc_ilv=asocReact,int_ilv=asocReact, 
demons=c(1,1,1,1,1,1,1,1,1,1,1,1,1,1,1,1,1,1,1,1,1,1,1,0,0,1,0,0,0,1,0,0,0,1,0,0,0,0,0,1,0,1,1,0,1,0,0,0,0,1,1,1,0,1,1,1,1,1,1,0,1,1,1,1,
1,0,1,1,1,1,1,1,1,1,1,1,1,1,1,1,1,1,1,1,1,1,1,1,1,0,1,1,1,0,0,0,1,1,0,1,0,0,0,0,1,1,1,0,1,0,0,0,0,1,1,0,0,0,0,0,0,1,0,0,1,0,1,1,
0,0,1,1,0,0,0,0,0,1,1,1,1,1,1,1,1,1,1,1,1,1,1,1,1,1,1,1,1,1,1,1,1,1,1,1,1,1,1,1,1,1,0,0,0,0,0,0,0,0,0,0,0,1,0,0,1,0,1,0,0,0,1,1,1,1,1,1,0,0,0,0))


#Fit best supported model
IntM1.Dat<-constrainedNBDAdata(ReactOa_EMPTY_Interactions,constraintsVect=c(0,1,1,0,0,0,0,0,0,0,2,3,4,0))
IntM1<-oadaFit(IntM1.Dat)
IntM1@loglik
IntM1@aicc

#Fit alternative models that include additional networks and/or interactions
IntM2.Dat<-constrainedNBDAdata(ReactOa_EMPTY_Interactions,constraintsVect=c(0,1,1,0,0,2,0,0,0,0,3,4,5,0))
IntM2<-oadaFit(IntM2.Dat)
IntM2@loglik
IntM2@aicc
IntM2@aicc-IntM1@aicc

IntM3.Dat<-constrainedNBDAdata(ReactOa_EMPTY_Interactions,constraintsVect=c(1,2,2,0,0,0,0,0,0,0,3,4,5,0))
IntM3<-oadaFit(IntM3.Dat)
IntM3@loglik
IntM3@aicc
IntM3@aicc-IntM1@aicc

IntM4.Dat<-constrainedNBDAdata(ReactOa_EMPTY_Interactions,constraintsVect=c(1,2,2,3,0,0,0,0,0,0,4,5,6,0))
IntM4<-oadaFit(IntM4.Dat)
IntM4@loglik
IntM4@aicc
IntM4@aicc-IntM1@aicc

IntM5.Dat<-constrainedNBDAdata(ReactOa_EMPTY_Interactions,constraintsVect=c(1,2,2,0,3,0,0,0,0,0,4,5,6,0))
IntM5<-oadaFit(IntM5.Dat)
IntM5@loglik
IntM5@aicc
IntM5@aicc-IntM1@aicc

#The interactions considered here did not improve model fit
