# Supplementary material for: Network-based diffusion analysis reveals context-specific dominance of dance communication in foraging honeybees
Source: Nat Commun. 2020 Jan 31;11:625. doi: 10.1038/s41467-020-14410-0 (PMC6994492; doi:10.1038/s41467-020-14410-0)
Supplement: Supplementary file 6 — Supplementary Software 1 [file 41467_2020_14410_MOESM6_ESM.zip › Supplementary Software/Recruitment NBDA.R]

#If installing NBDA package for the first time (or updating it):
library(devtools)
devtools::install_github("whoppitt/NBDA")

library(NBDA)
library(timeordered)

#Set working directory to where the data files are located on your computer

#The functions below are modified from the package 'timeordered' in order to extract weighted time aggregated networks from time ordered data
#Citation: Benjamin Blonder (2018). timeordered: Time-Ordered and Time-Aggregated Network Analyses. R package version 0.9.9. https://CRAN.R-project.org/package=timeordered

newgeneratevertexedgelist<-function (raw, allindivs) 
{
    if (length(allindivs) > length(unique(allindivs))) {
        stop("Allindivs is not a list of unique objects - check for duplicates.")
    }
    noninteractors <- setdiff(as.character(allindivs), union(as.character(raw$VertexFrom), 
        as.character(raw$VertexTo)))
    DatasetStartTime <- min(c(raw$TimeStart, raw$TimeStop), na.rm = TRUE)
    DatasetStopTime <- max(c(raw$TimeStart, raw$TimeStop), na.rm = TRUE)
    startingevents <- data.frame(TimeVertexFrom = paste(raw$VertexFrom, 
        raw$TimeStart), TimeVertexTo = paste(raw$VertexTo, raw$TimeStart), 
        VertexFrom = raw$VertexFrom, VertexTo = raw$VertexTo, 
        TimeStart = raw$TimeStart, TimeStop = raw$TimeStop, 
        TimeCost = 0, HopCost = 1)
    stoppingevents <- data.frame(TimeVertexFrom = paste(raw$VertexFrom, 
        raw$TimeStop), TimeVertexTo = paste(raw$VertexTo, raw$TimeStop), 
        VertexFrom = raw$VertexFrom, VertexTo = raw$VertexTo, 
        TimeStart = raw$TimeStart, TimeStop = raw$TimeStop, TimeCost = 0, 
        HopCost = 1)
    nodepoints <- rbind(data.frame(Vertex = raw$VertexFrom, Time = raw$TimeStart), 
        data.frame(Vertex = raw$VertexFrom, Time = raw$TimeStop), 
        data.frame(Vertex = raw$VertexTo, Time = raw$TimeStart), 
        data.frame(Vertex = raw$VertexTo, Time = raw$TimeStop))
    selflist <- by(nodepoints, nodepoints$Vertex, function(x) {
        timelist <- unique(c(DatasetStartTime, sort(x$Time), 
            DatasetStopTime))
        return(data.frame(TimeVertexFrom = paste(x$Vertex[1], 
            head(timelist, -1)), TimeVertexTo = paste(x$Vertex[1], 
            tail(timelist, -1)), VertexFrom = x$Vertex[1], VertexTo = x$Vertex[1], 
            TimeStart = head(timelist, -1), TimeStop = tail(timelist, 
                -1), TimeCost = diff(timelist), HopCost = 0))
    })
    finaleventlist <- rbind(startingevents, stoppingevents)
    selflistall <- do.call("rbind.fill", selflist)
    finaleventlist <- rbind(finaleventlist, selflistall)
    if (length(noninteractors) > 0) {
        nonlist <- data.frame(TimeVertexFrom = paste(noninteractors, 
            DatasetStartTime), TimeVertexTo = paste(noninteractors, 
            DatasetStopTime), VertexFrom = noninteractors, VertexTo = noninteractors, 
            TimeStart = DatasetStartTime, TimeStop = DatasetStopTime, 
            TimeCost = (DatasetStopTime - DatasetStartTime), 
            HopCost = 0)
        finaleventlist <- rbind(finaleventlist, nonlist)
    }
    finaleventlist$TimeVertexFrom <- as.vector(finaleventlist$TimeVertexFrom)
    finaleventlist$TimeVertexTo <- as.vector(finaleventlist$TimeVertexTo)
    finaleventlist$VertexFrom <- as.vector(finaleventlist$VertexFrom)
    finaleventlist$VertexTo <- as.vector(finaleventlist$VertexTo)
    factorlist <- factor(unique(c(finaleventlist$TimeVertexFrom, 
        finaleventlist$TimeVertexTo)))
    finaleventlist$TimeVertexFrom <- factor(as.vector(finaleventlist$TimeVertexFrom), 
        levels = factorlist)
    finaleventlist$TimeVertexTo <- factor(as.vector(finaleventlist$TimeVertexTo), 
        levels = factorlist)
    knownvertexlist <- data.frame(Identity = paste(nodepoints$Vertex, 
        nodepoints$Time), Name = nodepoints$Vertex, Time = nodepoints$Time)
    startvertexlist <- data.frame(Identity = paste(unique(nodepoints$Vertex), 
        DatasetStartTime), Name = unique(nodepoints$Vertex), 
        Time = DatasetStartTime)
    stopvertexlist <- data.frame(Identity = paste(unique(nodepoints$Vertex), 
        DatasetStopTime), Name = unique(nodepoints$Vertex), Time = DatasetStopTime)
    tempoutputvertexlist <- rbind(knownvertexlist, startvertexlist, 
        stopvertexlist)
    if (length(noninteractors) > 0) {
        nonvertexstartlist <- data.frame(Identity = paste(noninteractors, 
            DatasetStartTime), Name = noninteractors, Time = DatasetStartTime)
        nonvertexstoplist <- data.frame(Identity = paste(noninteractors, 
            DatasetStopTime), Name = noninteractors, Time = DatasetStopTime)
        tempoutputvertexlist <- rbind(tempoutputvertexlist, nonvertexstartlist, 
            nonvertexstoplist)
    }
    finalvertexlist <- unique(tempoutputvertexlist)
    return(list(edgelist = finaleventlist, vertexlist = finalvertexlist))
}

gentimeaggnetduration<-function(g, starttime, stoptime) 
{
    sg <- induced.subgraph(g, V(g)[V(g)$Time >= starttime & V(g)$Time < stoptime])
    newedgelist <- data.frame(VertexFrom = E(sg)$VertexFrom, VertexTo = E(sg)$VertexTo, TimeStart = E(sg)$TimeStart, TimeStop = E(sg)$TimeStop, stringsAsFactors = FALSE)
    newedgelist <- newedgelist[newedgelist[, 1] != newedgelist[, 2], ]
    newedgelist$EdgePair <- as.numeric(factor(paste(newedgelist$VertexFrom, newedgelist$VertexTo)))
    newedgelist$Duration <- newedgelist$TimeStop-newedgelist$TimeStart
    uniqueedgelist <- unique(newedgelist)
    uniqueedgelist <- uniqueedgelist[, c("VertexFrom", "VertexTo", "TimeStart", "TimeStop", "Duration")]
    allvertices <- as.data.frame(unique(V(g)$Name))
    timeaggregatednetworkdurations <- graph.data.frame(d = uniqueedgelist, 
        vertices = allvertices)
    return(timeaggregatednetworkdurations)
}

newgeneratetonetwork<-function (raw, allindivs = union(raw$VertexFrom, raw$VertexTo)) 
{
    vel <- generatetonetworkfromvel(newgeneratevertexedgelist(raw, 
        allindivs))
    return(vel)
}


#Construct a complete list of all individual honeybees across all four trials
#Different trials/colonies indicated by letter (A,B,C,or D)
WorkerList<-c("A100","A111","A113","A114","A116","A117","A118","A122","A126","A130","A134","A141","A142","A143","A145","A147","A148","A152","A155","A156","A157","A158","A159","A500","A512","A518","A519","A520","A5200","A523",
"A524","A525","A526","A527","A530","A533","A535","A536","A539","A540","A544","A546","A551","A552","A553","A556","A557","A558","A559",
"B13","B210","B212","B214","B215","B2150","B216","B217","B218","B219","B22","B220","B221","B222","B224","B225","B226","B227","B229","B231","B2310","B235","B237","B238","B239","B240","B242","B245","B246","B248","B252",
"B254","B255","B256","B257","B258","B259","B400","B410","B411","B412","B414","B416","B419","B420","B421","B422","B424","B425","B426","B427","B430","B431","B432","B434","B435","B436","B440","B442","B443","B446","B449","B450",
"B452","B455","B457","B458","B459","B468","C110","C111","C112","C114","C116","C119","C121","C122","C124","C127","C128","C129","C131","C143","C147","C152","C154","C155","C156","C300","C313","C315","C316","C322","C324","C329",
"C332","C333","C334","C335","C337","C340","C342","C346","C349","C359","D211","D212","D213","D217","D218","D220","D221","D222","D223","D226","D228","D229","D241","D242","D244","D249","D310","D312","D313","D314","D316","D318",
"D319","D322","D323","D326","D327","D329","D332","D333","D334","D335","D336","D339","D344","D345","D346","D347","D348","D349","D350","D353","D354","D356","D358","D359")

#Import time ordered interaction lists
#Each csv contains the columns VertexFrom, VertexTo, TimeStart, TimeStop, and Duration
#For the antennal contact and trophallaxis interaction lists, duration either indicates interaction duration in sec (Duration) or is always equal to 1 (NumberInteractions)
#For the waggle run interaction list, duration equals the number of waggle runs followed during that bout of interaction

antennalContactDuration<-read.csv(file="Antennal contact_Interaction list_Duration.csv",header=TRUE)
antennalContactNumberInteractions<-read.csv(file="Antennal contact_Interaction list_Number of interactions.csv",header=TRUE)
trophallaxisDuration<-read.csv(file="Trophallaxis_Interaction list_Duration.csv",header=TRUE)
trophallaxisNumberInteractions<-read.csv(file="Trophallaxis_Interaction list_Number of interactions.csv",header=TRUE)
waggleRuns<-read.csv(file="Dance following_Interaction list_Runs followed.csv",header=TRUE)

#Generate a time ordered network for each interaction list
#Each network contains all individuals across all four colonies, but all intercolony network connections are set to 0
#This formulation allows for a stratified OADA (see Hoppitt, W. & Laland, K.N. (2013). Social learning: an introduction to mechanisms, methods, and models (Princeton Univ. Press, Princeton).

antennalContactDuration_TO<-newgeneratetonetwork(antennalContactDuration, WorkerList)
antennalContactNumberInteractions_TO<-newgeneratetonetwork(antennalContactNumberInteractions, WorkerList)
trophallaxisDuration_TO<-newgeneratetonetwork(trophallaxisDuration, WorkerList)
trophallaxisNumberInteractions_TO<-newgeneratetonetwork(trophallaxisNumberInteractions, WorkerList)
waggleRuns_TO<-newgeneratetonetwork(waggleRuns, WorkerList)

#Import interaction list to construct the 'homogeneous network'; see main text for details

homogeneousInteractionList<-read.csv(file="Homogeneous_Interaction list_Recruitment.csv", header=T)
homogeneous_TO<-newgeneratetonetwork(homogeneousInteractionList, WorkerList)

#The following commands extract weighted time-aggregated networks for the dynamic NBDA
#Networks are built from interactions aggregated from the start of the trial up to the indicated cut-off point
#For example, gentimeaggnetduration(waggleRuns_TO, 0, 690) builds a time-aggregated network of all dance following interactions in the first 690 sec of each trial
#Cut-offs were determined as the time at which the next individual to be successfully recruited was last seen in the hive prior to recruitment
#In cases where an individual left the hive before another recruit, but arrived at the feeder after it, the cut-off for the latter was used for the former; i.e., networks could not 'rewind'

antAgg<-gentimeaggnetduration(antennalContactDuration_TO,0,690)
antAgg<-get.adjacency(antAgg,attr="Duration")
antAgg<-as(antAgg,"matrix")
antAgg<-antAgg[order(rownames(antAgg)),order(colnames(antAgg))]
antConRecruit_Duration_Net1<-t(antAgg)

trophAgg<-gentimeaggnetduration(trophallaxisDuration_TO,0,690)
trophAgg<-get.adjacency(trophAgg, attr="Duration")
trophAgg<-as(trophAgg,"matrix")
trophAgg<-trophAgg[order(rownames(trophAgg)),order(colnames(trophAgg))]
trophRecruit_Duration_Net1<-t(trophAgg)

antAgg<-gentimeaggnetduration(antennalContactNumberInteractions_TO,0,690)
antAgg<-get.adjacency(antAgg,attr="Duration")
antAgg<-as(antAgg,"matrix")
antAgg<-antAgg[order(rownames(antAgg)),order(colnames(antAgg))]
antConRecruit_NumberInteractions_Net1<-t(antAgg)

trophAgg<-gentimeaggnetduration(trophallaxisNumberInteractions_TO,0,690)
trophAgg<-get.adjacency(trophAgg, attr="Duration")
trophAgg<-as(trophAgg,"matrix")
trophAgg<-trophAgg[order(rownames(trophAgg)),order(colnames(trophAgg))]
trophRecruit_NumberInteractions_Net1<-t(trophAgg)

wagNumAgg<-gentimeaggnetduration(waggleRuns_TO,0,690)
wagNumAgg<-get.adjacency(wagNumAgg,attr="Duration")
wagNumAgg<-as(wagNumAgg,"matrix")
wagNumAgg<-wagNumAgg[order(rownames(wagNumAgg)),order(colnames(wagNumAgg))]
WagNumRunsRecruitNet1<-t(wagNumAgg)

homAgg<-gentimeaggnetduration(homogeneous_TO,0,690)
homAgg<-get.adjacency(homAgg,attr="Duration")
homAgg<-as(homAgg,"matrix")
homAgg<-homAgg[order(rownames(homAgg)),order(colnames(homAgg))]
homogRecruitNet1<-t(homAgg)

antAgg<-gentimeaggnetduration(antennalContactDuration_TO,0,951)
antAgg<-get.adjacency(antAgg,attr="Duration")
antAgg<-as(antAgg,"matrix")
antAgg<-antAgg[order(rownames(antAgg)),order(colnames(antAgg))]
antConRecruit_Duration_Net2<-t(antAgg)

trophAgg<-gentimeaggnetduration(trophallaxisDuration_TO,0,951)
trophAgg<-get.adjacency(trophAgg, attr="Duration")
trophAgg<-as(trophAgg,"matrix")
trophAgg<-trophAgg[order(rownames(trophAgg)),order(colnames(trophAgg))]
trophRecruit_Duration_Net2<-t(trophAgg)

antAgg<-gentimeaggnetduration(antennalContactNumberInteractions_TO,0,951)
antAgg<-get.adjacency(antAgg,attr="Duration")
antAgg<-as(antAgg,"matrix")
antAgg<-antAgg[order(rownames(antAgg)),order(colnames(antAgg))]
antConRecruit_NumberInteractions_Net2<-t(antAgg)

trophAgg<-gentimeaggnetduration(trophallaxisNumberInteractions_TO,0,951)
trophAgg<-get.adjacency(trophAgg, attr="Duration")
trophAgg<-as(trophAgg,"matrix")
trophAgg<-trophAgg[order(rownames(trophAgg)),order(colnames(trophAgg))]
trophRecruit_NumberInteractions_Net2<-t(trophAgg)

wagNumAgg<-gentimeaggnetduration(waggleRuns_TO,0,951)
wagNumAgg<-get.adjacency(wagNumAgg,attr="Duration")
wagNumAgg<-as(wagNumAgg,"matrix")
wagNumAgg<-wagNumAgg[order(rownames(wagNumAgg)),order(colnames(wagNumAgg))]
WagNumRunsRecruitNet2<-t(wagNumAgg)

homAgg<-gentimeaggnetduration(homogeneous_TO,0,951)
homAgg<-get.adjacency(homAgg,attr="Duration")
homAgg<-as(homAgg,"matrix")
homAgg<-homAgg[order(rownames(homAgg)),order(colnames(homAgg))]
homogRecruitNet2<-t(homAgg)

antAgg<-gentimeaggnetduration(antennalContactDuration_TO,0,992)
antAgg<-get.adjacency(antAgg,attr="Duration")
antAgg<-as(antAgg,"matrix")
antAgg<-antAgg[order(rownames(antAgg)),order(colnames(antAgg))]
antConRecruit_Duration_Net3<-t(antAgg)

trophAgg<-gentimeaggnetduration(trophallaxisDuration_TO,0,992)
trophAgg<-get.adjacency(trophAgg, attr="Duration")
trophAgg<-as(trophAgg,"matrix")
trophAgg<-trophAgg[order(rownames(trophAgg)),order(colnames(trophAgg))]
trophRecruit_Duration_Net3<-t(trophAgg)

antAgg<-gentimeaggnetduration(antennalContactNumberInteractions_TO,0,992)
antAgg<-get.adjacency(antAgg,attr="Duration")
antAgg<-as(antAgg,"matrix")
antAgg<-antAgg[order(rownames(antAgg)),order(colnames(antAgg))]
antConRecruit_NumberInteractions_Net3<-t(antAgg)

trophAgg<-gentimeaggnetduration(trophallaxisNumberInteractions_TO,0,992)
trophAgg<-get.adjacency(trophAgg, attr="Duration")
trophAgg<-as(trophAgg,"matrix")
trophAgg<-trophAgg[order(rownames(trophAgg)),order(colnames(trophAgg))]
trophRecruit_NumberInteractions_Net3<-t(trophAgg)

wagNumAgg<-gentimeaggnetduration(waggleRuns_TO,0,992)
wagNumAgg<-get.adjacency(wagNumAgg,attr="Duration")
wagNumAgg<-as(wagNumAgg,"matrix")
wagNumAgg<-wagNumAgg[order(rownames(wagNumAgg)),order(colnames(wagNumAgg))]
WagNumRunsRecruitNet3<-t(wagNumAgg)

homAgg<-gentimeaggnetduration(homogeneous_TO,0,992)
homAgg<-get.adjacency(homAgg,attr="Duration")
homAgg<-as(homAgg,"matrix")
homAgg<-homAgg[order(rownames(homAgg)),order(colnames(homAgg))]
homogRecruitNet3<-t(homAgg)

antAgg<-gentimeaggnetduration(antennalContactDuration_TO,0,1194)
antAgg<-get.adjacency(antAgg,attr="Duration")
antAgg<-as(antAgg,"matrix")
antAgg<-antAgg[order(rownames(antAgg)),order(colnames(antAgg))]
antConRecruit_Duration_Net4<-t(antAgg)

trophAgg<-gentimeaggnetduration(trophallaxisDuration_TO,0,1194)
trophAgg<-get.adjacency(trophAgg, attr="Duration")
trophAgg<-as(trophAgg,"matrix")
trophAgg<-trophAgg[order(rownames(trophAgg)),order(colnames(trophAgg))]
trophRecruit_Duration_Net4<-t(trophAgg)

antAgg<-gentimeaggnetduration(antennalContactNumberInteractions_TO,0,1194)
antAgg<-get.adjacency(antAgg,attr="Duration")
antAgg<-as(antAgg,"matrix")
antAgg<-antAgg[order(rownames(antAgg)),order(colnames(antAgg))]
antConRecruit_NumberInteractions_Net4<-t(antAgg)

trophAgg<-gentimeaggnetduration(trophallaxisNumberInteractions_TO,0,1194)
trophAgg<-get.adjacency(trophAgg, attr="Duration")
trophAgg<-as(trophAgg,"matrix")
trophAgg<-trophAgg[order(rownames(trophAgg)),order(colnames(trophAgg))]
trophRecruit_NumberInteractions_Net4<-t(trophAgg)

wagNumAgg<-gentimeaggnetduration(waggleRuns_TO,0,1194)
wagNumAgg<-get.adjacency(wagNumAgg,attr="Duration")
wagNumAgg<-as(wagNumAgg,"matrix")
wagNumAgg<-wagNumAgg[order(rownames(wagNumAgg)),order(colnames(wagNumAgg))]
WagNumRunsRecruitNet4<-t(wagNumAgg)

homAgg<-gentimeaggnetduration(homogeneous_TO,0,1194)
homAgg<-get.adjacency(homAgg,attr="Duration")
homAgg<-as(homAgg,"matrix")
homAgg<-homAgg[order(rownames(homAgg)),order(colnames(homAgg))]
homogRecruitNet4<-t(homAgg)

antAgg<-gentimeaggnetduration(antennalContactDuration_TO,0,1621)
antAgg<-get.adjacency(antAgg,attr="Duration")
antAgg<-as(antAgg,"matrix")
antAgg<-antAgg[order(rownames(antAgg)),order(colnames(antAgg))]
antConRecruit_Duration_Net5<-t(antAgg)

trophAgg<-gentimeaggnetduration(trophallaxisDuration_TO,0,1621)
trophAgg<-get.adjacency(trophAgg, attr="Duration")
trophAgg<-as(trophAgg,"matrix")
trophAgg<-trophAgg[order(rownames(trophAgg)),order(colnames(trophAgg))]
trophRecruit_Duration_Net5<-t(trophAgg)

antAgg<-gentimeaggnetduration(antennalContactNumberInteractions_TO,0,1621)
antAgg<-get.adjacency(antAgg,attr="Duration")
antAgg<-as(antAgg,"matrix")
antAgg<-antAgg[order(rownames(antAgg)),order(colnames(antAgg))]
antConRecruit_NumberInteractions_Net5<-t(antAgg)

trophAgg<-gentimeaggnetduration(trophallaxisNumberInteractions_TO,0,1621)
trophAgg<-get.adjacency(trophAgg, attr="Duration")
trophAgg<-as(trophAgg,"matrix")
trophAgg<-trophAgg[order(rownames(trophAgg)),order(colnames(trophAgg))]
trophRecruit_NumberInteractions_Net5<-t(trophAgg)

wagNumAgg<-gentimeaggnetduration(waggleRuns_TO,0,1621)
wagNumAgg<-get.adjacency(wagNumAgg,attr="Duration")
wagNumAgg<-as(wagNumAgg,"matrix")
wagNumAgg<-wagNumAgg[order(rownames(wagNumAgg)),order(colnames(wagNumAgg))]
WagNumRunsRecruitNet5<-t(wagNumAgg)

homAgg<-gentimeaggnetduration(homogeneous_TO,0,1621)
homAgg<-get.adjacency(homAgg,attr="Duration")
homAgg<-as(homAgg,"matrix")
homAgg<-homAgg[order(rownames(homAgg)),order(colnames(homAgg))]
homogRecruitNet5<-t(homAgg)

antAgg<-gentimeaggnetduration(antennalContactDuration_TO,0,1754)
antAgg<-get.adjacency(antAgg,attr="Duration")
antAgg<-as(antAgg,"matrix")
antAgg<-antAgg[order(rownames(antAgg)),order(colnames(antAgg))]
antConRecruit_Duration_Net6<-t(antAgg)

trophAgg<-gentimeaggnetduration(trophallaxisDuration_TO,0,1754)
trophAgg<-get.adjacency(trophAgg, attr="Duration")
trophAgg<-as(trophAgg,"matrix")
trophAgg<-trophAgg[order(rownames(trophAgg)),order(colnames(trophAgg))]
trophRecruit_Duration_Net6<-t(trophAgg)

antAgg<-gentimeaggnetduration(antennalContactNumberInteractions_TO,0,1754)
antAgg<-get.adjacency(antAgg,attr="Duration")
antAgg<-as(antAgg,"matrix")
antAgg<-antAgg[order(rownames(antAgg)),order(colnames(antAgg))]
antConRecruit_NumberInteractions_Net6<-t(antAgg)

trophAgg<-gentimeaggnetduration(trophallaxisNumberInteractions_TO,0,1754)
trophAgg<-get.adjacency(trophAgg, attr="Duration")
trophAgg<-as(trophAgg,"matrix")
trophAgg<-trophAgg[order(rownames(trophAgg)),order(colnames(trophAgg))]
trophRecruit_NumberInteractions_Net6<-t(trophAgg)

wagNumAgg<-gentimeaggnetduration(waggleRuns_TO,0,1754)
wagNumAgg<-get.adjacency(wagNumAgg,attr="Duration")
wagNumAgg<-as(wagNumAgg,"matrix")
wagNumAgg<-wagNumAgg[order(rownames(wagNumAgg)),order(colnames(wagNumAgg))]
WagNumRunsRecruitNet6<-t(wagNumAgg)

homAgg<-gentimeaggnetduration(homogeneous_TO,0,1754)
homAgg<-get.adjacency(homAgg,attr="Duration")
homAgg<-as(homAgg,"matrix")
homAgg<-homAgg[order(rownames(homAgg)),order(colnames(homAgg))]
homogRecruitNet6<-t(homAgg)

antAgg<-gentimeaggnetduration(antennalContactDuration_TO,0,2037)
antAgg<-get.adjacency(antAgg,attr="Duration")
antAgg<-as(antAgg,"matrix")
antAgg<-antAgg[order(rownames(antAgg)),order(colnames(antAgg))]
antConRecruit_Duration_Net7<-t(antAgg)

trophAgg<-gentimeaggnetduration(trophallaxisDuration_TO,0,2037)
trophAgg<-get.adjacency(trophAgg, attr="Duration")
trophAgg<-as(trophAgg,"matrix")
trophAgg<-trophAgg[order(rownames(trophAgg)),order(colnames(trophAgg))]
trophRecruit_Duration_Net7<-t(trophAgg)

antAgg<-gentimeaggnetduration(antennalContactNumberInteractions_TO,0,2037)
antAgg<-get.adjacency(antAgg,attr="Duration")
antAgg<-as(antAgg,"matrix")
antAgg<-antAgg[order(rownames(antAgg)),order(colnames(antAgg))]
antConRecruit_NumberInteractions_Net7<-t(antAgg)

trophAgg<-gentimeaggnetduration(trophallaxisNumberInteractions_TO,0,2037)
trophAgg<-get.adjacency(trophAgg, attr="Duration")
trophAgg<-as(trophAgg,"matrix")
trophAgg<-trophAgg[order(rownames(trophAgg)),order(colnames(trophAgg))]
trophRecruit_NumberInteractions_Net7<-t(trophAgg)

wagNumAgg<-gentimeaggnetduration(waggleRuns_TO,0,2037)
wagNumAgg<-get.adjacency(wagNumAgg,attr="Duration")
wagNumAgg<-as(wagNumAgg,"matrix")
wagNumAgg<-wagNumAgg[order(rownames(wagNumAgg)),order(colnames(wagNumAgg))]
WagNumRunsRecruitNet7<-t(wagNumAgg)

homAgg<-gentimeaggnetduration(homogeneous_TO,0,2037)
homAgg<-get.adjacency(homAgg,attr="Duration")
homAgg<-as(homAgg,"matrix")
homAgg<-homAgg[order(rownames(homAgg)),order(colnames(homAgg))]
homogRecruitNet7<-t(homAgg)

antAgg<-gentimeaggnetduration(antennalContactDuration_TO,0,2157)
antAgg<-get.adjacency(antAgg,attr="Duration")
antAgg<-as(antAgg,"matrix")
antAgg<-antAgg[order(rownames(antAgg)),order(colnames(antAgg))]
antConRecruit_Duration_Net8<-t(antAgg)

trophAgg<-gentimeaggnetduration(trophallaxisDuration_TO,0,2157)
trophAgg<-get.adjacency(trophAgg, attr="Duration")
trophAgg<-as(trophAgg,"matrix")
trophAgg<-trophAgg[order(rownames(trophAgg)),order(colnames(trophAgg))]
trophRecruit_Duration_Net8<-t(trophAgg)

antAgg<-gentimeaggnetduration(antennalContactNumberInteractions_TO,0,2157)
antAgg<-get.adjacency(antAgg,attr="Duration")
antAgg<-as(antAgg,"matrix")
antAgg<-antAgg[order(rownames(antAgg)),order(colnames(antAgg))]
antConRecruit_NumberInteractions_Net8<-t(antAgg)

trophAgg<-gentimeaggnetduration(trophallaxisNumberInteractions_TO,0,2157)
trophAgg<-get.adjacency(trophAgg, attr="Duration")
trophAgg<-as(trophAgg,"matrix")
trophAgg<-trophAgg[order(rownames(trophAgg)),order(colnames(trophAgg))]
trophRecruit_NumberInteractions_Net8<-t(trophAgg)

wagNumAgg<-gentimeaggnetduration(waggleRuns_TO,0,2157)
wagNumAgg<-get.adjacency(wagNumAgg,attr="Duration")
wagNumAgg<-as(wagNumAgg,"matrix")
wagNumAgg<-wagNumAgg[order(rownames(wagNumAgg)),order(colnames(wagNumAgg))]
WagNumRunsRecruitNet8<-t(wagNumAgg)

homAgg<-gentimeaggnetduration(homogeneous_TO,0,2157)
homAgg<-get.adjacency(homAgg,attr="Duration")
homAgg<-as(homAgg,"matrix")
homAgg<-homAgg[order(rownames(homAgg)),order(colnames(homAgg))]
homogRecruitNet8<-t(homAgg)

antAgg<-gentimeaggnetduration(antennalContactDuration_TO,0,2525)
antAgg<-get.adjacency(antAgg,attr="Duration")
antAgg<-as(antAgg,"matrix")
antAgg<-antAgg[order(rownames(antAgg)),order(colnames(antAgg))]
antConRecruit_Duration_Net9<-t(antAgg)

trophAgg<-gentimeaggnetduration(trophallaxisDuration_TO,0,2525)
trophAgg<-get.adjacency(trophAgg, attr="Duration")
trophAgg<-as(trophAgg,"matrix")
trophAgg<-trophAgg[order(rownames(trophAgg)),order(colnames(trophAgg))]
trophRecruit_Duration_Net9<-t(trophAgg)

antAgg<-gentimeaggnetduration(antennalContactNumberInteractions_TO,0,2525)
antAgg<-get.adjacency(antAgg,attr="Duration")
antAgg<-as(antAgg,"matrix")
antAgg<-antAgg[order(rownames(antAgg)),order(colnames(antAgg))]
antConRecruit_NumberInteractions_Net9<-t(antAgg)

trophAgg<-gentimeaggnetduration(trophallaxisNumberInteractions_TO,0,2525)
trophAgg<-get.adjacency(trophAgg, attr="Duration")
trophAgg<-as(trophAgg,"matrix")
trophAgg<-trophAgg[order(rownames(trophAgg)),order(colnames(trophAgg))]
trophRecruit_NumberInteractions_Net9<-t(trophAgg)

wagNumAgg<-gentimeaggnetduration(waggleRuns_TO,0,2525)
wagNumAgg<-get.adjacency(wagNumAgg,attr="Duration")
wagNumAgg<-as(wagNumAgg,"matrix")
wagNumAgg<-wagNumAgg[order(rownames(wagNumAgg)),order(colnames(wagNumAgg))]
WagNumRunsRecruitNet9<-t(wagNumAgg)

homAgg<-gentimeaggnetduration(homogeneous_TO,0,2525)
homAgg<-get.adjacency(homAgg,attr="Duration")
homAgg<-as(homAgg,"matrix")
homAgg<-homAgg[order(rownames(homAgg)),order(colnames(homAgg))]
homogRecruitNet9<-t(homAgg)

antAgg<-gentimeaggnetduration(antennalContactDuration_TO,0,2726)
antAgg<-get.adjacency(antAgg,attr="Duration")
antAgg<-as(antAgg,"matrix")
antAgg<-antAgg[order(rownames(antAgg)),order(colnames(antAgg))]
antConRecruit_Duration_Net10<-t(antAgg)

trophAgg<-gentimeaggnetduration(trophallaxisDuration_TO,0,2726)
trophAgg<-get.adjacency(trophAgg, attr="Duration")
trophAgg<-as(trophAgg,"matrix")
trophAgg<-trophAgg[order(rownames(trophAgg)),order(colnames(trophAgg))]
trophRecruit_Duration_Net10<-t(trophAgg)

antAgg<-gentimeaggnetduration(antennalContactNumberInteractions_TO,0,2726)
antAgg<-get.adjacency(antAgg,attr="Duration")
antAgg<-as(antAgg,"matrix")
antAgg<-antAgg[order(rownames(antAgg)),order(colnames(antAgg))]
antConRecruit_NumberInteractions_Net10<-t(antAgg)

trophAgg<-gentimeaggnetduration(trophallaxisNumberInteractions_TO,0,2726)
trophAgg<-get.adjacency(trophAgg, attr="Duration")
trophAgg<-as(trophAgg,"matrix")
trophAgg<-trophAgg[order(rownames(trophAgg)),order(colnames(trophAgg))]
trophRecruit_NumberInteractions_Net10<-t(trophAgg)

wagNumAgg<-gentimeaggnetduration(waggleRuns_TO,0,2726)
wagNumAgg<-get.adjacency(wagNumAgg,attr="Duration")
wagNumAgg<-as(wagNumAgg,"matrix")
wagNumAgg<-wagNumAgg[order(rownames(wagNumAgg)),order(colnames(wagNumAgg))]
WagNumRunsRecruitNet10<-t(wagNumAgg)

homAgg<-gentimeaggnetduration(homogeneous_TO,0,2726)
homAgg<-get.adjacency(homAgg,attr="Duration")
homAgg<-as(homAgg,"matrix")
homAgg<-homAgg[order(rownames(homAgg)),order(colnames(homAgg))]
homogRecruitNet10<-t(homAgg)

antAgg<-gentimeaggnetduration(antennalContactDuration_TO,0,2800)
antAgg<-get.adjacency(antAgg,attr="Duration")
antAgg<-as(antAgg,"matrix")
antAgg<-antAgg[order(rownames(antAgg)),order(colnames(antAgg))]
antConRecruit_Duration_Net11<-t(antAgg)

trophAgg<-gentimeaggnetduration(trophallaxisDuration_TO,0,2800)
trophAgg<-get.adjacency(trophAgg, attr="Duration")
trophAgg<-as(trophAgg,"matrix")
trophAgg<-trophAgg[order(rownames(trophAgg)),order(colnames(trophAgg))]
trophRecruit_Duration_Net11<-t(trophAgg)

antAgg<-gentimeaggnetduration(antennalContactNumberInteractions_TO,0,2800)
antAgg<-get.adjacency(antAgg,attr="Duration")
antAgg<-as(antAgg,"matrix")
antAgg<-antAgg[order(rownames(antAgg)),order(colnames(antAgg))]
antConRecruit_NumberInteractions_Net11<-t(antAgg)

trophAgg<-gentimeaggnetduration(trophallaxisNumberInteractions_TO,0,2800)
trophAgg<-get.adjacency(trophAgg, attr="Duration")
trophAgg<-as(trophAgg,"matrix")
trophAgg<-trophAgg[order(rownames(trophAgg)),order(colnames(trophAgg))]
trophRecruit_NumberInteractions_Net11<-t(trophAgg)

wagNumAgg<-gentimeaggnetduration(waggleRuns_TO,0,2800)
wagNumAgg<-get.adjacency(wagNumAgg,attr="Duration")
wagNumAgg<-as(wagNumAgg,"matrix")
wagNumAgg<-wagNumAgg[order(rownames(wagNumAgg)),order(colnames(wagNumAgg))]
WagNumRunsRecruitNet11<-t(wagNumAgg)

homAgg<-gentimeaggnetduration(homogeneous_TO,0,2800)
homAgg<-get.adjacency(homAgg,attr="Duration")
homAgg<-as(homAgg,"matrix")
homAgg<-homAgg[order(rownames(homAgg)),order(colnames(homAgg))]
homogRecruitNet11<-t(homAgg)

antAgg<-gentimeaggnetduration(antennalContactDuration_TO,0,2952)
antAgg<-get.adjacency(antAgg,attr="Duration")
antAgg<-as(antAgg,"matrix")
antAgg<-antAgg[order(rownames(antAgg)),order(colnames(antAgg))]
antConRecruit_Duration_Net12<-t(antAgg)

trophAgg<-gentimeaggnetduration(trophallaxisDuration_TO,0,2952)
trophAgg<-get.adjacency(trophAgg, attr="Duration")
trophAgg<-as(trophAgg,"matrix")
trophAgg<-trophAgg[order(rownames(trophAgg)),order(colnames(trophAgg))]
trophRecruit_Duration_Net12<-t(trophAgg)

antAgg<-gentimeaggnetduration(antennalContactNumberInteractions_TO,0,2952)
antAgg<-get.adjacency(antAgg,attr="Duration")
antAgg<-as(antAgg,"matrix")
antAgg<-antAgg[order(rownames(antAgg)),order(colnames(antAgg))]
antConRecruit_NumberInteractions_Net12<-t(antAgg)

trophAgg<-gentimeaggnetduration(trophallaxisNumberInteractions_TO,0,2952)
trophAgg<-get.adjacency(trophAgg, attr="Duration")
trophAgg<-as(trophAgg,"matrix")
trophAgg<-trophAgg[order(rownames(trophAgg)),order(colnames(trophAgg))]
trophRecruit_NumberInteractions_Net12<-t(trophAgg)

wagNumAgg<-gentimeaggnetduration(waggleRuns_TO,0,2952)
wagNumAgg<-get.adjacency(wagNumAgg,attr="Duration")
wagNumAgg<-as(wagNumAgg,"matrix")
wagNumAgg<-wagNumAgg[order(rownames(wagNumAgg)),order(colnames(wagNumAgg))]
WagNumRunsRecruitNet12<-t(wagNumAgg)

homAgg<-gentimeaggnetduration(homogeneous_TO,0,2952)
homAgg<-get.adjacency(homAgg,attr="Duration")
homAgg<-as(homAgg,"matrix")
homAgg<-homAgg[order(rownames(homAgg)),order(colnames(homAgg))]
homogRecruitNet12<-t(homAgg)

antAgg<-gentimeaggnetduration(antennalContactDuration_TO,0,2997)
antAgg<-get.adjacency(antAgg,attr="Duration")
antAgg<-as(antAgg,"matrix")
antAgg<-antAgg[order(rownames(antAgg)),order(colnames(antAgg))]
antConRecruit_Duration_Net13<-t(antAgg)

trophAgg<-gentimeaggnetduration(trophallaxisDuration_TO,0,2997)
trophAgg<-get.adjacency(trophAgg, attr="Duration")
trophAgg<-as(trophAgg,"matrix")
trophAgg<-trophAgg[order(rownames(trophAgg)),order(colnames(trophAgg))]
trophRecruit_Duration_Net13<-t(trophAgg)

antAgg<-gentimeaggnetduration(antennalContactNumberInteractions_TO,0,2997)
antAgg<-get.adjacency(antAgg,attr="Duration")
antAgg<-as(antAgg,"matrix")
antAgg<-antAgg[order(rownames(antAgg)),order(colnames(antAgg))]
antConRecruit_NumberInteractions_Net13<-t(antAgg)

trophAgg<-gentimeaggnetduration(trophallaxisNumberInteractions_TO,0,2997)
trophAgg<-get.adjacency(trophAgg, attr="Duration")
trophAgg<-as(trophAgg,"matrix")
trophAgg<-trophAgg[order(rownames(trophAgg)),order(colnames(trophAgg))]
trophRecruit_NumberInteractions_Net13<-t(trophAgg)

wagNumAgg<-gentimeaggnetduration(waggleRuns_TO,0,2997)
wagNumAgg<-get.adjacency(wagNumAgg,attr="Duration")
wagNumAgg<-as(wagNumAgg,"matrix")
wagNumAgg<-wagNumAgg[order(rownames(wagNumAgg)),order(colnames(wagNumAgg))]
WagNumRunsRecruitNet13<-t(wagNumAgg)

homAgg<-gentimeaggnetduration(homogeneous_TO,0,2997)
homAgg<-get.adjacency(homAgg,attr="Duration")
homAgg<-as(homAgg,"matrix")
homAgg<-homAgg[order(rownames(homAgg)),order(colnames(homAgg))]
homogRecruitNet13<-t(homAgg)

antAgg<-gentimeaggnetduration(antennalContactDuration_TO,0,3108)
antAgg<-get.adjacency(antAgg,attr="Duration")
antAgg<-as(antAgg,"matrix")
antAgg<-antAgg[order(rownames(antAgg)),order(colnames(antAgg))]
antConRecruit_Duration_Net14<-t(antAgg)

trophAgg<-gentimeaggnetduration(trophallaxisDuration_TO,0,3108)
trophAgg<-get.adjacency(trophAgg, attr="Duration")
trophAgg<-as(trophAgg,"matrix")
trophAgg<-trophAgg[order(rownames(trophAgg)),order(colnames(trophAgg))]
trophRecruit_Duration_Net14<-t(trophAgg)

antAgg<-gentimeaggnetduration(antennalContactNumberInteractions_TO,0,3108)
antAgg<-get.adjacency(antAgg,attr="Duration")
antAgg<-as(antAgg,"matrix")
antAgg<-antAgg[order(rownames(antAgg)),order(colnames(antAgg))]
antConRecruit_NumberInteractions_Net14<-t(antAgg)

trophAgg<-gentimeaggnetduration(trophallaxisNumberInteractions_TO,0,3108)
trophAgg<-get.adjacency(trophAgg, attr="Duration")
trophAgg<-as(trophAgg,"matrix")
trophAgg<-trophAgg[order(rownames(trophAgg)),order(colnames(trophAgg))]
trophRecruit_NumberInteractions_Net14<-t(trophAgg)

wagNumAgg<-gentimeaggnetduration(waggleRuns_TO,0,3108)
wagNumAgg<-get.adjacency(wagNumAgg,attr="Duration")
wagNumAgg<-as(wagNumAgg,"matrix")
wagNumAgg<-wagNumAgg[order(rownames(wagNumAgg)),order(colnames(wagNumAgg))]
WagNumRunsRecruitNet14<-t(wagNumAgg)

homAgg<-gentimeaggnetduration(homogeneous_TO,0,3108)
homAgg<-get.adjacency(homAgg,attr="Duration")
homAgg<-as(homAgg,"matrix")
homAgg<-homAgg[order(rownames(homAgg)),order(colnames(homAgg))]
homogRecruitNet14<-t(homAgg)

antAgg<-gentimeaggnetduration(antennalContactDuration_TO,0,3475)
antAgg<-get.adjacency(antAgg,attr="Duration")
antAgg<-as(antAgg,"matrix")
antAgg<-antAgg[order(rownames(antAgg)),order(colnames(antAgg))]
antConRecruit_Duration_Net15<-t(antAgg)

trophAgg<-gentimeaggnetduration(trophallaxisDuration_TO,0,3475)
trophAgg<-get.adjacency(trophAgg, attr="Duration")
trophAgg<-as(trophAgg,"matrix")
trophAgg<-trophAgg[order(rownames(trophAgg)),order(colnames(trophAgg))]
trophRecruit_Duration_Net15<-t(trophAgg)

antAgg<-gentimeaggnetduration(antennalContactNumberInteractions_TO,0,3475)
antAgg<-get.adjacency(antAgg,attr="Duration")
antAgg<-as(antAgg,"matrix")
antAgg<-antAgg[order(rownames(antAgg)),order(colnames(antAgg))]
antConRecruit_NumberInteractions_Net15<-t(antAgg)

trophAgg<-gentimeaggnetduration(trophallaxisNumberInteractions_TO,0,3475)
trophAgg<-get.adjacency(trophAgg, attr="Duration")
trophAgg<-as(trophAgg,"matrix")
trophAgg<-trophAgg[order(rownames(trophAgg)),order(colnames(trophAgg))]
trophRecruit_NumberInteractions_Net15<-t(trophAgg)

wagNumAgg<-gentimeaggnetduration(waggleRuns_TO,0,3475)
wagNumAgg<-get.adjacency(wagNumAgg,attr="Duration")
wagNumAgg<-as(wagNumAgg,"matrix")
wagNumAgg<-wagNumAgg[order(rownames(wagNumAgg)),order(colnames(wagNumAgg))]
WagNumRunsRecruitNet15<-t(wagNumAgg)

homAgg<-gentimeaggnetduration(homogeneous_TO,0,3475)
homAgg<-get.adjacency(homAgg,attr="Duration")
homAgg<-as(homAgg,"matrix")
homAgg<-homAgg[order(rownames(homAgg)),order(colnames(homAgg))]
homogRecruitNet15<-t(homAgg)

antAgg<-gentimeaggnetduration(antennalContactDuration_TO,0,3520)
antAgg<-get.adjacency(antAgg,attr="Duration")
antAgg<-as(antAgg,"matrix")
antAgg<-antAgg[order(rownames(antAgg)),order(colnames(antAgg))]
antConRecruit_Duration_Net16<-t(antAgg)

trophAgg<-gentimeaggnetduration(trophallaxisDuration_TO,0,3520)
trophAgg<-get.adjacency(trophAgg, attr="Duration")
trophAgg<-as(trophAgg,"matrix")
trophAgg<-trophAgg[order(rownames(trophAgg)),order(colnames(trophAgg))]
trophRecruit_Duration_Net16<-t(trophAgg)

antAgg<-gentimeaggnetduration(antennalContactNumberInteractions_TO,0,3520)
antAgg<-get.adjacency(antAgg,attr="Duration")
antAgg<-as(antAgg,"matrix")
antAgg<-antAgg[order(rownames(antAgg)),order(colnames(antAgg))]
antConRecruit_NumberInteractions_Net16<-t(antAgg)

trophAgg<-gentimeaggnetduration(trophallaxisNumberInteractions_TO,0,3520)
trophAgg<-get.adjacency(trophAgg, attr="Duration")
trophAgg<-as(trophAgg,"matrix")
trophAgg<-trophAgg[order(rownames(trophAgg)),order(colnames(trophAgg))]
trophRecruit_NumberInteractions_Net16<-t(trophAgg)

wagNumAgg<-gentimeaggnetduration(waggleRuns_TO,0,3520)
wagNumAgg<-get.adjacency(wagNumAgg,attr="Duration")
wagNumAgg<-as(wagNumAgg,"matrix")
wagNumAgg<-wagNumAgg[order(rownames(wagNumAgg)),order(colnames(wagNumAgg))]
WagNumRunsRecruitNet16<-t(wagNumAgg)

homAgg<-gentimeaggnetduration(homogeneous_TO,0,3520)
homAgg<-get.adjacency(homAgg,attr="Duration")
homAgg<-as(homAgg,"matrix")
homAgg<-homAgg[order(rownames(homAgg)),order(colnames(homAgg))]
homogRecruitNet16<-t(homAgg)

antAgg<-gentimeaggnetduration(antennalContactDuration_TO,0,3794)
antAgg<-get.adjacency(antAgg,attr="Duration")
antAgg<-as(antAgg,"matrix")
antAgg<-antAgg[order(rownames(antAgg)),order(colnames(antAgg))]
antConRecruit_Duration_Net17<-t(antAgg)

trophAgg<-gentimeaggnetduration(trophallaxisDuration_TO,0,3794)
trophAgg<-get.adjacency(trophAgg, attr="Duration")
trophAgg<-as(trophAgg,"matrix")
trophAgg<-trophAgg[order(rownames(trophAgg)),order(colnames(trophAgg))]
trophRecruit_Duration_Net17<-t(trophAgg)

antAgg<-gentimeaggnetduration(antennalContactNumberInteractions_TO,0,3794)
antAgg<-get.adjacency(antAgg,attr="Duration")
antAgg<-as(antAgg,"matrix")
antAgg<-antAgg[order(rownames(antAgg)),order(colnames(antAgg))]
antConRecruit_NumberInteractions_Net17<-t(antAgg)

trophAgg<-gentimeaggnetduration(trophallaxisNumberInteractions_TO,0,3794)
trophAgg<-get.adjacency(trophAgg, attr="Duration")
trophAgg<-as(trophAgg,"matrix")
trophAgg<-trophAgg[order(rownames(trophAgg)),order(colnames(trophAgg))]
trophRecruit_NumberInteractions_Net17<-t(trophAgg)

wagNumAgg<-gentimeaggnetduration(waggleRuns_TO,0,3794)
wagNumAgg<-get.adjacency(wagNumAgg,attr="Duration")
wagNumAgg<-as(wagNumAgg,"matrix")
wagNumAgg<-wagNumAgg[order(rownames(wagNumAgg)),order(colnames(wagNumAgg))]
WagNumRunsRecruitNet17<-t(wagNumAgg)

homAgg<-gentimeaggnetduration(homogeneous_TO,0,3794)
homAgg<-get.adjacency(homAgg,attr="Duration")
homAgg<-as(homAgg,"matrix")
homAgg<-homAgg[order(rownames(homAgg)),order(colnames(homAgg))]
homogRecruitNet17<-t(homAgg)

antAgg<-gentimeaggnetduration(antennalContactDuration_TO,0,3911)
antAgg<-get.adjacency(antAgg,attr="Duration")
antAgg<-as(antAgg,"matrix")
antAgg<-antAgg[order(rownames(antAgg)),order(colnames(antAgg))]
antConRecruit_Duration_Net18<-t(antAgg)

trophAgg<-gentimeaggnetduration(trophallaxisDuration_TO,0,3911)
trophAgg<-get.adjacency(trophAgg, attr="Duration")
trophAgg<-as(trophAgg,"matrix")
trophAgg<-trophAgg[order(rownames(trophAgg)),order(colnames(trophAgg))]
trophRecruit_Duration_Net18<-t(trophAgg)

antAgg<-gentimeaggnetduration(antennalContactNumberInteractions_TO,0,3911)
antAgg<-get.adjacency(antAgg,attr="Duration")
antAgg<-as(antAgg,"matrix")
antAgg<-antAgg[order(rownames(antAgg)),order(colnames(antAgg))]
antConRecruit_NumberInteractions_Net18<-t(antAgg)

trophAgg<-gentimeaggnetduration(trophallaxisNumberInteractions_TO,0,3911)
trophAgg<-get.adjacency(trophAgg, attr="Duration")
trophAgg<-as(trophAgg,"matrix")
trophAgg<-trophAgg[order(rownames(trophAgg)),order(colnames(trophAgg))]
trophRecruit_NumberInteractions_Net18<-t(trophAgg)

wagNumAgg<-gentimeaggnetduration(waggleRuns_TO,0,3911)
wagNumAgg<-get.adjacency(wagNumAgg,attr="Duration")
wagNumAgg<-as(wagNumAgg,"matrix")
wagNumAgg<-wagNumAgg[order(rownames(wagNumAgg)),order(colnames(wagNumAgg))]
WagNumRunsRecruitNet18<-t(wagNumAgg)

homAgg<-gentimeaggnetduration(homogeneous_TO,0,3911)
homAgg<-get.adjacency(homAgg,attr="Duration")
homAgg<-as(homAgg,"matrix")
homAgg<-homAgg[order(rownames(homAgg)),order(colnames(homAgg))]
homogRecruitNet18<-t(homAgg)

antAgg<-gentimeaggnetduration(antennalContactDuration_TO,0,3929)
antAgg<-get.adjacency(antAgg,attr="Duration")
antAgg<-as(antAgg,"matrix")
antAgg<-antAgg[order(rownames(antAgg)),order(colnames(antAgg))]
antConRecruit_Duration_Net19<-t(antAgg)

trophAgg<-gentimeaggnetduration(trophallaxisDuration_TO,0,3929)
trophAgg<-get.adjacency(trophAgg, attr="Duration")
trophAgg<-as(trophAgg,"matrix")
trophAgg<-trophAgg[order(rownames(trophAgg)),order(colnames(trophAgg))]
trophRecruit_Duration_Net19<-t(trophAgg)

antAgg<-gentimeaggnetduration(antennalContactNumberInteractions_TO,0,3929)
antAgg<-get.adjacency(antAgg,attr="Duration")
antAgg<-as(antAgg,"matrix")
antAgg<-antAgg[order(rownames(antAgg)),order(colnames(antAgg))]
antConRecruit_NumberInteractions_Net19<-t(antAgg)

trophAgg<-gentimeaggnetduration(trophallaxisNumberInteractions_TO,0,3929)
trophAgg<-get.adjacency(trophAgg, attr="Duration")
trophAgg<-as(trophAgg,"matrix")
trophAgg<-trophAgg[order(rownames(trophAgg)),order(colnames(trophAgg))]
trophRecruit_NumberInteractions_Net19<-t(trophAgg)

wagNumAgg<-gentimeaggnetduration(waggleRuns_TO,0,3929)
wagNumAgg<-get.adjacency(wagNumAgg,attr="Duration")
wagNumAgg<-as(wagNumAgg,"matrix")
wagNumAgg<-wagNumAgg[order(rownames(wagNumAgg)),order(colnames(wagNumAgg))]
WagNumRunsRecruitNet19<-t(wagNumAgg)

homAgg<-gentimeaggnetduration(homogeneous_TO,0,3929)
homAgg<-get.adjacency(homAgg,attr="Duration")
homAgg<-as(homAgg,"matrix")
homAgg<-homAgg[order(rownames(homAgg)),order(colnames(homAgg))]
homogRecruitNet19<-t(homAgg)

antAgg<-gentimeaggnetduration(antennalContactDuration_TO,0,4045)
antAgg<-get.adjacency(antAgg,attr="Duration")
antAgg<-as(antAgg,"matrix")
antAgg<-antAgg[order(rownames(antAgg)),order(colnames(antAgg))]
antConRecruit_Duration_Net20<-t(antAgg)

trophAgg<-gentimeaggnetduration(trophallaxisDuration_TO,0,4045)
trophAgg<-get.adjacency(trophAgg, attr="Duration")
trophAgg<-as(trophAgg,"matrix")
trophAgg<-trophAgg[order(rownames(trophAgg)),order(colnames(trophAgg))]
trophRecruit_Duration_Net20<-t(trophAgg)

antAgg<-gentimeaggnetduration(antennalContactNumberInteractions_TO,0,4045)
antAgg<-get.adjacency(antAgg,attr="Duration")
antAgg<-as(antAgg,"matrix")
antAgg<-antAgg[order(rownames(antAgg)),order(colnames(antAgg))]
antConRecruit_NumberInteractions_Net20<-t(antAgg)

trophAgg<-gentimeaggnetduration(trophallaxisNumberInteractions_TO,0,4045)
trophAgg<-get.adjacency(trophAgg, attr="Duration")
trophAgg<-as(trophAgg,"matrix")
trophAgg<-trophAgg[order(rownames(trophAgg)),order(colnames(trophAgg))]
trophRecruit_NumberInteractions_Net20<-t(trophAgg)

wagNumAgg<-gentimeaggnetduration(waggleRuns_TO,0,4045)
wagNumAgg<-get.adjacency(wagNumAgg,attr="Duration")
wagNumAgg<-as(wagNumAgg,"matrix")
wagNumAgg<-wagNumAgg[order(rownames(wagNumAgg)),order(colnames(wagNumAgg))]
WagNumRunsRecruitNet20<-t(wagNumAgg)

homAgg<-gentimeaggnetduration(homogeneous_TO,0,4045)
homAgg<-get.adjacency(homAgg,attr="Duration")
homAgg<-as(homAgg,"matrix")
homAgg<-homAgg[order(rownames(homAgg)),order(colnames(homAgg))]
homogRecruitNet20<-t(homAgg)

antAgg<-gentimeaggnetduration(antennalContactDuration_TO,0,4061)
antAgg<-get.adjacency(antAgg,attr="Duration")
antAgg<-as(antAgg,"matrix")
antAgg<-antAgg[order(rownames(antAgg)),order(colnames(antAgg))]
antConRecruit_Duration_Net21<-t(antAgg)

trophAgg<-gentimeaggnetduration(trophallaxisDuration_TO,0,4061)
trophAgg<-get.adjacency(trophAgg, attr="Duration")
trophAgg<-as(trophAgg,"matrix")
trophAgg<-trophAgg[order(rownames(trophAgg)),order(colnames(trophAgg))]
trophRecruit_Duration_Net21<-t(trophAgg)

antAgg<-gentimeaggnetduration(antennalContactNumberInteractions_TO,0,4061)
antAgg<-get.adjacency(antAgg,attr="Duration")
antAgg<-as(antAgg,"matrix")
antAgg<-antAgg[order(rownames(antAgg)),order(colnames(antAgg))]
antConRecruit_NumberInteractions_Net21<-t(antAgg)

trophAgg<-gentimeaggnetduration(trophallaxisNumberInteractions_TO,0,4061)
trophAgg<-get.adjacency(trophAgg, attr="Duration")
trophAgg<-as(trophAgg,"matrix")
trophAgg<-trophAgg[order(rownames(trophAgg)),order(colnames(trophAgg))]
trophRecruit_NumberInteractions_Net21<-t(trophAgg)

wagNumAgg<-gentimeaggnetduration(waggleRuns_TO,0,4061)
wagNumAgg<-get.adjacency(wagNumAgg,attr="Duration")
wagNumAgg<-as(wagNumAgg,"matrix")
wagNumAgg<-wagNumAgg[order(rownames(wagNumAgg)),order(colnames(wagNumAgg))]
WagNumRunsRecruitNet21<-t(wagNumAgg)

homAgg<-gentimeaggnetduration(homogeneous_TO,0,4061)
homAgg<-get.adjacency(homAgg,attr="Duration")
homAgg<-as(homAgg,"matrix")
homAgg<-homAgg[order(rownames(homAgg)),order(colnames(homAgg))]
homogRecruitNet21<-t(homAgg)

antAgg<-gentimeaggnetduration(antennalContactDuration_TO,0,4464)
antAgg<-get.adjacency(antAgg,attr="Duration")
antAgg<-as(antAgg,"matrix")
antAgg<-antAgg[order(rownames(antAgg)),order(colnames(antAgg))]
antConRecruit_Duration_Net22<-t(antAgg)

trophAgg<-gentimeaggnetduration(trophallaxisDuration_TO,0,4464)
trophAgg<-get.adjacency(trophAgg, attr="Duration")
trophAgg<-as(trophAgg,"matrix")
trophAgg<-trophAgg[order(rownames(trophAgg)),order(colnames(trophAgg))]
trophRecruit_Duration_Net22<-t(trophAgg)

antAgg<-gentimeaggnetduration(antennalContactNumberInteractions_TO,0,4464)
antAgg<-get.adjacency(antAgg,attr="Duration")
antAgg<-as(antAgg,"matrix")
antAgg<-antAgg[order(rownames(antAgg)),order(colnames(antAgg))]
antConRecruit_NumberInteractions_Net22<-t(antAgg)

trophAgg<-gentimeaggnetduration(trophallaxisNumberInteractions_TO,0,4464)
trophAgg<-get.adjacency(trophAgg, attr="Duration")
trophAgg<-as(trophAgg,"matrix")
trophAgg<-trophAgg[order(rownames(trophAgg)),order(colnames(trophAgg))]
trophRecruit_NumberInteractions_Net22<-t(trophAgg)

wagNumAgg<-gentimeaggnetduration(waggleRuns_TO,0,4464)
wagNumAgg<-get.adjacency(wagNumAgg,attr="Duration")
wagNumAgg<-as(wagNumAgg,"matrix")
wagNumAgg<-wagNumAgg[order(rownames(wagNumAgg)),order(colnames(wagNumAgg))]
WagNumRunsRecruitNet22<-t(wagNumAgg)

homAgg<-gentimeaggnetduration(homogeneous_TO,0,4464)
homAgg<-get.adjacency(homAgg,attr="Duration")
homAgg<-as(homAgg,"matrix")
homAgg<-homAgg[order(rownames(homAgg)),order(colnames(homAgg))]
homogRecruitNet22<-t(homAgg)

antAgg<-gentimeaggnetduration(antennalContactDuration_TO,0,4700)
antAgg<-get.adjacency(antAgg,attr="Duration")
antAgg<-as(antAgg,"matrix")
antAgg<-antAgg[order(rownames(antAgg)),order(colnames(antAgg))]
antConRecruit_Duration_Net23<-t(antAgg)

trophAgg<-gentimeaggnetduration(trophallaxisDuration_TO,0,4700)
trophAgg<-get.adjacency(trophAgg, attr="Duration")
trophAgg<-as(trophAgg,"matrix")
trophAgg<-trophAgg[order(rownames(trophAgg)),order(colnames(trophAgg))]
trophRecruit_Duration_Net23<-t(trophAgg)

antAgg<-gentimeaggnetduration(antennalContactNumberInteractions_TO,0,4700)
antAgg<-get.adjacency(antAgg,attr="Duration")
antAgg<-as(antAgg,"matrix")
antAgg<-antAgg[order(rownames(antAgg)),order(colnames(antAgg))]
antConRecruit_NumberInteractions_Net23<-t(antAgg)

trophAgg<-gentimeaggnetduration(trophallaxisNumberInteractions_TO,0,4700)
trophAgg<-get.adjacency(trophAgg, attr="Duration")
trophAgg<-as(trophAgg,"matrix")
trophAgg<-trophAgg[order(rownames(trophAgg)),order(colnames(trophAgg))]
trophRecruit_NumberInteractions_Net23<-t(trophAgg)

wagNumAgg<-gentimeaggnetduration(waggleRuns_TO,0,4700)
wagNumAgg<-get.adjacency(wagNumAgg,attr="Duration")
wagNumAgg<-as(wagNumAgg,"matrix")
wagNumAgg<-wagNumAgg[order(rownames(wagNumAgg)),order(colnames(wagNumAgg))]
WagNumRunsRecruitNet23<-t(wagNumAgg)

homAgg<-gentimeaggnetduration(homogeneous_TO,0,4700)
homAgg<-get.adjacency(homAgg,attr="Duration")
homAgg<-as(homAgg,"matrix")
homAgg<-homAgg[order(rownames(homAgg)),order(colnames(homAgg))]
homogRecruitNet23<-t(homAgg)

antAgg<-gentimeaggnetduration(antennalContactDuration_TO,0,4947)
antAgg<-get.adjacency(antAgg,attr="Duration")
antAgg<-as(antAgg,"matrix")
antAgg<-antAgg[order(rownames(antAgg)),order(colnames(antAgg))]
antConRecruit_Duration_Net24<-t(antAgg)

trophAgg<-gentimeaggnetduration(trophallaxisDuration_TO,0,4947)
trophAgg<-get.adjacency(trophAgg, attr="Duration")
trophAgg<-as(trophAgg,"matrix")
trophAgg<-trophAgg[order(rownames(trophAgg)),order(colnames(trophAgg))]
trophRecruit_Duration_Net24<-t(trophAgg)

antAgg<-gentimeaggnetduration(antennalContactNumberInteractions_TO,0,4947)
antAgg<-get.adjacency(antAgg,attr="Duration")
antAgg<-as(antAgg,"matrix")
antAgg<-antAgg[order(rownames(antAgg)),order(colnames(antAgg))]
antConRecruit_NumberInteractions_Net24<-t(antAgg)

trophAgg<-gentimeaggnetduration(trophallaxisNumberInteractions_TO,0,4947)
trophAgg<-get.adjacency(trophAgg, attr="Duration")
trophAgg<-as(trophAgg,"matrix")
trophAgg<-trophAgg[order(rownames(trophAgg)),order(colnames(trophAgg))]
trophRecruit_NumberInteractions_Net24<-t(trophAgg)

wagNumAgg<-gentimeaggnetduration(waggleRuns_TO,0,4947)
wagNumAgg<-get.adjacency(wagNumAgg,attr="Duration")
wagNumAgg<-as(wagNumAgg,"matrix")
wagNumAgg<-wagNumAgg[order(rownames(wagNumAgg)),order(colnames(wagNumAgg))]
WagNumRunsRecruitNet24<-t(wagNumAgg)

homAgg<-gentimeaggnetduration(homogeneous_TO,0,4947)
homAgg<-get.adjacency(homAgg,attr="Duration")
homAgg<-as(homAgg,"matrix")
homAgg<-homAgg[order(rownames(homAgg)),order(colnames(homAgg))]
homogRecruitNet24<-t(homAgg)

antAgg<-gentimeaggnetduration(antennalContactDuration_TO,0,5270)
antAgg<-get.adjacency(antAgg,attr="Duration")
antAgg<-as(antAgg,"matrix")
antAgg<-antAgg[order(rownames(antAgg)),order(colnames(antAgg))]
antConRecruit_Duration_Net25<-t(antAgg)

trophAgg<-gentimeaggnetduration(trophallaxisDuration_TO,0,5270)
trophAgg<-get.adjacency(trophAgg, attr="Duration")
trophAgg<-as(trophAgg,"matrix")
trophAgg<-trophAgg[order(rownames(trophAgg)),order(colnames(trophAgg))]
trophRecruit_Duration_Net25<-t(trophAgg)

antAgg<-gentimeaggnetduration(antennalContactNumberInteractions_TO,0,5270)
antAgg<-get.adjacency(antAgg,attr="Duration")
antAgg<-as(antAgg,"matrix")
antAgg<-antAgg[order(rownames(antAgg)),order(colnames(antAgg))]
antConRecruit_NumberInteractions_Net25<-t(antAgg)

trophAgg<-gentimeaggnetduration(trophallaxisNumberInteractions_TO,0,5270)
trophAgg<-get.adjacency(trophAgg, attr="Duration")
trophAgg<-as(trophAgg,"matrix")
trophAgg<-trophAgg[order(rownames(trophAgg)),order(colnames(trophAgg))]
trophRecruit_NumberInteractions_Net25<-t(trophAgg)

wagNumAgg<-gentimeaggnetduration(waggleRuns_TO,0,5270)
wagNumAgg<-get.adjacency(wagNumAgg,attr="Duration")
wagNumAgg<-as(wagNumAgg,"matrix")
wagNumAgg<-wagNumAgg[order(rownames(wagNumAgg)),order(colnames(wagNumAgg))]
WagNumRunsRecruitNet25<-t(wagNumAgg)

homAgg<-gentimeaggnetduration(homogeneous_TO,0,5270)
homAgg<-get.adjacency(homAgg,attr="Duration")
homAgg<-as(homAgg,"matrix")
homAgg<-homAgg[order(rownames(homAgg)),order(colnames(homAgg))]
homogRecruitNet25<-t(homAgg)

antAgg<-gentimeaggnetduration(antennalContactDuration_TO,0,5419)
antAgg<-get.adjacency(antAgg,attr="Duration")
antAgg<-as(antAgg,"matrix")
antAgg<-antAgg[order(rownames(antAgg)),order(colnames(antAgg))]
antConRecruit_Duration_Net26<-t(antAgg)

trophAgg<-gentimeaggnetduration(trophallaxisDuration_TO,0,5419)
trophAgg<-get.adjacency(trophAgg, attr="Duration")
trophAgg<-as(trophAgg,"matrix")
trophAgg<-trophAgg[order(rownames(trophAgg)),order(colnames(trophAgg))]
trophRecruit_Duration_Net26<-t(trophAgg)

antAgg<-gentimeaggnetduration(antennalContactNumberInteractions_TO,0,5419)
antAgg<-get.adjacency(antAgg,attr="Duration")
antAgg<-as(antAgg,"matrix")
antAgg<-antAgg[order(rownames(antAgg)),order(colnames(antAgg))]
antConRecruit_NumberInteractions_Net26<-t(antAgg)

trophAgg<-gentimeaggnetduration(trophallaxisNumberInteractions_TO,0,5419)
trophAgg<-get.adjacency(trophAgg, attr="Duration")
trophAgg<-as(trophAgg,"matrix")
trophAgg<-trophAgg[order(rownames(trophAgg)),order(colnames(trophAgg))]
trophRecruit_NumberInteractions_Net26<-t(trophAgg)

wagNumAgg<-gentimeaggnetduration(waggleRuns_TO,0,5419)
wagNumAgg<-get.adjacency(wagNumAgg,attr="Duration")
wagNumAgg<-as(wagNumAgg,"matrix")
wagNumAgg<-wagNumAgg[order(rownames(wagNumAgg)),order(colnames(wagNumAgg))]
WagNumRunsRecruitNet26<-t(wagNumAgg)

homAgg<-gentimeaggnetduration(homogeneous_TO,0,5419)
homAgg<-get.adjacency(homAgg,attr="Duration")
homAgg<-as(homAgg,"matrix")
homAgg<-homAgg[order(rownames(homAgg)),order(colnames(homAgg))]
homogRecruitNet26<-t(homAgg)

antAgg<-gentimeaggnetduration(antennalContactDuration_TO,0,5507)
antAgg<-get.adjacency(antAgg,attr="Duration")
antAgg<-as(antAgg,"matrix")
antAgg<-antAgg[order(rownames(antAgg)),order(colnames(antAgg))]
antConRecruit_Duration_Net27<-t(antAgg)

trophAgg<-gentimeaggnetduration(trophallaxisDuration_TO,0,5507)
trophAgg<-get.adjacency(trophAgg, attr="Duration")
trophAgg<-as(trophAgg,"matrix")
trophAgg<-trophAgg[order(rownames(trophAgg)),order(colnames(trophAgg))]
trophRecruit_Duration_Net27<-t(trophAgg)

antAgg<-gentimeaggnetduration(antennalContactNumberInteractions_TO,0,5507)
antAgg<-get.adjacency(antAgg,attr="Duration")
antAgg<-as(antAgg,"matrix")
antAgg<-antAgg[order(rownames(antAgg)),order(colnames(antAgg))]
antConRecruit_NumberInteractions_Net27<-t(antAgg)

trophAgg<-gentimeaggnetduration(trophallaxisNumberInteractions_TO,0,5507)
trophAgg<-get.adjacency(trophAgg, attr="Duration")
trophAgg<-as(trophAgg,"matrix")
trophAgg<-trophAgg[order(rownames(trophAgg)),order(colnames(trophAgg))]
trophRecruit_NumberInteractions_Net27<-t(trophAgg)

wagNumAgg<-gentimeaggnetduration(waggleRuns_TO,0,5507)
wagNumAgg<-get.adjacency(wagNumAgg,attr="Duration")
wagNumAgg<-as(wagNumAgg,"matrix")
wagNumAgg<-wagNumAgg[order(rownames(wagNumAgg)),order(colnames(wagNumAgg))]
WagNumRunsRecruitNet27<-t(wagNumAgg)

homAgg<-gentimeaggnetduration(homogeneous_TO,0,5507)
homAgg<-get.adjacency(homAgg,attr="Duration")
homAgg<-as(homAgg,"matrix")
homAgg<-homAgg[order(rownames(homAgg)),order(colnames(homAgg))]
homogRecruitNet27<-t(homAgg)

antAgg<-gentimeaggnetduration(antennalContactDuration_TO,0,5572)
antAgg<-get.adjacency(antAgg,attr="Duration")
antAgg<-as(antAgg,"matrix")
antAgg<-antAgg[order(rownames(antAgg)),order(colnames(antAgg))]
antConRecruit_Duration_Net28<-t(antAgg)

trophAgg<-gentimeaggnetduration(trophallaxisDuration_TO,0,5572)
trophAgg<-get.adjacency(trophAgg, attr="Duration")
trophAgg<-as(trophAgg,"matrix")
trophAgg<-trophAgg[order(rownames(trophAgg)),order(colnames(trophAgg))]
trophRecruit_Duration_Net28<-t(trophAgg)

antAgg<-gentimeaggnetduration(antennalContactNumberInteractions_TO,0,5572)
antAgg<-get.adjacency(antAgg,attr="Duration")
antAgg<-as(antAgg,"matrix")
antAgg<-antAgg[order(rownames(antAgg)),order(colnames(antAgg))]
antConRecruit_NumberInteractions_Net28<-t(antAgg)

trophAgg<-gentimeaggnetduration(trophallaxisNumberInteractions_TO,0,5572)
trophAgg<-get.adjacency(trophAgg, attr="Duration")
trophAgg<-as(trophAgg,"matrix")
trophAgg<-trophAgg[order(rownames(trophAgg)),order(colnames(trophAgg))]
trophRecruit_NumberInteractions_Net28<-t(trophAgg)

wagNumAgg<-gentimeaggnetduration(waggleRuns_TO,0,5572)
wagNumAgg<-get.adjacency(wagNumAgg,attr="Duration")
wagNumAgg<-as(wagNumAgg,"matrix")
wagNumAgg<-wagNumAgg[order(rownames(wagNumAgg)),order(colnames(wagNumAgg))]
WagNumRunsRecruitNet28<-t(wagNumAgg)

homAgg<-gentimeaggnetduration(homogeneous_TO,0,5572)
homAgg<-get.adjacency(homAgg,attr="Duration")
homAgg<-as(homAgg,"matrix")
homAgg<-homAgg[order(rownames(homAgg)),order(colnames(homAgg))]
homogRecruitNet28<-t(homAgg)

antAgg<-gentimeaggnetduration(antennalContactDuration_TO,0,5874)
antAgg<-get.adjacency(antAgg,attr="Duration")
antAgg<-as(antAgg,"matrix")
antAgg<-antAgg[order(rownames(antAgg)),order(colnames(antAgg))]
antConRecruit_Duration_Net29<-t(antAgg)

trophAgg<-gentimeaggnetduration(trophallaxisDuration_TO,0,5874)
trophAgg<-get.adjacency(trophAgg, attr="Duration")
trophAgg<-as(trophAgg,"matrix")
trophAgg<-trophAgg[order(rownames(trophAgg)),order(colnames(trophAgg))]
trophRecruit_Duration_Net29<-t(trophAgg)

antAgg<-gentimeaggnetduration(antennalContactNumberInteractions_TO,0,5874)
antAgg<-get.adjacency(antAgg,attr="Duration")
antAgg<-as(antAgg,"matrix")
antAgg<-antAgg[order(rownames(antAgg)),order(colnames(antAgg))]
antConRecruit_NumberInteractions_Net29<-t(antAgg)

trophAgg<-gentimeaggnetduration(trophallaxisNumberInteractions_TO,0,5874)
trophAgg<-get.adjacency(trophAgg, attr="Duration")
trophAgg<-as(trophAgg,"matrix")
trophAgg<-trophAgg[order(rownames(trophAgg)),order(colnames(trophAgg))]
trophRecruit_NumberInteractions_Net29<-t(trophAgg)

wagNumAgg<-gentimeaggnetduration(waggleRuns_TO,0,5874)
wagNumAgg<-get.adjacency(wagNumAgg,attr="Duration")
wagNumAgg<-as(wagNumAgg,"matrix")
wagNumAgg<-wagNumAgg[order(rownames(wagNumAgg)),order(colnames(wagNumAgg))]
WagNumRunsRecruitNet29<-t(wagNumAgg)

homAgg<-gentimeaggnetduration(homogeneous_TO,0,5874)
homAgg<-get.adjacency(homAgg,attr="Duration")
homAgg<-as(homAgg,"matrix")
homAgg<-homAgg[order(rownames(homAgg)),order(colnames(homAgg))]
homogRecruitNet29<-t(homAgg)

antAgg<-gentimeaggnetduration(antennalContactDuration_TO,0,6336)
antAgg<-get.adjacency(antAgg,attr="Duration")
antAgg<-as(antAgg,"matrix")
antAgg<-antAgg[order(rownames(antAgg)),order(colnames(antAgg))]
antConRecruit_Duration_Net30<-t(antAgg)

trophAgg<-gentimeaggnetduration(trophallaxisDuration_TO,0,6336)
trophAgg<-get.adjacency(trophAgg, attr="Duration")
trophAgg<-as(trophAgg,"matrix")
trophAgg<-trophAgg[order(rownames(trophAgg)),order(colnames(trophAgg))]
trophRecruit_Duration_Net30<-t(trophAgg)

antAgg<-gentimeaggnetduration(antennalContactNumberInteractions_TO,0,6336)
antAgg<-get.adjacency(antAgg,attr="Duration")
antAgg<-as(antAgg,"matrix")
antAgg<-antAgg[order(rownames(antAgg)),order(colnames(antAgg))]
antConRecruit_NumberInteractions_Net30<-t(antAgg)

trophAgg<-gentimeaggnetduration(trophallaxisNumberInteractions_TO,0,6336)
trophAgg<-get.adjacency(trophAgg, attr="Duration")
trophAgg<-as(trophAgg,"matrix")
trophAgg<-trophAgg[order(rownames(trophAgg)),order(colnames(trophAgg))]
trophRecruit_NumberInteractions_Net30<-t(trophAgg)

wagNumAgg<-gentimeaggnetduration(waggleRuns_TO,0,6336)
wagNumAgg<-get.adjacency(wagNumAgg,attr="Duration")
wagNumAgg<-as(wagNumAgg,"matrix")
wagNumAgg<-wagNumAgg[order(rownames(wagNumAgg)),order(colnames(wagNumAgg))]
WagNumRunsRecruitNet30<-t(wagNumAgg)

homAgg<-gentimeaggnetduration(homogeneous_TO,0,6336)
homAgg<-get.adjacency(homAgg,attr="Duration")
homAgg<-as(homAgg,"matrix")
homAgg<-homAgg[order(rownames(homAgg)),order(colnames(homAgg))]
homogRecruitNet30<-t(homAgg)

antAgg<-gentimeaggnetduration(antennalContactDuration_TO,0,6385)
antAgg<-get.adjacency(antAgg,attr="Duration")
antAgg<-as(antAgg,"matrix")
antAgg<-antAgg[order(rownames(antAgg)),order(colnames(antAgg))]
antConRecruit_Duration_Net31<-t(antAgg)

trophAgg<-gentimeaggnetduration(trophallaxisDuration_TO,0,6385)
trophAgg<-get.adjacency(trophAgg, attr="Duration")
trophAgg<-as(trophAgg,"matrix")
trophAgg<-trophAgg[order(rownames(trophAgg)),order(colnames(trophAgg))]
trophRecruit_Duration_Net31<-t(trophAgg)

antAgg<-gentimeaggnetduration(antennalContactNumberInteractions_TO,0,6385)
antAgg<-get.adjacency(antAgg,attr="Duration")
antAgg<-as(antAgg,"matrix")
antAgg<-antAgg[order(rownames(antAgg)),order(colnames(antAgg))]
antConRecruit_NumberInteractions_Net31<-t(antAgg)

trophAgg<-gentimeaggnetduration(trophallaxisNumberInteractions_TO,0,6385)
trophAgg<-get.adjacency(trophAgg, attr="Duration")
trophAgg<-as(trophAgg,"matrix")
trophAgg<-trophAgg[order(rownames(trophAgg)),order(colnames(trophAgg))]
trophRecruit_NumberInteractions_Net31<-t(trophAgg)

wagNumAgg<-gentimeaggnetduration(waggleRuns_TO,0,6385)
wagNumAgg<-get.adjacency(wagNumAgg,attr="Duration")
wagNumAgg<-as(wagNumAgg,"matrix")
wagNumAgg<-wagNumAgg[order(rownames(wagNumAgg)),order(colnames(wagNumAgg))]
WagNumRunsRecruitNet31<-t(wagNumAgg)

homAgg<-gentimeaggnetduration(homogeneous_TO,0,6385)
homAgg<-get.adjacency(homAgg,attr="Duration")
homAgg<-as(homAgg,"matrix")
homAgg<-homAgg[order(rownames(homAgg)),order(colnames(homAgg))]
homogRecruitNet31<-t(homAgg)

antAgg<-gentimeaggnetduration(antennalContactDuration_TO,0,6634)
antAgg<-get.adjacency(antAgg,attr="Duration")
antAgg<-as(antAgg,"matrix")
antAgg<-antAgg[order(rownames(antAgg)),order(colnames(antAgg))]
antConRecruit_Duration_Net32<-t(antAgg)

trophAgg<-gentimeaggnetduration(trophallaxisDuration_TO,0,6634)
trophAgg<-get.adjacency(trophAgg, attr="Duration")
trophAgg<-as(trophAgg,"matrix")
trophAgg<-trophAgg[order(rownames(trophAgg)),order(colnames(trophAgg))]
trophRecruit_Duration_Net32<-t(trophAgg)

antAgg<-gentimeaggnetduration(antennalContactNumberInteractions_TO,0,6634)
antAgg<-get.adjacency(antAgg,attr="Duration")
antAgg<-as(antAgg,"matrix")
antAgg<-antAgg[order(rownames(antAgg)),order(colnames(antAgg))]
antConRecruit_NumberInteractions_Net32<-t(antAgg)

trophAgg<-gentimeaggnetduration(trophallaxisNumberInteractions_TO,0,6634)
trophAgg<-get.adjacency(trophAgg, attr="Duration")
trophAgg<-as(trophAgg,"matrix")
trophAgg<-trophAgg[order(rownames(trophAgg)),order(colnames(trophAgg))]
trophRecruit_NumberInteractions_Net32<-t(trophAgg)

wagNumAgg<-gentimeaggnetduration(waggleRuns_TO,0,6634)
wagNumAgg<-get.adjacency(wagNumAgg,attr="Duration")
wagNumAgg<-as(wagNumAgg,"matrix")
wagNumAgg<-wagNumAgg[order(rownames(wagNumAgg)),order(colnames(wagNumAgg))]
WagNumRunsRecruitNet32<-t(wagNumAgg)

homAgg<-gentimeaggnetduration(homogeneous_TO,0,6634)
homAgg<-get.adjacency(homAgg,attr="Duration")
homAgg<-as(homAgg,"matrix")
homAgg<-homAgg[order(rownames(homAgg)),order(colnames(homAgg))]
homogRecruitNet32<-t(homAgg)

antAgg<-gentimeaggnetduration(antennalContactDuration_TO,0,6994)
antAgg<-get.adjacency(antAgg,attr="Duration")
antAgg<-as(antAgg,"matrix")
antAgg<-antAgg[order(rownames(antAgg)),order(colnames(antAgg))]
antConRecruit_Duration_Net33<-t(antAgg)

trophAgg<-gentimeaggnetduration(trophallaxisDuration_TO,0,6994)
trophAgg<-get.adjacency(trophAgg, attr="Duration")
trophAgg<-as(trophAgg,"matrix")
trophAgg<-trophAgg[order(rownames(trophAgg)),order(colnames(trophAgg))]
trophRecruit_Duration_Net33<-t(trophAgg)

antAgg<-gentimeaggnetduration(antennalContactNumberInteractions_TO,0,6994)
antAgg<-get.adjacency(antAgg,attr="Duration")
antAgg<-as(antAgg,"matrix")
antAgg<-antAgg[order(rownames(antAgg)),order(colnames(antAgg))]
antConRecruit_NumberInteractions_Net33<-t(antAgg)

trophAgg<-gentimeaggnetduration(trophallaxisNumberInteractions_TO,0,6994)
trophAgg<-get.adjacency(trophAgg, attr="Duration")
trophAgg<-as(trophAgg,"matrix")
trophAgg<-trophAgg[order(rownames(trophAgg)),order(colnames(trophAgg))]
trophRecruit_NumberInteractions_Net33<-t(trophAgg)

wagNumAgg<-gentimeaggnetduration(waggleRuns_TO,0,6994)
wagNumAgg<-get.adjacency(wagNumAgg,attr="Duration")
wagNumAgg<-as(wagNumAgg,"matrix")
wagNumAgg<-wagNumAgg[order(rownames(wagNumAgg)),order(colnames(wagNumAgg))]
WagNumRunsRecruitNet33<-t(wagNumAgg)

homAgg<-gentimeaggnetduration(homogeneous_TO,0,6994)
homAgg<-get.adjacency(homAgg,attr="Duration")
homAgg<-as(homAgg,"matrix")
homAgg<-homAgg[order(rownames(homAgg)),order(colnames(homAgg))]
homogRecruitNet33<-t(homAgg)

#Create an array to hold each network; to fit NBDA terminology: assMatrixTVRecruit = association matrix, time-varying, for recruitment diffusion
#The first two entries indicate the number of rows and columns in each network; this equals the number of individuals in all four trials
#The third entry indicates the number of network types
#The fourth entry indicates the number of time periods, determined by the number of unique cut-off points

assMatrixTVRecruit<-array(NA,dim=c(200,200,6,33))
assMatrixTVRecruit[,,1,1]<-WagNumRunsRecruitNet1
assMatrixTVRecruit[,,2,1]<-trophRecruit_Duration_Net1
assMatrixTVRecruit[,,3,1]<-trophRecruit_NumberInteractions_Net1
assMatrixTVRecruit[,,4,1]<-antConRecruit_Duration_Net1
assMatrixTVRecruit[,,5,1]<-antConRecruit_NumberInteractions_Net1
assMatrixTVRecruit[,,6,1]<-homogRecruitNet1
assMatrixTVRecruit[,,1,2]<-WagNumRunsRecruitNet2
assMatrixTVRecruit[,,2,2]<-trophRecruit_Duration_Net2
assMatrixTVRecruit[,,3,2]<-trophRecruit_NumberInteractions_Net2
assMatrixTVRecruit[,,4,2]<-antConRecruit_Duration_Net2
assMatrixTVRecruit[,,5,2]<-antConRecruit_NumberInteractions_Net2
assMatrixTVRecruit[,,6,2]<-homogRecruitNet2
assMatrixTVRecruit[,,1,3]<-WagNumRunsRecruitNet3
assMatrixTVRecruit[,,2,3]<-trophRecruit_Duration_Net3
assMatrixTVRecruit[,,3,3]<-trophRecruit_NumberInteractions_Net3
assMatrixTVRecruit[,,4,3]<-antConRecruit_Duration_Net3
assMatrixTVRecruit[,,5,3]<-antConRecruit_NumberInteractions_Net3
assMatrixTVRecruit[,,6,3]<-homogRecruitNet3
assMatrixTVRecruit[,,1,4]<-WagNumRunsRecruitNet4
assMatrixTVRecruit[,,2,4]<-trophRecruit_Duration_Net4
assMatrixTVRecruit[,,3,4]<-trophRecruit_NumberInteractions_Net4
assMatrixTVRecruit[,,4,4]<-antConRecruit_Duration_Net4
assMatrixTVRecruit[,,5,4]<-antConRecruit_NumberInteractions_Net4
assMatrixTVRecruit[,,6,4]<-homogRecruitNet4
assMatrixTVRecruit[,,1,5]<-WagNumRunsRecruitNet5
assMatrixTVRecruit[,,2,5]<-trophRecruit_Duration_Net5
assMatrixTVRecruit[,,3,5]<-trophRecruit_NumberInteractions_Net5
assMatrixTVRecruit[,,4,5]<-antConRecruit_Duration_Net5
assMatrixTVRecruit[,,5,5]<-antConRecruit_NumberInteractions_Net5
assMatrixTVRecruit[,,6,5]<-homogRecruitNet5
assMatrixTVRecruit[,,1,6]<-WagNumRunsRecruitNet6
assMatrixTVRecruit[,,2,6]<-trophRecruit_Duration_Net6
assMatrixTVRecruit[,,3,6]<-trophRecruit_NumberInteractions_Net6
assMatrixTVRecruit[,,4,6]<-antConRecruit_Duration_Net6
assMatrixTVRecruit[,,5,6]<-antConRecruit_NumberInteractions_Net6
assMatrixTVRecruit[,,6,6]<-homogRecruitNet6
assMatrixTVRecruit[,,1,7]<-WagNumRunsRecruitNet7
assMatrixTVRecruit[,,2,7]<-trophRecruit_Duration_Net7
assMatrixTVRecruit[,,3,7]<-trophRecruit_NumberInteractions_Net7
assMatrixTVRecruit[,,4,7]<-antConRecruit_Duration_Net7
assMatrixTVRecruit[,,5,7]<-antConRecruit_NumberInteractions_Net7
assMatrixTVRecruit[,,6,7]<-homogRecruitNet7
assMatrixTVRecruit[,,1,8]<-WagNumRunsRecruitNet8
assMatrixTVRecruit[,,2,8]<-trophRecruit_Duration_Net8
assMatrixTVRecruit[,,3,8]<-trophRecruit_NumberInteractions_Net8
assMatrixTVRecruit[,,4,8]<-antConRecruit_Duration_Net8
assMatrixTVRecruit[,,5,8]<-antConRecruit_NumberInteractions_Net8
assMatrixTVRecruit[,,6,8]<-homogRecruitNet8
assMatrixTVRecruit[,,1,9]<-WagNumRunsRecruitNet9
assMatrixTVRecruit[,,2,9]<-trophRecruit_Duration_Net9
assMatrixTVRecruit[,,3,9]<-trophRecruit_NumberInteractions_Net9
assMatrixTVRecruit[,,4,9]<-antConRecruit_Duration_Net9
assMatrixTVRecruit[,,5,9]<-antConRecruit_NumberInteractions_Net9
assMatrixTVRecruit[,,6,9]<-homogRecruitNet9
assMatrixTVRecruit[,,1,10]<-WagNumRunsRecruitNet10
assMatrixTVRecruit[,,2,10]<-trophRecruit_Duration_Net10
assMatrixTVRecruit[,,3,10]<-trophRecruit_NumberInteractions_Net10
assMatrixTVRecruit[,,4,10]<-antConRecruit_Duration_Net10
assMatrixTVRecruit[,,5,10]<-antConRecruit_NumberInteractions_Net10
assMatrixTVRecruit[,,6,10]<-homogRecruitNet10
assMatrixTVRecruit[,,1,11]<-WagNumRunsRecruitNet11
assMatrixTVRecruit[,,2,11]<-trophRecruit_Duration_Net11
assMatrixTVRecruit[,,3,11]<-trophRecruit_NumberInteractions_Net11
assMatrixTVRecruit[,,4,11]<-antConRecruit_Duration_Net11
assMatrixTVRecruit[,,5,11]<-antConRecruit_NumberInteractions_Net11
assMatrixTVRecruit[,,6,11]<-homogRecruitNet11
assMatrixTVRecruit[,,1,12]<-WagNumRunsRecruitNet12
assMatrixTVRecruit[,,2,12]<-trophRecruit_Duration_Net12
assMatrixTVRecruit[,,3,12]<-trophRecruit_NumberInteractions_Net12
assMatrixTVRecruit[,,4,12]<-antConRecruit_Duration_Net12
assMatrixTVRecruit[,,5,12]<-antConRecruit_NumberInteractions_Net12
assMatrixTVRecruit[,,6,12]<-homogRecruitNet12
assMatrixTVRecruit[,,1,13]<-WagNumRunsRecruitNet13
assMatrixTVRecruit[,,2,13]<-trophRecruit_Duration_Net13
assMatrixTVRecruit[,,3,13]<-trophRecruit_NumberInteractions_Net13
assMatrixTVRecruit[,,4,13]<-antConRecruit_Duration_Net13
assMatrixTVRecruit[,,5,13]<-antConRecruit_NumberInteractions_Net13
assMatrixTVRecruit[,,6,13]<-homogRecruitNet13
assMatrixTVRecruit[,,1,14]<-WagNumRunsRecruitNet14
assMatrixTVRecruit[,,2,14]<-trophRecruit_Duration_Net14
assMatrixTVRecruit[,,3,14]<-trophRecruit_NumberInteractions_Net14
assMatrixTVRecruit[,,4,14]<-antConRecruit_Duration_Net14
assMatrixTVRecruit[,,5,14]<-antConRecruit_NumberInteractions_Net14
assMatrixTVRecruit[,,6,14]<-homogRecruitNet14
assMatrixTVRecruit[,,1,15]<-WagNumRunsRecruitNet15
assMatrixTVRecruit[,,2,15]<-trophRecruit_Duration_Net15
assMatrixTVRecruit[,,3,15]<-trophRecruit_NumberInteractions_Net15
assMatrixTVRecruit[,,4,15]<-antConRecruit_Duration_Net15
assMatrixTVRecruit[,,5,15]<-antConRecruit_NumberInteractions_Net15
assMatrixTVRecruit[,,6,15]<-homogRecruitNet15
assMatrixTVRecruit[,,1,16]<-WagNumRunsRecruitNet16
assMatrixTVRecruit[,,2,16]<-trophRecruit_Duration_Net16
assMatrixTVRecruit[,,3,16]<-trophRecruit_NumberInteractions_Net16
assMatrixTVRecruit[,,4,16]<-antConRecruit_Duration_Net16
assMatrixTVRecruit[,,5,16]<-antConRecruit_NumberInteractions_Net16
assMatrixTVRecruit[,,6,16]<-homogRecruitNet16
assMatrixTVRecruit[,,1,17]<-WagNumRunsRecruitNet17
assMatrixTVRecruit[,,2,17]<-trophRecruit_Duration_Net17
assMatrixTVRecruit[,,3,17]<-trophRecruit_NumberInteractions_Net17
assMatrixTVRecruit[,,4,17]<-antConRecruit_Duration_Net17
assMatrixTVRecruit[,,5,17]<-antConRecruit_NumberInteractions_Net17
assMatrixTVRecruit[,,6,17]<-homogRecruitNet17
assMatrixTVRecruit[,,1,18]<-WagNumRunsRecruitNet18
assMatrixTVRecruit[,,2,18]<-trophRecruit_Duration_Net18
assMatrixTVRecruit[,,3,18]<-trophRecruit_NumberInteractions_Net18
assMatrixTVRecruit[,,4,18]<-antConRecruit_Duration_Net18
assMatrixTVRecruit[,,5,18]<-antConRecruit_NumberInteractions_Net18
assMatrixTVRecruit[,,6,18]<-homogRecruitNet18
assMatrixTVRecruit[,,1,19]<-WagNumRunsRecruitNet19
assMatrixTVRecruit[,,2,19]<-trophRecruit_Duration_Net19
assMatrixTVRecruit[,,3,19]<-trophRecruit_NumberInteractions_Net19
assMatrixTVRecruit[,,4,19]<-antConRecruit_Duration_Net19
assMatrixTVRecruit[,,5,19]<-antConRecruit_NumberInteractions_Net19
assMatrixTVRecruit[,,6,19]<-homogRecruitNet19
assMatrixTVRecruit[,,1,20]<-WagNumRunsRecruitNet20
assMatrixTVRecruit[,,2,20]<-trophRecruit_Duration_Net20
assMatrixTVRecruit[,,3,20]<-trophRecruit_NumberInteractions_Net20
assMatrixTVRecruit[,,4,20]<-antConRecruit_Duration_Net20
assMatrixTVRecruit[,,5,20]<-antConRecruit_NumberInteractions_Net20
assMatrixTVRecruit[,,6,20]<-homogRecruitNet20
assMatrixTVRecruit[,,1,21]<-WagNumRunsRecruitNet21
assMatrixTVRecruit[,,2,21]<-trophRecruit_Duration_Net21
assMatrixTVRecruit[,,3,21]<-trophRecruit_NumberInteractions_Net21
assMatrixTVRecruit[,,4,21]<-antConRecruit_Duration_Net21
assMatrixTVRecruit[,,5,21]<-antConRecruit_NumberInteractions_Net21
assMatrixTVRecruit[,,6,21]<-homogRecruitNet21
assMatrixTVRecruit[,,1,22]<-WagNumRunsRecruitNet22
assMatrixTVRecruit[,,2,22]<-trophRecruit_Duration_Net22
assMatrixTVRecruit[,,3,22]<-trophRecruit_NumberInteractions_Net22
assMatrixTVRecruit[,,4,22]<-antConRecruit_Duration_Net22
assMatrixTVRecruit[,,5,22]<-antConRecruit_NumberInteractions_Net22
assMatrixTVRecruit[,,6,22]<-homogRecruitNet22
assMatrixTVRecruit[,,1,23]<-WagNumRunsRecruitNet23
assMatrixTVRecruit[,,2,23]<-trophRecruit_Duration_Net23
assMatrixTVRecruit[,,3,23]<-trophRecruit_NumberInteractions_Net23
assMatrixTVRecruit[,,4,23]<-antConRecruit_Duration_Net23
assMatrixTVRecruit[,,5,23]<-antConRecruit_NumberInteractions_Net23
assMatrixTVRecruit[,,6,23]<-homogRecruitNet23
assMatrixTVRecruit[,,1,24]<-WagNumRunsRecruitNet24
assMatrixTVRecruit[,,2,24]<-trophRecruit_Duration_Net24
assMatrixTVRecruit[,,3,24]<-trophRecruit_NumberInteractions_Net24
assMatrixTVRecruit[,,4,24]<-antConRecruit_Duration_Net24
assMatrixTVRecruit[,,5,24]<-antConRecruit_NumberInteractions_Net24
assMatrixTVRecruit[,,6,24]<-homogRecruitNet24
assMatrixTVRecruit[,,1,25]<-WagNumRunsRecruitNet25
assMatrixTVRecruit[,,2,25]<-trophRecruit_Duration_Net25
assMatrixTVRecruit[,,3,25]<-trophRecruit_NumberInteractions_Net25
assMatrixTVRecruit[,,4,25]<-antConRecruit_Duration_Net25
assMatrixTVRecruit[,,5,25]<-antConRecruit_NumberInteractions_Net25
assMatrixTVRecruit[,,6,25]<-homogRecruitNet25
assMatrixTVRecruit[,,1,26]<-WagNumRunsRecruitNet26
assMatrixTVRecruit[,,2,26]<-trophRecruit_Duration_Net26
assMatrixTVRecruit[,,3,26]<-trophRecruit_NumberInteractions_Net26
assMatrixTVRecruit[,,4,26]<-antConRecruit_Duration_Net26
assMatrixTVRecruit[,,5,26]<-antConRecruit_NumberInteractions_Net26
assMatrixTVRecruit[,,6,26]<-homogRecruitNet26
assMatrixTVRecruit[,,1,27]<-WagNumRunsRecruitNet27
assMatrixTVRecruit[,,2,27]<-trophRecruit_Duration_Net27
assMatrixTVRecruit[,,3,27]<-trophRecruit_NumberInteractions_Net27
assMatrixTVRecruit[,,4,27]<-antConRecruit_Duration_Net27
assMatrixTVRecruit[,,5,27]<-antConRecruit_NumberInteractions_Net27
assMatrixTVRecruit[,,6,27]<-homogRecruitNet27
assMatrixTVRecruit[,,1,28]<-WagNumRunsRecruitNet28
assMatrixTVRecruit[,,2,28]<-trophRecruit_Duration_Net28
assMatrixTVRecruit[,,3,28]<-trophRecruit_NumberInteractions_Net28
assMatrixTVRecruit[,,4,28]<-antConRecruit_Duration_Net28
assMatrixTVRecruit[,,5,28]<-antConRecruit_NumberInteractions_Net28
assMatrixTVRecruit[,,6,28]<-homogRecruitNet28
assMatrixTVRecruit[,,1,29]<-WagNumRunsRecruitNet29
assMatrixTVRecruit[,,2,29]<-trophRecruit_Duration_Net29
assMatrixTVRecruit[,,3,29]<-trophRecruit_NumberInteractions_Net29
assMatrixTVRecruit[,,4,29]<-antConRecruit_Duration_Net29
assMatrixTVRecruit[,,5,29]<-antConRecruit_NumberInteractions_Net29
assMatrixTVRecruit[,,6,29]<-homogRecruitNet29
assMatrixTVRecruit[,,1,30]<-WagNumRunsRecruitNet30
assMatrixTVRecruit[,,2,30]<-trophRecruit_Duration_Net30
assMatrixTVRecruit[,,3,30]<-trophRecruit_NumberInteractions_Net30
assMatrixTVRecruit[,,4,30]<-antConRecruit_Duration_Net30
assMatrixTVRecruit[,,5,30]<-antConRecruit_NumberInteractions_Net30
assMatrixTVRecruit[,,6,30]<-homogRecruitNet30
assMatrixTVRecruit[,,1,31]<-WagNumRunsRecruitNet31
assMatrixTVRecruit[,,2,31]<-trophRecruit_Duration_Net31
assMatrixTVRecruit[,,3,31]<-trophRecruit_NumberInteractions_Net31
assMatrixTVRecruit[,,4,31]<-antConRecruit_Duration_Net31
assMatrixTVRecruit[,,5,31]<-antConRecruit_NumberInteractions_Net31
assMatrixTVRecruit[,,6,31]<-homogRecruitNet31
assMatrixTVRecruit[,,1,32]<-WagNumRunsRecruitNet32
assMatrixTVRecruit[,,2,32]<-trophRecruit_Duration_Net32
assMatrixTVRecruit[,,3,32]<-trophRecruit_NumberInteractions_Net32
assMatrixTVRecruit[,,4,32]<-antConRecruit_Duration_Net32
assMatrixTVRecruit[,,5,32]<-antConRecruit_NumberInteractions_Net32
assMatrixTVRecruit[,,6,32]<-homogRecruitNet32
assMatrixTVRecruit[,,1,33]<-WagNumRunsRecruitNet33
assMatrixTVRecruit[,,2,33]<-trophRecruit_Duration_Net33
assMatrixTVRecruit[,,3,33]<-trophRecruit_NumberInteractions_Net33
assMatrixTVRecruit[,,4,33]<-antConRecruit_Duration_Net33
assMatrixTVRecruit[,,5,33]<-antConRecruit_NumberInteractions_Net33
assMatrixTVRecruit[,,6,33]<-homogRecruitNet33

#Create index indicating which time period (i.e., cut-off) each recruitment event occurred in
assMatrixIndexRecruit=c(1,1,2,3,3,4,5,6,7,8,9,9,10,10,10,11,11,11,11,12,12,13,13,14,15,16,16,16,17,17,18,19,19,
20,21,21,21,22,22,23,24,24,25,25,25,26,27,28,28,28,29,29,30,31,32,33)

#Provide order in which individuals were recruited to FULL feeder
#These IDs correspond to an individual's position within the social network matrix
orderRecruit<-c(68,91,93,102,100,113,41,50,92,39,47,103,112,45,106,109,34,118,96,87,53,27,
115,98,94,90,88,101,49,80,95,135,44,32,37,40,60,117,110,104,111,24,97,55,46,121,70,126,
187,89,175,38,35,105,197,134)

#Indicate the colony (EMU2, EMU1, EMU3, or EMU5) each individual originated from
GroupID<-c("EMU2","EMU2","EMU2","EMU2","EMU2","EMU2","EMU2","EMU2","EMU2","EMU2","EMU2","EMU2","EMU2","EMU2","EMU2",
"EMU2","EMU2","EMU2","EMU2","EMU2","EMU2","EMU2","EMU2","EMU2","EMU2","EMU2","EMU2","EMU2","EMU2","EMU2","EMU2","EMU2",
"EMU2","EMU2","EMU2","EMU2","EMU2","EMU2","EMU2","EMU2","EMU2","EMU2","EMU2","EMU2","EMU2","EMU2","EMU2","EMU2","EMU2",
"EMU1","EMU1","EMU1","EMU1","EMU1","EMU1","EMU1","EMU1","EMU1","EMU1","EMU1","EMU1","EMU1","EMU1","EMU1","EMU1","EMU1",
"EMU1","EMU1","EMU1","EMU1","EMU1","EMU1","EMU1","EMU1","EMU1","EMU1","EMU1","EMU1","EMU1","EMU1","EMU1","EMU1","EMU1",
"EMU1","EMU1","EMU1","EMU1","EMU1","EMU1","EMU1","EMU1","EMU1","EMU1","EMU1","EMU1","EMU1","EMU1","EMU1","EMU1","EMU1",
"EMU1","EMU1","EMU1","EMU1","EMU1","EMU1","EMU1","EMU1","EMU1","EMU1","EMU1","EMU1","EMU1","EMU1","EMU1","EMU1","EMU1",
"EMU1","EMU3","EMU3","EMU3","EMU3","EMU3","EMU3","EMU3","EMU3","EMU3","EMU3","EMU3","EMU3","EMU3","EMU3","EMU3","EMU3",
"EMU3","EMU3","EMU3","EMU3","EMU3","EMU3","EMU3","EMU3","EMU3","EMU3","EMU3","EMU3","EMU3","EMU3","EMU3","EMU3","EMU3",
"EMU3","EMU3","EMU3","EMU5","EMU5","EMU5","EMU5","EMU5","EMU5","EMU5","EMU5","EMU5","EMU5","EMU5","EMU5","EMU5","EMU5",
"EMU5","EMU5","EMU5","EMU5","EMU5","EMU5","EMU5","EMU5","EMU5","EMU5","EMU5","EMU5","EMU5","EMU5","EMU5","EMU5","EMU5",
"EMU5","EMU5","EMU5","EMU5","EMU5","EMU5","EMU5","EMU5","EMU5","EMU5","EMU5","EMU5","EMU5","EMU5","EMU5")

#Create indicator variables corresponding to colony/trial ID
#Here, EMu2 is used as the baseline condition
EMu1<-matrix(data=(1*(GroupID=="EMU1")),nrow=200,ncol=56,byrow=F)
EMu3<-matrix(data=(1*(GroupID=="EMU3")),nrow=200,ncol=56,byrow=F)
EMu5<-matrix(data=(1*(GroupID=="EMU5")),nrow=200,ncol=56,byrow=F)

#Import data on number of times each recruit returned to its familiar (now-empty) feeder during the trial
#This variable is coded as a time-varying parameter that updates at the same times as the networks
#The values for potential recruits within each time period are mean-centred
NumReturns_Data<-read.csv(file="Number of return visits to familiar feeder_Recruitment diffusion.csv", header=TRUE)
NumberReturns<-matrix(data=c(c(NumReturns_Data$Event1),c(NumReturns_Data$Event2),c(NumReturns_Data$Event3),c(NumReturns_Data$Event4),c(NumReturns_Data$Event5),c(NumReturns_Data$Event6),c(NumReturns_Data$Event7),c(NumReturns_Data$Event8),c(NumReturns_Data$Event9),c(NumReturns_Data$Event10),c(NumReturns_Data$Event11),c(NumReturns_Data$Event12),c(NumReturns_Data$Event13),c(NumReturns_Data$Event14),c(NumReturns_Data$Event15),c(NumReturns_Data$Event16),c(NumReturns_Data$Event17),c(NumReturns_Data$Event18),c(NumReturns_Data$Event19),c(NumReturns_Data$Event20),c(NumReturns_Data$Event21),c(NumReturns_Data$Event22),c(NumReturns_Data$Event23),c(NumReturns_Data$Event24),c(NumReturns_Data$Event25),c(NumReturns_Data$Event26),c(NumReturns_Data$Event27),c(NumReturns_Data$Event28),c(NumReturns_Data$Event29),c(NumReturns_Data$Event30),c(NumReturns_Data$Event31),c(NumReturns_Data$Event32),c(NumReturns_Data$Event33),c(NumReturns_Data$Event34),c(NumReturns_Data$Event35),c(NumReturns_Data$Event36),c(NumReturns_Data$Event37),c(NumReturns_Data$Event38),c(NumReturns_Data$Event39),c(NumReturns_Data$Event40),c(NumReturns_Data$Event41),c(NumReturns_Data$Event42),c(NumReturns_Data$Event43),c(NumReturns_Data$Event44),c(NumReturns_Data$Event45),c(NumReturns_Data$Event46),c(NumReturns_Data$Event47),c(NumReturns_Data$Event48),c(NumReturns_Data$Event49),c(NumReturns_Data$Event50),c(NumReturns_Data$Event51),c(NumReturns_Data$Event52),c(NumReturns_Data$Event53),c(NumReturns_Data$Event54),c(NumReturns_Data$Event55),c(NumReturns_Data$Event56)), nrow=200, byrow=F)

#Create list of individual-level variables
ILVsRecruit<-c("EMu1","EMu3","EMu5","NumberReturns")

#Create label for NBDA object
label<-"RecruitAllTrials"

#Create NBDA object
#asoc_ilv allows these variables to be included as a potential influence over the asocial discovery rate
#int_ilv allows these variables to be included as a potential influence over social transmission
#demons indicates which individuals should be treated as informed at the start of the trial; i.e., those individuals that had been trained to the feeder prior to the trial
RecruitOa<-nbdaData(label=label, assMatrix=assMatrixTVRecruit, orderAcq=orderRecruit, assMatrixIndex=assMatrixIndexRecruit, 
asocialTreatment="timevarying", asoc_ilv=ILVsRecruit, int_ilv=ILVsRecruit,
demons=c(1,1,1,1,1,1,1,1,1,1,1,1,1,1,1,1,1,1,1,1,1,1,1,0,0,1,0,0,0,0,0,0,0,0,0,0,0,0,0,0,
0,1,0,0,0,0,0,0,0,0,1,1,0,1,0,1,1,1,1,0,1,1,1,1,1,0,1,0,1,0,1,1,1,1,1,1,1,1,1,0,
1,1,1,1,1,1,0,0,0,0,0,0,0,0,0,0,0,0,0,0,0,0,0,0,0,0,0,0,0,0,0,0,0,1,0,0,0,0,0,0,
0,0,0,0,1,0,0,0,0,0,0,0,0,0,0,0,0,1,1,1,1,1,1,1,1,1,1,1,1,1,1,1,1,1,1,1,1,1,1,1,
1,1,1,1,1,1,1,1,1,1,0,0,0,0,0,0,0,0,0,0,0,0,0,0,0,0,0,0,0,0,0,1,1,1,1,0,0,0,0,0))

#Specify the set of candidate models; each row corresponds to a unique model
#The number of possible parameters are equal to the number of networks + number of asoc_ilv's + number of int_ilv's
#A value of zero indicates that that particular variable is not included within that particular model
#In some models, s for the antennal contact and trophallaxis networks were constrained to be equal; this is done by setting their values equal to one another in the constraintsVect

constraintsVectRecruit<-rbind(
c(1,2,0,3,0,0,4,5,6,7,8,9,10,11),
c(1,2,0,3,0,0,4,5,6,7,8,9,10,0),
c(1,2,0,3,0,0,4,5,6,7,0,0,0,8),
c(1,2,0,3,0,0,4,5,6,0,7,8,9,10),
c(1,2,0,3,0,0,0,0,0,4,5,6,7,8),
c(1,2,0,3,0,0,4,5,6,7,0,0,0,0),
c(1,2,0,3,0,0,4,5,6,0,7,8,9,0),
c(1,2,0,3,0,0,4,5,6,0,0,0,0,7),
c(1,2,0,3,0,0,0,0,0,4,5,6,7,0),
c(1,2,0,3,0,0,0,0,0,4,0,0,0,5),
c(1,2,0,3,0,0,0,0,0,0,4,5,6,7),
c(1,2,0,3,0,0,4,5,6,0,0,0,0,0),
c(1,2,0,3,0,0,0,0,0,4,0,0,0,0),
c(1,2,0,3,0,0,0,0,0,0,4,5,6,0),
c(1,2,0,3,0,0,0,0,0,0,0,0,0,4),
c(1,2,0,3,0,0,0,0,0,0,0,0,0,0),

c(1,0,2,3,0,0,4,5,6,7,8,9,10,11),
c(1,0,2,3,0,0,4,5,6,7,8,9,10,0),
c(1,0,2,3,0,0,4,5,6,7,0,0,0,8),
c(1,0,2,3,0,0,4,5,6,0,7,8,9,10),
c(1,0,2,3,0,0,0,0,0,4,5,6,7,8),
c(1,0,2,3,0,0,4,5,6,7,0,0,0,0),
c(1,0,2,3,0,0,4,5,6,0,7,8,9,0),
c(1,0,2,3,0,0,4,5,6,0,0,0,0,7),
c(1,0,2,3,0,0,0,0,0,4,5,6,7,0),
c(1,0,2,3,0,0,0,0,0,4,0,0,0,5),
c(1,0,2,3,0,0,0,0,0,0,4,5,6,7),
c(1,0,2,3,0,0,4,5,6,0,0,0,0,0),
c(1,0,2,3,0,0,0,0,0,4,0,0,0,0),
c(1,0,2,3,0,0,0,0,0,0,4,5,6,0),
c(1,0,2,3,0,0,0,0,0,0,0,0,0,4),
c(1,0,2,3,0,0,0,0,0,0,0,0,0,0),

c(1,2,0,0,3,0,4,5,6,7,8,9,10,11),
c(1,2,0,0,3,0,4,5,6,7,8,9,10,0),
c(1,2,0,0,3,0,4,5,6,7,0,0,0,8),
c(1,2,0,0,3,0,4,5,6,0,7,8,9,10),
c(1,2,0,0,3,0,0,0,0,4,5,6,7,8),
c(1,2,0,0,3,0,4,5,6,7,0,0,0,0),
c(1,2,0,0,3,0,4,5,6,0,7,8,9,0),
c(1,2,0,0,3,0,4,5,6,0,0,0,0,7),
c(1,2,0,0,3,0,0,0,0,4,5,6,7,0),
c(1,2,0,0,3,0,0,0,0,4,0,0,0,5),
c(1,2,0,0,3,0,0,0,0,0,4,5,6,7),
c(1,2,0,0,3,0,4,5,6,0,0,0,0,0),
c(1,2,0,0,3,0,0,0,0,4,0,0,0,0),
c(1,2,0,0,3,0,0,0,0,0,4,5,6,0),
c(1,2,0,0,3,0,0,0,0,0,0,0,0,4),
c(1,2,0,0,3,0,0,0,0,0,0,0,0,0),

c(1,0,2,0,3,0,4,5,6,7,8,9,10,11),
c(1,0,2,0,3,0,4,5,6,7,8,9,10,0),
c(1,0,2,0,3,0,4,5,6,7,0,0,0,8),
c(1,0,2,0,3,0,4,5,6,0,7,8,9,10),
c(1,0,2,0,3,0,0,0,0,4,5,6,7,8),
c(1,0,2,0,3,0,4,5,6,7,0,0,0,0),
c(1,0,2,0,3,0,4,5,6,0,7,8,9,0),
c(1,0,2,0,3,0,4,5,6,0,0,0,0,7),
c(1,0,2,0,3,0,0,0,0,4,5,6,7,0),
c(1,0,2,0,3,0,0,0,0,4,0,0,0,5),
c(1,0,2,0,3,0,0,0,0,0,4,5,6,7),
c(1,0,2,0,3,0,4,5,6,0,0,0,0,0),
c(1,0,2,0,3,0,0,0,0,4,0,0,0,0),
c(1,0,2,0,3,0,0,0,0,0,4,5,6,0),
c(1,0,2,0,3,0,0,0,0,0,0,0,0,4),
c(1,0,2,0,3,0,0,0,0,0,0,0,0,0),

c(1,2,0,0,0,0,3,4,5,6,7,8,9,10),
c(1,2,0,0,0,0,3,4,5,6,7,8,9,0),
c(1,2,0,0,0,0,3,4,5,6,0,0,0,7),
c(1,2,0,0,0,0,3,4,5,0,6,7,8,9),
c(1,2,0,0,0,0,0,0,0,3,4,5,6,7),
c(1,2,0,0,0,0,3,4,5,6,0,0,0,0),
c(1,2,0,0,0,0,3,4,5,0,6,7,8,0),
c(1,2,0,0,0,0,3,4,5,0,0,0,0,6),
c(1,2,0,0,0,0,0,0,0,3,4,5,6,0),
c(1,2,0,0,0,0,0,0,0,3,0,0,0,4),
c(1,2,0,0,0,0,0,0,0,0,3,4,5,6),
c(1,2,0,0,0,0,3,4,5,0,0,0,0,0),
c(1,2,0,0,0,0,0,0,0,3,0,0,0,0),
c(1,2,0,0,0,0,0,0,0,0,3,4,5,0),
c(1,2,0,0,0,0,0,0,0,0,0,0,0,3),
c(1,2,0,0,0,0,0,0,0,0,0,0,0,0),

c(1,0,2,0,0,0,3,4,5,6,7,8,9,10),
c(1,0,2,0,0,0,3,4,5,6,7,8,9,0),
c(1,0,2,0,0,0,3,4,5,6,0,0,0,7),
c(1,0,2,0,0,0,3,4,5,0,6,7,8,9),
c(1,0,2,0,0,0,0,0,0,3,4,5,6,7),
c(1,0,2,0,0,0,3,4,5,6,0,0,0,0),
c(1,0,2,0,0,0,3,4,5,0,6,7,8,0),
c(1,0,2,0,0,0,3,4,5,0,0,0,0,6),
c(1,0,2,0,0,0,0,0,0,3,4,5,6,0),
c(1,0,2,0,0,0,0,0,0,3,0,0,0,4),
c(1,0,2,0,0,0,0,0,0,0,3,4,5,6),
c(1,0,2,0,0,0,3,4,5,0,0,0,0,0),
c(1,0,2,0,0,0,0,0,0,3,0,0,0,0),
c(1,0,2,0,0,0,0,0,0,0,3,4,5,0),
c(1,0,2,0,0,0,0,0,0,0,0,0,0,3),
c(1,0,2,0,0,0,0,0,0,0,0,0,0,0),

c(1,0,0,2,0,0,3,4,5,6,7,8,9,10),
c(1,0,0,2,0,0,3,4,5,6,7,8,9,0),
c(1,0,0,2,0,0,3,4,5,6,0,0,0,7),
c(1,0,0,2,0,0,3,4,5,0,6,7,8,9),
c(1,0,0,2,0,0,0,0,0,3,4,5,6,7),
c(1,0,0,2,0,0,3,4,5,6,0,0,0,0),
c(1,0,0,2,0,0,3,4,5,0,6,7,8,0),
c(1,0,0,2,0,0,3,4,5,0,0,0,0,6),
c(1,0,0,2,0,0,0,0,0,3,4,5,6,0),
c(1,0,0,2,0,0,0,0,0,3,0,0,0,4),
c(1,0,0,2,0,0,0,0,0,0,3,4,5,6),
c(1,0,0,2,0,0,3,4,5,0,0,0,0,0),
c(1,0,0,2,0,0,0,0,0,3,0,0,0,0),
c(1,0,0,2,0,0,0,0,0,0,3,4,5,0),
c(1,0,0,2,0,0,0,0,0,0,0,0,0,3),
c(1,0,0,2,0,0,0,0,0,0,0,0,0,0),

c(1,0,0,0,2,0,3,4,5,6,7,8,9,10),
c(1,0,0,0,2,0,3,4,5,6,7,8,9,0),
c(1,0,0,0,2,0,3,4,5,6,0,0,0,7),
c(1,0,0,0,2,0,3,4,5,0,6,7,8,9),
c(1,0,0,0,2,0,0,0,0,3,4,5,6,7),
c(1,0,0,0,2,0,3,4,5,6,0,0,0,0),
c(1,0,0,0,2,0,3,4,5,0,6,7,8,0),
c(1,0,0,0,2,0,3,4,5,0,0,0,0,6),
c(1,0,0,0,2,0,0,0,0,3,4,5,6,0),
c(1,0,0,0,2,0,0,0,0,3,0,0,0,4),
c(1,0,0,0,2,0,0,0,0,0,3,4,5,6),
c(1,0,0,0,2,0,3,4,5,0,0,0,0,0),
c(1,0,0,0,2,0,0,0,0,3,0,0,0,0),
c(1,0,0,0,2,0,0,0,0,0,3,4,5,0),
c(1,0,0,0,2,0,0,0,0,0,0,0,0,3),
c(1,0,0,0,2,0,0,0,0,0,0,0,0,0),

c(0,1,0,2,0,0,3,4,5,6,7,8,9,10),
c(0,1,0,2,0,0,3,4,5,6,7,8,9,0),
c(0,1,0,2,0,0,3,4,5,6,0,0,0,7),
c(0,1,0,2,0,0,3,4,5,0,6,7,8,9),
c(0,1,0,2,0,0,0,0,0,3,4,5,6,7),
c(0,1,0,2,0,0,3,4,5,6,0,0,0,0),
c(0,1,0,2,0,0,3,4,5,0,6,7,8,0),
c(0,1,0,2,0,0,3,4,5,0,0,0,0,6),
c(0,1,0,2,0,0,0,0,0,3,4,5,6,0),
c(0,1,0,2,0,0,0,0,0,3,0,0,0,4),
c(0,1,0,2,0,0,0,0,0,0,3,4,5,6),
c(0,1,0,2,0,0,3,4,5,0,0,0,0,0),
c(0,1,0,2,0,0,0,0,0,3,0,0,0,0),
c(0,1,0,2,0,0,0,0,0,0,3,4,5,0),
c(0,1,0,2,0,0,0,0,0,0,0,0,0,3),
c(0,1,0,2,0,0,0,0,0,0,0,0,0,0),

c(0,0,1,2,0,0,3,4,5,6,7,8,9,10),
c(0,0,1,2,0,0,3,4,5,6,7,8,9,0),
c(0,0,1,2,0,0,3,4,5,6,0,0,0,7),
c(0,0,1,2,0,0,3,4,5,0,6,7,8,9),
c(0,0,1,2,0,0,0,0,0,3,4,5,6,7),
c(0,0,1,2,0,0,3,4,5,6,0,0,0,0),
c(0,0,1,2,0,0,3,4,5,0,6,7,8,0),
c(0,0,1,2,0,0,3,4,5,0,0,0,0,6),
c(0,0,1,2,0,0,0,0,0,3,4,5,6,0),
c(0,0,1,2,0,0,0,0,0,3,0,0,0,4),
c(0,0,1,2,0,0,0,0,0,0,3,4,5,6),
c(0,0,1,2,0,0,3,4,5,0,0,0,0,0),
c(0,0,1,2,0,0,0,0,0,3,0,0,0,0),
c(0,0,1,2,0,0,0,0,0,0,3,4,5,0),
c(0,0,1,2,0,0,0,0,0,0,0,0,0,3),
c(0,0,1,2,0,0,0,0,0,0,0,0,0,0),

c(0,1,0,0,2,0,3,4,5,6,7,8,9,10),
c(0,1,0,0,2,0,3,4,5,6,7,8,9,0),
c(0,1,0,0,2,0,3,4,5,6,0,0,0,7),
c(0,1,0,0,2,0,3,4,5,0,6,7,8,9),
c(0,1,0,0,2,0,0,0,0,3,4,5,6,7),
c(0,1,0,0,2,0,3,4,5,6,0,0,0,0),
c(0,1,0,0,2,0,3,4,5,0,6,7,8,0),
c(0,1,0,0,2,0,3,4,5,0,0,0,0,6),
c(0,1,0,0,2,0,0,0,0,3,4,5,6,0),
c(0,1,0,0,2,0,0,0,0,3,0,0,0,4),
c(0,1,0,0,2,0,0,0,0,0,3,4,5,6),
c(0,1,0,0,2,0,3,4,5,0,0,0,0,0),
c(0,1,0,0,2,0,0,0,0,3,0,0,0,0),
c(0,1,0,0,2,0,0,0,0,0,3,4,5,0),
c(0,1,0,0,2,0,0,0,0,0,0,0,0,3),
c(0,1,0,0,2,0,0,0,0,0,0,0,0,0),

c(0,0,1,0,2,0,3,4,5,6,7,8,9,10),
c(0,0,1,0,2,0,3,4,5,6,7,8,9,0),
c(0,0,1,0,2,0,3,4,5,6,0,0,0,7),
c(0,0,1,0,2,0,3,4,5,0,6,7,8,9),
c(0,0,1,0,2,0,0,0,0,3,4,5,6,7),
c(0,0,1,0,2,0,3,4,5,6,0,0,0,0),
c(0,0,1,0,2,0,3,4,5,0,6,7,8,0),
c(0,0,1,0,2,0,3,4,5,0,0,0,0,6),
c(0,0,1,0,2,0,0,0,0,3,4,5,6,0),
c(0,0,1,0,2,0,0,0,0,3,0,0,0,4),
c(0,0,1,0,2,0,0,0,0,0,3,4,5,6),
c(0,0,1,0,2,0,3,4,5,0,0,0,0,0),
c(0,0,1,0,2,0,0,0,0,3,0,0,0,0),
c(0,0,1,0,2,0,0,0,0,0,3,4,5,0),
c(0,0,1,0,2,0,0,0,0,0,0,0,0,3),
c(0,0,1,0,2,0,0,0,0,0,0,0,0,0),

c(1,2,0,2,0,0,3,4,5,6,7,8,9,10),
c(1,2,0,2,0,0,3,4,5,6,7,8,9,0),
c(1,2,0,2,0,0,3,4,5,6,0,0,0,7),
c(1,2,0,2,0,0,3,4,5,0,6,7,8,9),
c(1,2,0,2,0,0,0,0,0,3,4,5,6,7),
c(1,2,0,2,0,0,3,4,5,6,0,0,0,0),
c(1,2,0,2,0,0,3,4,5,0,6,7,8,0),
c(1,2,0,2,0,0,3,4,5,0,0,0,0,6),
c(1,2,0,2,0,0,0,0,0,3,4,5,6,0),
c(1,2,0,2,0,0,0,0,0,3,0,0,0,4),
c(1,2,0,2,0,0,0,0,0,0,3,4,5,6),
c(1,2,0,2,0,0,3,4,5,0,0,0,0,0),
c(1,2,0,2,0,0,0,0,0,3,0,0,0,0),
c(1,2,0,2,0,0,0,0,0,0,3,4,5,0),
c(1,2,0,2,0,0,0,0,0,0,0,0,0,3),
c(1,2,0,2,0,0,0,0,0,0,0,0,0,0),

c(1,2,0,0,2,0,3,4,5,6,7,8,9,10),
c(1,2,0,0,2,0,3,4,5,6,7,8,9,0),
c(1,2,0,0,2,0,3,4,5,6,0,0,0,7),
c(1,2,0,0,2,0,3,4,5,0,6,7,8,9),
c(1,2,0,0,2,0,0,0,0,3,4,5,6,7),
c(1,2,0,0,2,0,3,4,5,6,0,0,0,0),
c(1,2,0,0,2,0,3,4,5,0,6,7,8,0),
c(1,2,0,0,2,0,3,4,5,0,0,0,0,6),
c(1,2,0,0,2,0,0,0,0,3,4,5,6,0),
c(1,2,0,0,2,0,0,0,0,3,0,0,0,4),
c(1,2,0,0,2,0,0,0,0,0,3,4,5,6),
c(1,2,0,0,2,0,3,4,5,0,0,0,0,0),
c(1,2,0,0,2,0,0,0,0,3,0,0,0,0),
c(1,2,0,0,2,0,0,0,0,0,3,4,5,0),
c(1,2,0,0,2,0,0,0,0,0,0,0,0,3),
c(1,2,0,0,2,0,0,0,0,0,0,0,0,0),

c(1,0,2,2,0,0,3,4,5,6,7,8,9,10),
c(1,0,2,2,0,0,3,4,5,6,7,8,9,0),
c(1,0,2,2,0,0,3,4,5,6,0,0,0,7),
c(1,0,2,2,0,0,3,4,5,0,6,7,8,9),
c(1,0,2,2,0,0,0,0,0,3,4,5,6,7),
c(1,0,2,2,0,0,3,4,5,6,0,0,0,0),
c(1,0,2,2,0,0,3,4,5,0,6,7,8,0),
c(1,0,2,2,0,0,3,4,5,0,0,0,0,6),
c(1,0,2,2,0,0,0,0,0,3,4,5,6,0),
c(1,0,2,2,0,0,0,0,0,3,0,0,0,4),
c(1,0,2,2,0,0,0,0,0,0,3,4,5,6),
c(1,0,2,2,0,0,3,4,5,0,0,0,0,0),
c(1,0,2,2,0,0,0,0,0,3,0,0,0,0),
c(1,0,2,2,0,0,0,0,0,0,3,4,5,0),
c(1,0,2,2,0,0,0,0,0,0,0,0,0,3),
c(1,0,2,2,0,0,0,0,0,0,0,0,0,0),

c(1,0,2,0,2,0,3,4,5,6,7,8,9,10),
c(1,0,2,0,2,0,3,4,5,6,7,8,9,0),
c(1,0,2,0,2,0,3,4,5,6,0,0,0,7),
c(1,0,2,0,2,0,3,4,5,0,6,7,8,9),
c(1,0,2,0,2,0,0,0,0,3,4,5,6,7),
c(1,0,2,0,2,0,3,4,5,6,0,0,0,0),
c(1,0,2,0,2,0,3,4,5,0,6,7,8,0),
c(1,0,2,0,2,0,3,4,5,0,0,0,0,6),
c(1,0,2,0,2,0,0,0,0,3,4,5,6,0),
c(1,0,2,0,2,0,0,0,0,3,0,0,0,4),
c(1,0,2,0,2,0,0,0,0,0,3,4,5,6),
c(1,0,2,0,2,0,3,4,5,0,0,0,0,0),
c(1,0,2,0,2,0,0,0,0,3,0,0,0,0),
c(1,0,2,0,2,0,0,0,0,0,3,4,5,0),
c(1,0,2,0,2,0,0,0,0,0,0,0,0,3),
c(1,0,2,0,2,0,0,0,0,0,0,0,0,0),

c(0,1,0,1,0,0,2,3,4,5,6,7,8,9),
c(0,1,0,1,0,0,2,3,4,5,6,7,8,0),
c(0,1,0,1,0,0,2,3,4,5,0,0,0,6),
c(0,1,0,1,0,0,2,3,4,0,5,6,7,8),
c(0,1,0,1,0,0,0,0,0,2,3,4,5,6),
c(0,1,0,1,0,0,2,3,4,5,0,0,0,0),
c(0,1,0,1,0,0,2,3,4,0,5,6,7,0),
c(0,1,0,1,0,0,2,3,4,0,0,0,0,5),
c(0,1,0,1,0,0,0,0,0,2,3,4,5,0),
c(0,1,0,1,0,0,0,0,0,2,0,0,0,3),
c(0,1,0,1,0,0,0,0,0,0,2,3,4,5),
c(0,1,0,1,0,0,2,3,4,0,0,0,0,0),
c(0,1,0,1,0,0,0,0,0,2,0,0,0,0),
c(0,1,0,1,0,0,0,0,0,0,2,3,4,0),
c(0,1,0,1,0,0,0,0,0,0,0,0,0,2),
c(0,1,0,1,0,0,0,0,0,0,0,0,0,0),

c(0,0,1,1,0,0,2,3,4,5,6,7,8,9),
c(0,0,1,1,0,0,2,3,4,5,6,7,8,0),
c(0,0,1,1,0,0,2,3,4,5,0,0,0,6),
c(0,0,1,1,0,0,2,3,4,0,5,6,7,8),
c(0,0,1,1,0,0,0,0,0,2,3,4,5,6),
c(0,0,1,1,0,0,2,3,4,5,0,0,0,0),
c(0,0,1,1,0,0,2,3,4,0,5,6,7,0),
c(0,0,1,1,0,0,2,3,4,0,0,0,0,5),
c(0,0,1,1,0,0,0,0,0,2,3,4,5,0),
c(0,0,1,1,0,0,0,0,0,2,0,0,0,3),
c(0,0,1,1,0,0,0,0,0,0,2,3,4,5),
c(0,0,1,1,0,0,2,3,4,0,0,0,0,0),
c(0,0,1,1,0,0,0,0,0,2,0,0,0,0),
c(0,0,1,1,0,0,0,0,0,0,2,3,4,0),
c(0,0,1,1,0,0,0,0,0,0,0,0,0,2),
c(0,0,1,1,0,0,0,0,0,0,0,0,0,0),

c(0,1,0,0,1,0,2,3,4,5,6,7,8,9),
c(0,1,0,0,1,0,2,3,4,5,6,7,8,0),
c(0,1,0,0,1,0,2,3,4,5,0,0,0,6),
c(0,1,0,0,1,0,2,3,4,0,5,6,7,8),
c(0,1,0,0,1,0,0,0,0,2,3,4,5,6),
c(0,1,0,0,1,0,2,3,4,5,0,0,0,0),
c(0,1,0,0,1,0,2,3,4,0,5,6,7,0),
c(0,1,0,0,1,0,2,3,4,0,0,0,0,5),
c(0,1,0,0,1,0,0,0,0,2,3,4,5,0),
c(0,1,0,0,1,0,0,0,0,2,0,0,0,3),
c(0,1,0,0,1,0,0,0,0,0,2,3,4,5),
c(0,1,0,0,1,0,2,3,4,0,0,0,0,0),
c(0,1,0,0,1,0,0,0,0,2,0,0,0,0),
c(0,1,0,0,1,0,0,0,0,0,2,3,4,0),
c(0,1,0,0,1,0,0,0,0,0,0,0,0,2),
c(0,1,0,0,1,0,0,0,0,0,0,0,0,0),

c(0,0,1,0,1,0,2,3,4,5,6,7,8,9),
c(0,0,1,0,1,0,2,3,4,5,6,7,8,0),
c(0,0,1,0,1,0,2,3,4,5,0,0,0,6),
c(0,0,1,0,1,0,2,3,4,0,5,6,7,8),
c(0,0,1,0,1,0,0,0,0,2,3,4,5,6),
c(0,0,1,0,1,0,2,3,4,5,0,0,0,0),
c(0,0,1,0,1,0,2,3,4,0,5,6,7,0),
c(0,0,1,0,1,0,2,3,4,0,0,0,0,5),
c(0,0,1,0,1,0,0,0,0,2,3,4,5,0),
c(0,0,1,0,1,0,0,0,0,2,0,0,0,3),
c(0,0,1,0,1,0,0,0,0,0,2,3,4,5),
c(0,0,1,0,1,0,2,3,4,0,0,0,0,0),
c(0,0,1,0,1,0,0,0,0,2,0,0,0,0),
c(0,0,1,0,1,0,0,0,0,0,2,3,4,0),
c(0,0,1,0,1,0,0,0,0,0,0,0,0,2),
c(0,0,1,0,1,0,0,0,0,0,0,0,0,0),

c(1,0,0,0,0,0,2,3,4,5,6,7,8,9),
c(1,0,0,0,0,0,2,3,4,5,6,7,8,0),
c(1,0,0,0,0,0,2,3,4,5,0,0,0,6),
c(1,0,0,0,0,0,2,3,4,0,5,6,7,8),
c(1,0,0,0,0,0,0,0,0,2,3,4,5,6),
c(1,0,0,0,0,0,2,3,4,5,0,0,0,0),
c(1,0,0,0,0,0,2,3,4,0,5,6,7,0),
c(1,0,0,0,0,0,2,3,4,0,0,0,0,5),
c(1,0,0,0,0,0,0,0,0,2,3,4,5,0),
c(1,0,0,0,0,0,0,0,0,2,0,0,0,3),
c(1,0,0,0,0,0,0,0,0,0,2,3,4,5),
c(1,0,0,0,0,0,2,3,4,0,0,0,0,0),
c(1,0,0,0,0,0,0,0,0,2,0,0,0,0),
c(1,0,0,0,0,0,0,0,0,0,2,3,4,0),
c(1,0,0,0,0,0,0,0,0,0,0,0,0,2),
c(1,0,0,0,0,0,0,0,0,0,0,0,0,0),

c(0,1,0,0,0,0,2,3,4,5,6,7,8,9),
c(0,1,0,0,0,0,2,3,4,5,6,7,8,0),
c(0,1,0,0,0,0,2,3,4,5,0,0,0,6),
c(0,1,0,0,0,0,2,3,4,0,5,6,7,8),
c(0,1,0,0,0,0,0,0,0,2,3,4,5,6),
c(0,1,0,0,0,0,2,3,4,5,0,0,0,0),
c(0,1,0,0,0,0,2,3,4,0,5,6,7,0),
c(0,1,0,0,0,0,2,3,4,0,0,0,0,5),
c(0,1,0,0,0,0,0,0,0,2,3,4,5,0),
c(0,1,0,0,0,0,0,0,0,2,0,0,0,3),
c(0,1,0,0,0,0,0,0,0,0,2,3,4,5),
c(0,1,0,0,0,0,2,3,4,0,0,0,0,0),
c(0,1,0,0,0,0,0,0,0,2,0,0,0,0),
c(0,1,0,0,0,0,0,0,0,0,2,3,4,0),
c(0,1,0,0,0,0,0,0,0,0,0,0,0,2),
c(0,1,0,0,0,0,0,0,0,0,0,0,0,0),

c(0,0,1,0,0,0,2,3,4,5,6,7,8,9),
c(0,0,1,0,0,0,2,3,4,5,6,7,8,0),
c(0,0,1,0,0,0,2,3,4,5,0,0,0,6),
c(0,0,1,0,0,0,2,3,4,0,5,6,7,8),
c(0,0,1,0,0,0,0,0,0,2,3,4,5,6),
c(0,0,1,0,0,0,2,3,4,5,0,0,0,0),
c(0,0,1,0,0,0,2,3,4,0,5,6,7,0),
c(0,0,1,0,0,0,2,3,4,0,0,0,0,5),
c(0,0,1,0,0,0,0,0,0,2,3,4,5,0),
c(0,0,1,0,0,0,0,0,0,2,0,0,0,3),
c(0,0,1,0,0,0,0,0,0,0,2,3,4,5),
c(0,0,1,0,0,0,2,3,4,0,0,0,0,0),
c(0,0,1,0,0,0,0,0,0,2,0,0,0,0),
c(0,0,1,0,0,0,0,0,0,0,2,3,4,0),
c(0,0,1,0,0,0,0,0,0,0,0,0,0,2),
c(0,0,1,0,0,0,0,0,0,0,0,0,0,0),

c(0,0,0,1,0,0,2,3,4,5,6,7,8,9),
c(0,0,0,1,0,0,2,3,4,5,6,7,8,0),
c(0,0,0,1,0,0,2,3,4,5,0,0,0,6),
c(0,0,0,1,0,0,2,3,4,0,5,6,7,8),
c(0,0,0,1,0,0,0,0,0,2,3,4,5,6),
c(0,0,0,1,0,0,2,3,4,5,0,0,0,0),
c(0,0,0,1,0,0,2,3,4,0,5,6,7,0),
c(0,0,0,1,0,0,2,3,4,0,0,0,0,5),
c(0,0,0,1,0,0,0,0,0,2,3,4,5,0),
c(0,0,0,1,0,0,0,0,0,2,0,0,0,3),
c(0,0,0,1,0,0,0,0,0,0,2,3,4,5),
c(0,0,0,1,0,0,2,3,4,0,0,0,0,0),
c(0,0,0,1,0,0,0,0,0,2,0,0,0,0),
c(0,0,0,1,0,0,0,0,0,0,2,3,4,0),
c(0,0,0,1,0,0,0,0,0,0,0,0,0,2),
c(0,0,0,1,0,0,0,0,0,0,0,0,0,0),

c(0,0,0,0,1,0,2,3,4,5,6,7,8,9),
c(0,0,0,0,1,0,2,3,4,5,6,7,8,0),
c(0,0,0,0,1,0,2,3,4,5,0,0,0,6),
c(0,0,0,0,1,0,2,3,4,0,5,6,7,8),
c(0,0,0,0,1,0,0,0,0,2,3,4,5,6),
c(0,0,0,0,1,0,2,3,4,5,0,0,0,0),
c(0,0,0,0,1,0,2,3,4,0,5,6,7,0),
c(0,0,0,0,1,0,2,3,4,0,0,0,0,5),
c(0,0,0,0,1,0,0,0,0,2,3,4,5,0),
c(0,0,0,0,1,0,0,0,0,2,0,0,0,3),
c(0,0,0,0,1,0,0,0,0,0,2,3,4,5),
c(0,0,0,0,1,0,2,3,4,0,0,0,0,0),
c(0,0,0,0,1,0,0,0,0,2,0,0,0,0),
c(0,0,0,0,1,0,0,0,0,0,2,3,4,0),
c(0,0,0,0,1,0,0,0,0,0,0,0,0,2),
c(0,0,0,0,1,0,0,0,0,0,0,0,0,0),

c(0,0,0,0,0,1,2,3,4,5,6,7,8,9),
c(0,0,0,0,0,1,2,3,4,5,6,7,8,0),
c(0,0,0,0,0,1,2,3,4,5,0,0,0,6),
c(0,0,0,0,0,1,2,3,4,0,5,6,7,8),
c(0,0,0,0,0,1,0,0,0,2,3,4,5,6),
c(0,0,0,0,0,1,2,3,4,5,0,0,0,0),
c(0,0,0,0,0,1,2,3,4,0,5,6,7,0),
c(0,0,0,0,0,1,2,3,4,0,0,0,0,5),
c(0,0,0,0,0,1,0,0,0,2,3,4,5,0),
c(0,0,0,0,0,1,0,0,0,2,0,0,0,3),
c(0,0,0,0,0,1,0,0,0,0,2,3,4,5),
c(0,0,0,0,0,1,2,3,4,0,0,0,0,0),
c(0,0,0,0,0,1,0,0,0,2,0,0,0,0),
c(0,0,0,0,0,1,0,0,0,0,2,3,4,0),
c(0,0,0,0,0,1,0,0,0,0,0,0,0,2),
c(0,0,0,0,0,1,0,0,0,0,0,0,0,0),

c(0,0,0,0,0,0,1,2,3,4,0,0,0,0),
c(0,0,0,0,0,0,1,2,3,0,0,0,0,0),
c(0,0,0,0,0,0,0,0,0,1,0,0,0,0),
c(0,0,0,0,0,0,0,0,0,0,0,0,0,0))

#Indicate whether each of the above models includes a social transmission component ("social") or not ("asocial")
typeVectRecruit<-c(rep("social",416),rep("asocial",4))

#Run all possible models
tableRecruit<-oadaAICtable(RecruitOa, constraintsVectRecruit, typeVectRecruit, iterations=10000)

#Get summed Akaike weights for each parameter
variableSupport(tableRecruit)

#Check total support for models that allow for only asocial discovery
typeSupport(tableRecruit)

#Create the set of models used for model-averaging
#This set excludes models that include the trophallaxis (number of interactions), antennal contact (duration), and homogeneneous networks
#Models that failed to converge are also removed (signified by #)

constraintsVectRecruitMA<-rbind(
#c(1,2,0,0,3,0,4,5,6,7,8,9,10,11),
#c(1,2,0,0,3,0,4,5,6,7,8,9,10,0),
#c(1,2,0,0,3,0,4,5,6,7,0,0,0,8),
#c(1,2,0,0,3,0,4,5,6,0,7,8,9,10),
c(1,2,0,0,3,0,0,0,0,4,5,6,7,8),
#c(1,2,0,0,3,0,4,5,6,7,0,0,0,0),
#c(1,2,0,0,3,0,4,5,6,0,7,8,9,0),
#c(1,2,0,0,3,0,4,5,6,0,0,0,0,7),
c(1,2,0,0,3,0,0,0,0,4,5,6,7,0),
c(1,2,0,0,3,0,0,0,0,4,0,0,0,5),
c(1,2,0,0,3,0,0,0,0,0,4,5,6,7),
#c(1,2,0,0,3,0,4,5,6,0,0,0,0,0),
c(1,2,0,0,3,0,0,0,0,4,0,0,0,0),
c(1,2,0,0,3,0,0,0,0,0,4,5,6,0),
c(1,2,0,0,3,0,0,0,0,0,0,0,0,4),
c(1,2,0,0,3,0,0,0,0,0,0,0,0,0),

#c(1,2,0,0,0,0,3,4,5,6,7,8,9,10),
#c(1,2,0,0,0,0,3,4,5,6,7,8,9,0),
#c(1,2,0,0,0,0,3,4,5,6,0,0,0,7),
#c(1,2,0,0,0,0,3,4,5,0,6,7,8,9),
c(1,2,0,0,0,0,0,0,0,3,4,5,6,7),
#c(1,2,0,0,0,0,3,4,5,6,0,0,0,0),
#c(1,2,0,0,0,0,3,4,5,0,6,7,8,0),
#c(1,2,0,0,0,0,3,4,5,0,0,0,0,6),
c(1,2,0,0,0,0,0,0,0,3,4,5,6,0),
c(1,2,0,0,0,0,0,0,0,3,0,0,0,4),
c(1,2,0,0,0,0,0,0,0,0,3,4,5,6),
#c(1,2,0,0,0,0,3,4,5,0,0,0,0,0),
c(1,2,0,0,0,0,0,0,0,3,0,0,0,0),
c(1,2,0,0,0,0,0,0,0,0,3,4,5,0),
c(1,2,0,0,0,0,0,0,0,0,0,0,0,3),
c(1,2,0,0,0,0,0,0,0,0,0,0,0,0),

#c(1,0,0,0,2,0,3,4,5,6,7,8,9,10),
#c(1,0,0,0,2,0,3,4,5,6,7,8,9,0),
#c(1,0,0,0,2,0,3,4,5,6,0,0,0,7),
#c(1,0,0,0,2,0,3,4,5,0,6,7,8,9),
c(1,0,0,0,2,0,0,0,0,3,4,5,6,7),
#c(1,0,0,0,2,0,3,4,5,6,0,0,0,0),
#c(1,0,0,0,2,0,3,4,5,0,6,7,8,0),
#c(1,0,0,0,2,0,3,4,5,0,0,0,0,6),
c(1,0,0,0,2,0,0,0,0,3,4,5,6,0),
c(1,0,0,0,2,0,0,0,0,3,0,0,0,4),
c(1,0,0,0,2,0,0,0,0,0,3,4,5,6),
#c(1,0,0,0,2,0,3,4,5,0,0,0,0,0),
c(1,0,0,0,2,0,0,0,0,3,0,0,0,0),
c(1,0,0,0,2,0,0,0,0,0,3,4,5,0),
c(1,0,0,0,2,0,0,0,0,0,0,0,0,3),
c(1,0,0,0,2,0,0,0,0,0,0,0,0,0),

#c(0,1,0,0,2,0,3,4,5,6,7,8,9,10),
c(0,1,0,0,2,0,3,4,5,6,7,8,9,0),
c(0,1,0,0,2,0,3,4,5,6,0,0,0,7),
#c(0,1,0,0,2,0,3,4,5,0,6,7,8,9),
#c(0,1,0,0,2,0,0,0,0,3,4,5,6,7),
c(0,1,0,0,2,0,3,4,5,6,0,0,0,0),
#c(0,1,0,0,2,0,3,4,5,0,6,7,8,0),
c(0,1,0,0,2,0,3,4,5,0,0,0,0,6),
#c(0,1,0,0,2,0,0,0,0,3,4,5,6,0),
#c(0,1,0,0,2,0,0,0,0,3,0,0,0,4),
c(0,1,0,0,2,0,0,0,0,0,3,4,5,6),
c(0,1,0,0,2,0,3,4,5,0,0,0,0,0),
c(0,1,0,0,2,0,0,0,0,3,0,0,0,0),
c(0,1,0,0,2,0,0,0,0,0,3,4,5,0),
c(0,1,0,0,2,0,0,0,0,0,0,0,0,3),
c(0,1,0,0,2,0,0,0,0,0,0,0,0,0),

#c(1,2,0,0,2,0,3,4,5,6,7,8,9,10),
#c(1,2,0,0,2,0,3,4,5,6,7,8,9,0),
#c(1,2,0,0,2,0,3,4,5,6,0,0,0,7),
#c(1,2,0,0,2,0,3,4,5,0,6,7,8,9),
c(1,2,0,0,2,0,0,0,0,3,4,5,6,7),
#c(1,2,0,0,2,0,3,4,5,6,0,0,0,0),
#c(1,2,0,0,2,0,3,4,5,0,6,7,8,0),
#c(1,2,0,0,2,0,3,4,5,0,0,0,0,6),
c(1,2,0,0,2,0,0,0,0,3,4,5,6,0),
c(1,2,0,0,2,0,0,0,0,3,0,0,0,4),
c(1,2,0,0,2,0,0,0,0,0,3,4,5,6),
#c(1,2,0,0,2,0,3,4,5,0,0,0,0,0),
c(1,2,0,0,2,0,0,0,0,3,0,0,0,0),
c(1,2,0,0,2,0,0,0,0,0,3,4,5,0),
c(1,2,0,0,2,0,0,0,0,0,0,0,0,3),
c(1,2,0,0,2,0,0,0,0,0,0,0,0,0),

#c(0,1,0,0,1,0,2,3,4,5,6,7,8,9),
c(0,1,0,0,1,0,2,3,4,5,6,7,8,0),
c(0,1,0,0,1,0,2,3,4,5,0,0,0,6),
#c(0,1,0,0,1,0,2,3,4,0,5,6,7,8),
#c(0,1,0,0,1,0,0,0,0,2,3,4,5,6),
c(0,1,0,0,1,0,2,3,4,5,0,0,0,0),
c(0,1,0,0,1,0,2,3,4,0,5,6,7,0),
c(0,1,0,0,1,0,2,3,4,0,0,0,0,5),
c(0,1,0,0,1,0,0,0,0,2,3,4,5,0),
c(0,1,0,0,1,0,0,0,0,2,0,0,0,3),
c(0,1,0,0,1,0,0,0,0,0,2,3,4,5),
c(0,1,0,0,1,0,2,3,4,0,0,0,0,0),
c(0,1,0,0,1,0,0,0,0,2,0,0,0,0),
c(0,1,0,0,1,0,0,0,0,0,2,3,4,0),
c(0,1,0,0,1,0,0,0,0,0,0,0,0,2),
c(0,1,0,0,1,0,0,0,0,0,0,0,0,0),

#c(1,0,0,0,0,0,2,3,4,5,6,7,8,9),
#c(1,0,0,0,0,0,2,3,4,5,6,7,8,0),
#c(1,0,0,0,0,0,2,3,4,5,0,0,0,6),
#c(1,0,0,0,0,0,2,3,4,0,5,6,7,8),
c(1,0,0,0,0,0,0,0,0,2,3,4,5,6),
#c(1,0,0,0,0,0,2,3,4,5,0,0,0,0),
#c(1,0,0,0,0,0,2,3,4,0,5,6,7,0),
#c(1,0,0,0,0,0,2,3,4,0,0,0,0,5),
c(1,0,0,0,0,0,0,0,0,2,3,4,5,0),
c(1,0,0,0,0,0,0,0,0,2,0,0,0,3),
c(1,0,0,0,0,0,0,0,0,0,2,3,4,5),
#c(1,0,0,0,0,0,2,3,4,0,0,0,0,0),
c(1,0,0,0,0,0,0,0,0,2,0,0,0,0),
c(1,0,0,0,0,0,0,0,0,0,2,3,4,0),
c(1,0,0,0,0,0,0,0,0,0,0,0,0,2),
c(1,0,0,0,0,0,0,0,0,0,0,0,0,0),

c(0,1,0,0,0,0,2,3,4,5,6,7,8,9),
#c(0,1,0,0,0,0,2,3,4,5,6,7,8,0),
c(0,1,0,0,0,0,2,3,4,5,0,0,0,6),
c(0,1,0,0,0,0,2,3,4,0,5,6,7,8),
c(0,1,0,0,0,0,0,0,0,2,3,4,5,6),
c(0,1,0,0,0,0,2,3,4,5,0,0,0,0),
#c(0,1,0,0,0,0,2,3,4,0,5,6,7,0),
c(0,1,0,0,0,0,2,3,4,0,0,0,0,5),
c(0,1,0,0,0,0,0,0,0,2,3,4,5,0),
c(0,1,0,0,0,0,0,0,0,2,0,0,0,3),
c(0,1,0,0,0,0,0,0,0,0,2,3,4,5),
c(0,1,0,0,0,0,2,3,4,0,0,0,0,0),
c(0,1,0,0,0,0,0,0,0,2,0,0,0,0),
c(0,1,0,0,0,0,0,0,0,0,2,3,4,0),
c(0,1,0,0,0,0,0,0,0,0,0,0,0,2),
c(0,1,0,0,0,0,0,0,0,0,0,0,0,0),

#c(0,0,0,0,1,0,2,3,4,5,6,7,8,9),
c(0,0,0,0,1,0,2,3,4,5,6,7,8,0),
c(0,0,0,0,1,0,2,3,4,5,0,0,0,6),
#c(0,0,0,0,1,0,2,3,4,0,5,6,7,8),
#c(0,0,0,0,1,0,0,0,0,2,3,4,5,6),
c(0,0,0,0,1,0,2,3,4,5,0,0,0,0),
#c(0,0,0,0,1,0,2,3,4,0,5,6,7,0),
c(0,0,0,0,1,0,2,3,4,0,0,0,0,5),
#c(0,0,0,0,1,0,0,0,0,2,3,4,5,0),
#c(0,0,0,0,1,0,0,0,0,2,0,0,0,3),
c(0,0,0,0,1,0,0,0,0,0,2,3,4,5),
c(0,0,0,0,1,0,2,3,4,0,0,0,0,0),
c(0,0,0,0,1,0,0,0,0,2,0,0,0,0),
c(0,0,0,0,1,0,0,0,0,0,2,3,4,0),
c(0,0,0,0,1,0,0,0,0,0,0,0,0,2),
c(0,0,0,0,1,0,0,0,0,0,0,0,0,0),

c(0,0,0,0,0,0,1,2,3,4,0,0,0,0),
c(0,0,0,0,0,0,1,2,3,0,0,0,0,0),
c(0,0,0,0,0,0,0,0,0,1,0,0,0,0),
c(0,0,0,0,0,0,0,0,0,0,0,0,0,0))

typeVectRecruitMA<-c(rep("social",87),rep("asocial",4))

tableRecruitMA<-oadaAICtable(RecruitOa, constraintsVectRecruitMA, typeVectRecruitMA, iterations=10000)

#Get model-averaged parameter estimates
modelAverageEstimates(tableRecruitMA)

#To obtain 95% CI, fit the top-ranked models that include a given parameter
#Below is the overall best-supported model that includes only the waggle dance network and a social effect of number of return visits to the familiar EMPTY feeder
RecruitM1<-constrainedNBDAdata(RecruitOa, constraintsVect=c(1,0,0,0,0,0,0,0,0,0,0,0,0,2))
M1<-oadaFit(RecruitM1)

#To get Figure S1 in main text:
plotConnections(RecruitM1,averageLinecol=4,averageLinelty=7,averageLinelwd=2,lty=7,lwd=2,col=2)

#To find the 95% CI, plot the profile likelihood for the specified parameter across the specified range
#For the dance network
plotProfLik(which=1,model=M1,range=c(0,178),resolution=100)

#The 95% lower and upper limits correspond to where the curve crosses the horizontal dashed line
#To find those values:
profLikCI(which=1,model=M1,lowerRange=c(0,2),upperRange=c(172,178))

#95% CI for number of return visits to the EMPTY feeder (social effect)
plotProfLik(which=2,model=M1,range=c(-0.5,0),resolution=100)
profLikCI(which=2,model=M1,lowerRange=c(-0.5,-0.4),upperRange=c(-0.1,0))


RecruitM2<-constrainedNBDAdata(RecruitOa, constraintsVect=c(1,2,0,0,2,0,0,0,0,0,0,0,0,3))
M2<-oadaFit(RecruitM2)

#95% CI for social transmission rate for trophallaxis and antennal contact networks
plotProfLik(which=2,model=M2,range=c(0,10),resolution=100,iterations=10000)
#The plot indicates that the lower limit includes 0, so we just find the upper limit
profLikCI(which=2,model=M2,upperRange=c(0,3))

RecruitM3<-constrainedNBDAdata(RecruitOa, constraintsVect=c(1,0,0,0,0,0,0,0,0,2,0,0,0,3))
M3<-oadaFit(RecruitM3)

#95% CI for number of return visits to the EMPTY feeder (asocial effect)
plotProfLik(which=2,model=M3,range=c(-3,2),resolution=100)
profLikCI(which=2,model=M3,lowerRange=c(-3,-1),upperRange=c(0,2))

RecruitM5<-constrainedNBDAdata(RecruitOa, constraintsVect=c(1,0,0,0,0,0,0,0,0,0,2,3,4,5))
M5<-oadaFit(RecruitM5)

#95% CI for colony/trial effects (social effects)
#Trial 2 (Colony EMU1)
plotProfLik(which=2,model=M5,range=c(-2,2),resolution=100)
profLikCI(which=2,model=M5,lowerRange=c(-1,0),upperRange=c(0,2))

#Trial 3 (Colony EMU3)
plotProfLik(which=3,model=M5,range=c(-2,2),resolution=100)
profLikCI(which=3,model=M5,lowerRange=c(-2,0),upperRange=c(0,2))

#Trial 4 (Colony EMU5)
plotProfLik(which=4,model=M5,range=c(-4,4),resolution=100)
profLikCI(which=4,model=M5,lowerRange=c(-4,-1),upperRange=c(-1,2))

#It was not possible to obtain 95% CIs for estimates of trial-specific asocial learning rates.
#Any model with reasonable support (Akaike weight > 0.01) that included these effects failed to converge.

#To obtain the estimated percentage of recruitment events that occurred due to social transmission (%ST):
percentST<-oadaPropSolveByST.byevent(par=c(9.407199,0.007500701,0,0,0.2052293,0,-1.45611E-08,-1.26474E-09,-3.68574E-08,-0.1182574,0.03336688,0.02560337,-0.1797203,-0.2467512), nbdadata=RecruitOa, type="social")

# %ST by dance following
100*mean(percentST[,2])

# %ST by trophallaxis
100*mean(percentST[,3])

# %ST by antennal contact
100*mean(percentST[,6])

#95% CI for %ST (dance following)
percentST_Lower<-oadaPropSolveByST.byevent(par=c(1.640881,0.007500701,0,0,0.2052293,0,-1.45611E-08,-1.26474E-09,-3.68574E-08,-0.1182574,0.03336688,0.02560337,-0.1797203,-0.2467512), nbdadata=RecruitOa, type="social")
100*mean(percentST_Lower[,2])

percentST_Upper<-oadaPropSolveByST.byevent(par=c(174.604637,0.007500701,0,0,0.2052293,0,-1.45611E-08,-1.26474E-09,-3.68574E-08,-0.1182574,0.03336688,0.02560337,-0.1797203,-0.2467512), nbdadata=RecruitOa, type="social")
100*mean(percentST_Upper[,2])

#95% CI for %ST (trophallaxis)
percentST_Lower<-oadaPropSolveByST.byevent(par=c(9.407199,0,0,0,0.2052293,0,-1.45611E-08,-1.26474E-09,-3.68574E-08,-0.1182574,0.03336688,0.02560337,-0.1797203,-0.2467512), nbdadata=RecruitOa, type="social")
100*mean(percentST_Lower[,3])

percentST_Upper<-oadaPropSolveByST.byevent(par=c(9.407199,1.248563,0,0,0.2052293,0,-1.45611E-08,-1.26474E-09,-3.68574E-08,-0.1182574,0.03336688,0.02560337,-0.1797203,-0.2467512), nbdadata=RecruitOa, type="social")
100*mean(percentST_Upper[,3])

#95% CI for %ST (antennal contact)
percentST_Lower<-oadaPropSolveByST.byevent(par=c(9.407199,0.007500701,0,0,0,0,-1.45611E-08,-1.26474E-09,-3.68574E-08,-0.1182574,0.03336688,0.02560337,-0.1797203,-0.2467512), nbdadata=RecruitOa, type="social")
100*mean(percentST_Lower[,6])

percentST_Upper<-oadaPropSolveByST.byevent(par=c(9.407199,0.007500701,0,0,1.248563,0,-1.45611E-08,-1.26474E-09,-3.68574E-08,-0.1182574,0.03336688,0.02560337,-0.1797203,-0.2467512), nbdadata=RecruitOa, type="social")
100*mean(percentST_Upper[,6])

################################################
################################################

#Comparing support for alternative weighting of the dance-following network
#Number of waggle runs followed vs total duration of dance-following

#Import list of dance-following interactions in which duration indicates the number of seconds each interaction event lasted
waggleFollowDuration<-read.csv(file="Dance following_Interaction list_Duration.csv",header=TRUE)

#Create time-ordered network
waggleFollowDuration_TO<-newgeneratetonetwork(waggleFollowDuration, WorkerList)

#Create the time-aggregated network for each cut-off

wagDurAgg<-gentimeaggnetduration(waggleFollowDuration_TO,0,690)
wagDurAgg<-get.adjacency(wagDurAgg,attr="Duration")
wagDurAgg<-as(wagDurAgg,"matrix")
wagDurAgg<-wagDurAgg[order(rownames(wagDurAgg)),order(colnames(wagDurAgg))]
WagDurationRecruitNet1<-t(wagDurAgg)

wagDurAgg<-gentimeaggnetduration(waggleFollowDuration_TO,0,951)
wagDurAgg<-get.adjacency(wagDurAgg,attr="Duration")
wagDurAgg<-as(wagDurAgg,"matrix")
wagDurAgg<-wagDurAgg[order(rownames(wagDurAgg)),order(colnames(wagDurAgg))]
WagDurationRecruitNet2<-t(wagDurAgg)

wagDurAgg<-gentimeaggnetduration(waggleFollowDuration_TO,0,992)
wagDurAgg<-get.adjacency(wagDurAgg,attr="Duration")
wagDurAgg<-as(wagDurAgg,"matrix")
wagDurAgg<-wagDurAgg[order(rownames(wagDurAgg)),order(colnames(wagDurAgg))]
WagDurationRecruitNet3<-t(wagDurAgg)

wagDurAgg<-gentimeaggnetduration(waggleFollowDuration_TO,0,1194)
wagDurAgg<-get.adjacency(wagDurAgg,attr="Duration")
wagDurAgg<-as(wagDurAgg,"matrix")
wagDurAgg<-wagDurAgg[order(rownames(wagDurAgg)),order(colnames(wagDurAgg))]
WagDurationRecruitNet4<-t(wagDurAgg)

wagDurAgg<-gentimeaggnetduration(waggleFollowDuration_TO,0,1621)
wagDurAgg<-get.adjacency(wagDurAgg,attr="Duration")
wagDurAgg<-as(wagDurAgg,"matrix")
wagDurAgg<-wagDurAgg[order(rownames(wagDurAgg)),order(colnames(wagDurAgg))]
WagDurationRecruitNet5<-t(wagDurAgg)

wagDurAgg<-gentimeaggnetduration(waggleFollowDuration_TO,0,1754)
wagDurAgg<-get.adjacency(wagDurAgg,attr="Duration")
wagDurAgg<-as(wagDurAgg,"matrix")
wagDurAgg<-wagDurAgg[order(rownames(wagDurAgg)),order(colnames(wagDurAgg))]
WagDurationRecruitNet6<-t(wagDurAgg)

wagDurAgg<-gentimeaggnetduration(waggleFollowDuration_TO,0,2037)
wagDurAgg<-get.adjacency(wagDurAgg,attr="Duration")
wagDurAgg<-as(wagDurAgg,"matrix")
wagDurAgg<-wagDurAgg[order(rownames(wagDurAgg)),order(colnames(wagDurAgg))]
WagDurationRecruitNet7<-t(wagDurAgg)

wagDurAgg<-gentimeaggnetduration(waggleFollowDuration_TO,0,2157)
wagDurAgg<-get.adjacency(wagDurAgg,attr="Duration")
wagDurAgg<-as(wagDurAgg,"matrix")
wagDurAgg<-wagDurAgg[order(rownames(wagDurAgg)),order(colnames(wagDurAgg))]
WagDurationRecruitNet8<-t(wagDurAgg)

wagDurAgg<-gentimeaggnetduration(waggleFollowDuration_TO,0,2525)
wagDurAgg<-get.adjacency(wagDurAgg,attr="Duration")
wagDurAgg<-as(wagDurAgg,"matrix")
wagDurAgg<-wagDurAgg[order(rownames(wagDurAgg)),order(colnames(wagDurAgg))]
WagDurationRecruitNet9<-t(wagDurAgg)

wagDurAgg<-gentimeaggnetduration(waggleFollowDuration_TO,0,2726)
wagDurAgg<-get.adjacency(wagDurAgg,attr="Duration")
wagDurAgg<-as(wagDurAgg,"matrix")
wagDurAgg<-wagDurAgg[order(rownames(wagDurAgg)),order(colnames(wagDurAgg))]
WagDurationRecruitNet10<-t(wagDurAgg)

wagDurAgg<-gentimeaggnetduration(waggleFollowDuration_TO,0,2800)
wagDurAgg<-get.adjacency(wagDurAgg,attr="Duration")
wagDurAgg<-as(wagDurAgg,"matrix")
wagDurAgg<-wagDurAgg[order(rownames(wagDurAgg)),order(colnames(wagDurAgg))]
WagDurationRecruitNet11<-t(wagDurAgg)

wagDurAgg<-gentimeaggnetduration(waggleFollowDuration_TO,0,2952)
wagDurAgg<-get.adjacency(wagDurAgg,attr="Duration")
wagDurAgg<-as(wagDurAgg,"matrix")
wagDurAgg<-wagDurAgg[order(rownames(wagDurAgg)),order(colnames(wagDurAgg))]
WagDurationRecruitNet12<-t(wagDurAgg)

wagDurAgg<-gentimeaggnetduration(waggleFollowDuration_TO,0,2997)
wagDurAgg<-get.adjacency(wagDurAgg,attr="Duration")
wagDurAgg<-as(wagDurAgg,"matrix")
wagDurAgg<-wagDurAgg[order(rownames(wagDurAgg)),order(colnames(wagDurAgg))]
WagDurationRecruitNet13<-t(wagDurAgg)

wagDurAgg<-gentimeaggnetduration(waggleFollowDuration_TO,0,3108)
wagDurAgg<-get.adjacency(wagDurAgg,attr="Duration")
wagDurAgg<-as(wagDurAgg,"matrix")
wagDurAgg<-wagDurAgg[order(rownames(wagDurAgg)),order(colnames(wagDurAgg))]
WagDurationRecruitNet14<-t(wagDurAgg)

wagDurAgg<-gentimeaggnetduration(waggleFollowDuration_TO,0,3475)
wagDurAgg<-get.adjacency(wagDurAgg,attr="Duration")
wagDurAgg<-as(wagDurAgg,"matrix")
wagDurAgg<-wagDurAgg[order(rownames(wagDurAgg)),order(colnames(wagDurAgg))]
WagDurationRecruitNet15<-t(wagDurAgg)

wagDurAgg<-gentimeaggnetduration(waggleFollowDuration_TO,0,3520)
wagDurAgg<-get.adjacency(wagDurAgg,attr="Duration")
wagDurAgg<-as(wagDurAgg,"matrix")
wagDurAgg<-wagDurAgg[order(rownames(wagDurAgg)),order(colnames(wagDurAgg))]
WagDurationRecruitNet16<-t(wagDurAgg)

wagDurAgg<-gentimeaggnetduration(waggleFollowDuration_TO,0,3794)
wagDurAgg<-get.adjacency(wagDurAgg,attr="Duration")
wagDurAgg<-as(wagDurAgg,"matrix")
wagDurAgg<-wagDurAgg[order(rownames(wagDurAgg)),order(colnames(wagDurAgg))]
WagDurationRecruitNet17<-t(wagDurAgg)

wagDurAgg<-gentimeaggnetduration(waggleFollowDuration_TO,0,3911)
wagDurAgg<-get.adjacency(wagDurAgg,attr="Duration")
wagDurAgg<-as(wagDurAgg,"matrix")
wagDurAgg<-wagDurAgg[order(rownames(wagDurAgg)),order(colnames(wagDurAgg))]
WagDurationRecruitNet18<-t(wagDurAgg)

wagDurAgg<-gentimeaggnetduration(waggleFollowDuration_TO,0,3929)
wagDurAgg<-get.adjacency(wagDurAgg,attr="Duration")
wagDurAgg<-as(wagDurAgg,"matrix")
wagDurAgg<-wagDurAgg[order(rownames(wagDurAgg)),order(colnames(wagDurAgg))]
WagDurationRecruitNet19<-t(wagDurAgg)

wagDurAgg<-gentimeaggnetduration(waggleFollowDuration_TO,0,4045)
wagDurAgg<-get.adjacency(wagDurAgg,attr="Duration")
wagDurAgg<-as(wagDurAgg,"matrix")
wagDurAgg<-wagDurAgg[order(rownames(wagDurAgg)),order(colnames(wagDurAgg))]
WagDurationRecruitNet20<-t(wagDurAgg)

wagDurAgg<-gentimeaggnetduration(waggleFollowDuration_TO,0,4061)
wagDurAgg<-get.adjacency(wagDurAgg,attr="Duration")
wagDurAgg<-as(wagDurAgg,"matrix")
wagDurAgg<-wagDurAgg[order(rownames(wagDurAgg)),order(colnames(wagDurAgg))]
WagDurationRecruitNet21<-t(wagDurAgg)

wagDurAgg<-gentimeaggnetduration(waggleFollowDuration_TO,0,4464)
wagDurAgg<-get.adjacency(wagDurAgg,attr="Duration")
wagDurAgg<-as(wagDurAgg,"matrix")
wagDurAgg<-wagDurAgg[order(rownames(wagDurAgg)),order(colnames(wagDurAgg))]
WagDurationRecruitNet22<-t(wagDurAgg)

wagDurAgg<-gentimeaggnetduration(waggleFollowDuration_TO,0,4700)
wagDurAgg<-get.adjacency(wagDurAgg,attr="Duration")
wagDurAgg<-as(wagDurAgg,"matrix")
wagDurAgg<-wagDurAgg[order(rownames(wagDurAgg)),order(colnames(wagDurAgg))]
WagDurationRecruitNet23<-t(wagDurAgg)

wagDurAgg<-gentimeaggnetduration(waggleFollowDuration_TO,0,4947)
wagDurAgg<-get.adjacency(wagDurAgg,attr="Duration")
wagDurAgg<-as(wagDurAgg,"matrix")
wagDurAgg<-wagDurAgg[order(rownames(wagDurAgg)),order(colnames(wagDurAgg))]
WagDurationRecruitNet24<-t(wagDurAgg)

wagDurAgg<-gentimeaggnetduration(waggleFollowDuration_TO,0,5270)
wagDurAgg<-get.adjacency(wagDurAgg,attr="Duration")
wagDurAgg<-as(wagDurAgg,"matrix")
wagDurAgg<-wagDurAgg[order(rownames(wagDurAgg)),order(colnames(wagDurAgg))]
WagDurationRecruitNet25<-t(wagDurAgg)

wagDurAgg<-gentimeaggnetduration(waggleFollowDuration_TO,0,5419)
wagDurAgg<-get.adjacency(wagDurAgg,attr="Duration")
wagDurAgg<-as(wagDurAgg,"matrix")
wagDurAgg<-wagDurAgg[order(rownames(wagDurAgg)),order(colnames(wagDurAgg))]
WagDurationRecruitNet26<-t(wagDurAgg)

wagDurAgg<-gentimeaggnetduration(waggleFollowDuration_TO,0,5507)
wagDurAgg<-get.adjacency(wagDurAgg,attr="Duration")
wagDurAgg<-as(wagDurAgg,"matrix")
wagDurAgg<-wagDurAgg[order(rownames(wagDurAgg)),order(colnames(wagDurAgg))]
WagDurationRecruitNet27<-t(wagDurAgg)

wagDurAgg<-gentimeaggnetduration(waggleFollowDuration_TO,0,5572)
wagDurAgg<-get.adjacency(wagDurAgg,attr="Duration")
wagDurAgg<-as(wagDurAgg,"matrix")
wagDurAgg<-wagDurAgg[order(rownames(wagDurAgg)),order(colnames(wagDurAgg))]
WagDurationRecruitNet28<-t(wagDurAgg)

wagDurAgg<-gentimeaggnetduration(waggleFollowDuration_TO,0,5874)
wagDurAgg<-get.adjacency(wagDurAgg,attr="Duration")
wagDurAgg<-as(wagDurAgg,"matrix")
wagDurAgg<-wagDurAgg[order(rownames(wagDurAgg)),order(colnames(wagDurAgg))]
WagDurationRecruitNet29<-t(wagDurAgg)

wagDurAgg<-gentimeaggnetduration(waggleFollowDuration_TO,0,6336)
wagDurAgg<-get.adjacency(wagDurAgg,attr="Duration")
wagDurAgg<-as(wagDurAgg,"matrix")
wagDurAgg<-wagDurAgg[order(rownames(wagDurAgg)),order(colnames(wagDurAgg))]
WagDurationRecruitNet30<-t(wagDurAgg)

wagDurAgg<-gentimeaggnetduration(waggleFollowDuration_TO,0,6385)
wagDurAgg<-get.adjacency(wagDurAgg,attr="Duration")
wagDurAgg<-as(wagDurAgg,"matrix")
wagDurAgg<-wagDurAgg[order(rownames(wagDurAgg)),order(colnames(wagDurAgg))]
WagDurationRecruitNet31<-t(wagDurAgg)

wagDurAgg<-gentimeaggnetduration(waggleFollowDuration_TO,0,6634)
wagDurAgg<-get.adjacency(wagDurAgg,attr="Duration")
wagDurAgg<-as(wagDurAgg,"matrix")
wagDurAgg<-wagDurAgg[order(rownames(wagDurAgg)),order(colnames(wagDurAgg))]
WagDurationRecruitNet32<-t(wagDurAgg)

wagDurAgg<-gentimeaggnetduration(waggleFollowDuration_TO,0,6994)
wagDurAgg<-get.adjacency(wagDurAgg,attr="Duration")
wagDurAgg<-as(wagDurAgg,"matrix")
wagDurAgg<-wagDurAgg[order(rownames(wagDurAgg)),order(colnames(wagDurAgg))]
WagDurationRecruitNet33<-t(wagDurAgg)

#Create a new social network array that includes the additional network type
assMatrixTVRecruit_RunsVsDur<-array(NA,dim=c(200,200,7,33))
assMatrixTVRecruit_RunsVsDur[,,1,1]<-WagNumRunsRecruitNet1
assMatrixTVRecruit_RunsVsDur[,,2,1]<-WagDurationRecruitNet1
assMatrixTVRecruit_RunsVsDur[,,3,1]<-trophRecruit_Duration_Net1
assMatrixTVRecruit_RunsVsDur[,,4,1]<-trophRecruit_NumberInteractions_Net1
assMatrixTVRecruit_RunsVsDur[,,5,1]<-antConRecruit_Duration_Net1
assMatrixTVRecruit_RunsVsDur[,,6,1]<-antConRecruit_NumberInteractions_Net1
assMatrixTVRecruit_RunsVsDur[,,7,1]<-homogRecruitNet1
assMatrixTVRecruit_RunsVsDur[,,1,2]<-WagNumRunsRecruitNet2
assMatrixTVRecruit_RunsVsDur[,,2,2]<-WagDurationRecruitNet2
assMatrixTVRecruit_RunsVsDur[,,3,2]<-trophRecruit_Duration_Net2
assMatrixTVRecruit_RunsVsDur[,,4,2]<-trophRecruit_NumberInteractions_Net2
assMatrixTVRecruit_RunsVsDur[,,5,2]<-antConRecruit_Duration_Net2
assMatrixTVRecruit_RunsVsDur[,,6,2]<-antConRecruit_NumberInteractions_Net2
assMatrixTVRecruit_RunsVsDur[,,7,2]<-homogRecruitNet2
assMatrixTVRecruit_RunsVsDur[,,1,3]<-WagNumRunsRecruitNet3
assMatrixTVRecruit_RunsVsDur[,,2,3]<-WagDurationRecruitNet3
assMatrixTVRecruit_RunsVsDur[,,3,3]<-trophRecruit_Duration_Net3
assMatrixTVRecruit_RunsVsDur[,,4,3]<-trophRecruit_NumberInteractions_Net3
assMatrixTVRecruit_RunsVsDur[,,5,3]<-antConRecruit_Duration_Net3
assMatrixTVRecruit_RunsVsDur[,,6,3]<-antConRecruit_NumberInteractions_Net3
assMatrixTVRecruit_RunsVsDur[,,7,3]<-homogRecruitNet3
assMatrixTVRecruit_RunsVsDur[,,1,4]<-WagNumRunsRecruitNet4
assMatrixTVRecruit_RunsVsDur[,,2,4]<-WagDurationRecruitNet4
assMatrixTVRecruit_RunsVsDur[,,3,4]<-trophRecruit_Duration_Net4
assMatrixTVRecruit_RunsVsDur[,,4,4]<-trophRecruit_NumberInteractions_Net4
assMatrixTVRecruit_RunsVsDur[,,5,4]<-antConRecruit_Duration_Net4
assMatrixTVRecruit_RunsVsDur[,,6,4]<-antConRecruit_NumberInteractions_Net4
assMatrixTVRecruit_RunsVsDur[,,7,4]<-homogRecruitNet4
assMatrixTVRecruit_RunsVsDur[,,1,5]<-WagNumRunsRecruitNet5
assMatrixTVRecruit_RunsVsDur[,,2,5]<-WagDurationRecruitNet5
assMatrixTVRecruit_RunsVsDur[,,3,5]<-trophRecruit_Duration_Net5
assMatrixTVRecruit_RunsVsDur[,,4,5]<-trophRecruit_NumberInteractions_Net5
assMatrixTVRecruit_RunsVsDur[,,5,5]<-antConRecruit_Duration_Net5
assMatrixTVRecruit_RunsVsDur[,,6,5]<-antConRecruit_NumberInteractions_Net5
assMatrixTVRecruit_RunsVsDur[,,7,5]<-homogRecruitNet5
assMatrixTVRecruit_RunsVsDur[,,1,6]<-WagNumRunsRecruitNet6
assMatrixTVRecruit_RunsVsDur[,,2,6]<-WagDurationRecruitNet6
assMatrixTVRecruit_RunsVsDur[,,3,6]<-trophRecruit_Duration_Net6
assMatrixTVRecruit_RunsVsDur[,,4,6]<-trophRecruit_NumberInteractions_Net6
assMatrixTVRecruit_RunsVsDur[,,5,6]<-antConRecruit_Duration_Net6
assMatrixTVRecruit_RunsVsDur[,,6,6]<-antConRecruit_NumberInteractions_Net6
assMatrixTVRecruit_RunsVsDur[,,7,6]<-homogRecruitNet6
assMatrixTVRecruit_RunsVsDur[,,1,7]<-WagNumRunsRecruitNet7
assMatrixTVRecruit_RunsVsDur[,,2,7]<-WagDurationRecruitNet7
assMatrixTVRecruit_RunsVsDur[,,3,7]<-trophRecruit_Duration_Net7
assMatrixTVRecruit_RunsVsDur[,,4,7]<-trophRecruit_NumberInteractions_Net7
assMatrixTVRecruit_RunsVsDur[,,5,7]<-antConRecruit_Duration_Net7
assMatrixTVRecruit_RunsVsDur[,,6,7]<-antConRecruit_NumberInteractions_Net7
assMatrixTVRecruit_RunsVsDur[,,7,7]<-homogRecruitNet7
assMatrixTVRecruit_RunsVsDur[,,1,8]<-WagNumRunsRecruitNet8
assMatrixTVRecruit_RunsVsDur[,,2,8]<-WagDurationRecruitNet8
assMatrixTVRecruit_RunsVsDur[,,3,8]<-trophRecruit_Duration_Net8
assMatrixTVRecruit_RunsVsDur[,,4,8]<-trophRecruit_NumberInteractions_Net8
assMatrixTVRecruit_RunsVsDur[,,5,8]<-antConRecruit_Duration_Net8
assMatrixTVRecruit_RunsVsDur[,,6,8]<-antConRecruit_NumberInteractions_Net8
assMatrixTVRecruit_RunsVsDur[,,7,8]<-homogRecruitNet8
assMatrixTVRecruit_RunsVsDur[,,1,9]<-WagNumRunsRecruitNet9
assMatrixTVRecruit_RunsVsDur[,,2,9]<-WagDurationRecruitNet9
assMatrixTVRecruit_RunsVsDur[,,3,9]<-trophRecruit_Duration_Net9
assMatrixTVRecruit_RunsVsDur[,,4,9]<-trophRecruit_NumberInteractions_Net9
assMatrixTVRecruit_RunsVsDur[,,5,9]<-antConRecruit_Duration_Net9
assMatrixTVRecruit_RunsVsDur[,,6,9]<-antConRecruit_NumberInteractions_Net9
assMatrixTVRecruit_RunsVsDur[,,7,9]<-homogRecruitNet9
assMatrixTVRecruit_RunsVsDur[,,1,10]<-WagNumRunsRecruitNet10
assMatrixTVRecruit_RunsVsDur[,,2,10]<-WagDurationRecruitNet10
assMatrixTVRecruit_RunsVsDur[,,3,10]<-trophRecruit_Duration_Net10
assMatrixTVRecruit_RunsVsDur[,,4,10]<-trophRecruit_NumberInteractions_Net10
assMatrixTVRecruit_RunsVsDur[,,5,10]<-antConRecruit_Duration_Net10
assMatrixTVRecruit_RunsVsDur[,,6,10]<-antConRecruit_NumberInteractions_Net10
assMatrixTVRecruit_RunsVsDur[,,7,10]<-homogRecruitNet10
assMatrixTVRecruit_RunsVsDur[,,1,11]<-WagNumRunsRecruitNet11
assMatrixTVRecruit_RunsVsDur[,,2,11]<-WagDurationRecruitNet11
assMatrixTVRecruit_RunsVsDur[,,3,11]<-trophRecruit_Duration_Net11
assMatrixTVRecruit_RunsVsDur[,,4,11]<-trophRecruit_NumberInteractions_Net11
assMatrixTVRecruit_RunsVsDur[,,5,11]<-antConRecruit_Duration_Net11
assMatrixTVRecruit_RunsVsDur[,,6,11]<-antConRecruit_NumberInteractions_Net11
assMatrixTVRecruit_RunsVsDur[,,7,11]<-homogRecruitNet11
assMatrixTVRecruit_RunsVsDur[,,1,12]<-WagNumRunsRecruitNet12
assMatrixTVRecruit_RunsVsDur[,,2,12]<-WagDurationRecruitNet12
assMatrixTVRecruit_RunsVsDur[,,3,12]<-trophRecruit_Duration_Net12
assMatrixTVRecruit_RunsVsDur[,,4,12]<-trophRecruit_NumberInteractions_Net12
assMatrixTVRecruit_RunsVsDur[,,5,12]<-antConRecruit_Duration_Net12
assMatrixTVRecruit_RunsVsDur[,,6,12]<-antConRecruit_NumberInteractions_Net12
assMatrixTVRecruit_RunsVsDur[,,7,12]<-homogRecruitNet12
assMatrixTVRecruit_RunsVsDur[,,1,13]<-WagNumRunsRecruitNet13
assMatrixTVRecruit_RunsVsDur[,,2,13]<-WagDurationRecruitNet13
assMatrixTVRecruit_RunsVsDur[,,3,13]<-trophRecruit_Duration_Net13
assMatrixTVRecruit_RunsVsDur[,,4,13]<-trophRecruit_NumberInteractions_Net13
assMatrixTVRecruit_RunsVsDur[,,5,13]<-antConRecruit_Duration_Net13
assMatrixTVRecruit_RunsVsDur[,,6,13]<-antConRecruit_NumberInteractions_Net13
assMatrixTVRecruit_RunsVsDur[,,7,13]<-homogRecruitNet13
assMatrixTVRecruit_RunsVsDur[,,1,14]<-WagNumRunsRecruitNet14
assMatrixTVRecruit_RunsVsDur[,,2,14]<-WagDurationRecruitNet14
assMatrixTVRecruit_RunsVsDur[,,3,14]<-trophRecruit_Duration_Net14
assMatrixTVRecruit_RunsVsDur[,,4,14]<-trophRecruit_NumberInteractions_Net14
assMatrixTVRecruit_RunsVsDur[,,5,14]<-antConRecruit_Duration_Net14
assMatrixTVRecruit_RunsVsDur[,,6,14]<-antConRecruit_NumberInteractions_Net14
assMatrixTVRecruit_RunsVsDur[,,7,14]<-homogRecruitNet14
assMatrixTVRecruit_RunsVsDur[,,1,15]<-WagNumRunsRecruitNet15
assMatrixTVRecruit_RunsVsDur[,,2,15]<-WagDurationRecruitNet15
assMatrixTVRecruit_RunsVsDur[,,3,15]<-trophRecruit_Duration_Net15
assMatrixTVRecruit_RunsVsDur[,,4,15]<-trophRecruit_NumberInteractions_Net15
assMatrixTVRecruit_RunsVsDur[,,5,15]<-antConRecruit_Duration_Net15
assMatrixTVRecruit_RunsVsDur[,,6,15]<-antConRecruit_NumberInteractions_Net15
assMatrixTVRecruit_RunsVsDur[,,7,15]<-homogRecruitNet15
assMatrixTVRecruit_RunsVsDur[,,1,16]<-WagNumRunsRecruitNet16
assMatrixTVRecruit_RunsVsDur[,,2,16]<-WagDurationRecruitNet16
assMatrixTVRecruit_RunsVsDur[,,3,16]<-trophRecruit_Duration_Net16
assMatrixTVRecruit_RunsVsDur[,,4,16]<-trophRecruit_NumberInteractions_Net16
assMatrixTVRecruit_RunsVsDur[,,5,16]<-antConRecruit_Duration_Net16
assMatrixTVRecruit_RunsVsDur[,,6,16]<-antConRecruit_NumberInteractions_Net16
assMatrixTVRecruit_RunsVsDur[,,7,16]<-homogRecruitNet16
assMatrixTVRecruit_RunsVsDur[,,1,17]<-WagNumRunsRecruitNet17
assMatrixTVRecruit_RunsVsDur[,,2,17]<-WagDurationRecruitNet17
assMatrixTVRecruit_RunsVsDur[,,3,17]<-trophRecruit_Duration_Net17
assMatrixTVRecruit_RunsVsDur[,,4,17]<-trophRecruit_NumberInteractions_Net17
assMatrixTVRecruit_RunsVsDur[,,5,17]<-antConRecruit_Duration_Net17
assMatrixTVRecruit_RunsVsDur[,,6,17]<-antConRecruit_NumberInteractions_Net17
assMatrixTVRecruit_RunsVsDur[,,7,17]<-homogRecruitNet17
assMatrixTVRecruit_RunsVsDur[,,1,18]<-WagNumRunsRecruitNet18
assMatrixTVRecruit_RunsVsDur[,,2,18]<-WagDurationRecruitNet18
assMatrixTVRecruit_RunsVsDur[,,3,18]<-trophRecruit_Duration_Net18
assMatrixTVRecruit_RunsVsDur[,,4,18]<-trophRecruit_NumberInteractions_Net18
assMatrixTVRecruit_RunsVsDur[,,5,18]<-antConRecruit_Duration_Net18
assMatrixTVRecruit_RunsVsDur[,,6,18]<-antConRecruit_NumberInteractions_Net18
assMatrixTVRecruit_RunsVsDur[,,7,18]<-homogRecruitNet18
assMatrixTVRecruit_RunsVsDur[,,1,19]<-WagNumRunsRecruitNet19
assMatrixTVRecruit_RunsVsDur[,,2,19]<-WagDurationRecruitNet19
assMatrixTVRecruit_RunsVsDur[,,3,19]<-trophRecruit_Duration_Net19
assMatrixTVRecruit_RunsVsDur[,,4,19]<-trophRecruit_NumberInteractions_Net19
assMatrixTVRecruit_RunsVsDur[,,5,19]<-antConRecruit_Duration_Net19
assMatrixTVRecruit_RunsVsDur[,,6,19]<-antConRecruit_NumberInteractions_Net19
assMatrixTVRecruit_RunsVsDur[,,7,19]<-homogRecruitNet19
assMatrixTVRecruit_RunsVsDur[,,1,20]<-WagNumRunsRecruitNet20
assMatrixTVRecruit_RunsVsDur[,,2,20]<-WagDurationRecruitNet20
assMatrixTVRecruit_RunsVsDur[,,3,20]<-trophRecruit_Duration_Net20
assMatrixTVRecruit_RunsVsDur[,,4,20]<-trophRecruit_NumberInteractions_Net20
assMatrixTVRecruit_RunsVsDur[,,5,20]<-antConRecruit_Duration_Net20
assMatrixTVRecruit_RunsVsDur[,,6,20]<-antConRecruit_NumberInteractions_Net20
assMatrixTVRecruit_RunsVsDur[,,7,20]<-homogRecruitNet20
assMatrixTVRecruit_RunsVsDur[,,1,21]<-WagNumRunsRecruitNet21
assMatrixTVRecruit_RunsVsDur[,,2,21]<-WagDurationRecruitNet21
assMatrixTVRecruit_RunsVsDur[,,3,21]<-trophRecruit_Duration_Net21
assMatrixTVRecruit_RunsVsDur[,,4,21]<-trophRecruit_NumberInteractions_Net21
assMatrixTVRecruit_RunsVsDur[,,5,21]<-antConRecruit_Duration_Net21
assMatrixTVRecruit_RunsVsDur[,,6,21]<-antConRecruit_NumberInteractions_Net21
assMatrixTVRecruit_RunsVsDur[,,7,21]<-homogRecruitNet21
assMatrixTVRecruit_RunsVsDur[,,1,22]<-WagNumRunsRecruitNet22
assMatrixTVRecruit_RunsVsDur[,,2,22]<-WagDurationRecruitNet22
assMatrixTVRecruit_RunsVsDur[,,3,22]<-trophRecruit_Duration_Net22
assMatrixTVRecruit_RunsVsDur[,,4,22]<-trophRecruit_NumberInteractions_Net22
assMatrixTVRecruit_RunsVsDur[,,5,22]<-antConRecruit_Duration_Net22
assMatrixTVRecruit_RunsVsDur[,,6,22]<-antConRecruit_NumberInteractions_Net22
assMatrixTVRecruit_RunsVsDur[,,7,22]<-homogRecruitNet22
assMatrixTVRecruit_RunsVsDur[,,1,23]<-WagNumRunsRecruitNet23
assMatrixTVRecruit_RunsVsDur[,,2,23]<-WagDurationRecruitNet23
assMatrixTVRecruit_RunsVsDur[,,3,23]<-trophRecruit_Duration_Net23
assMatrixTVRecruit_RunsVsDur[,,4,23]<-trophRecruit_NumberInteractions_Net23
assMatrixTVRecruit_RunsVsDur[,,5,23]<-antConRecruit_Duration_Net23
assMatrixTVRecruit_RunsVsDur[,,6,23]<-antConRecruit_NumberInteractions_Net23
assMatrixTVRecruit_RunsVsDur[,,7,23]<-homogRecruitNet23
assMatrixTVRecruit_RunsVsDur[,,1,24]<-WagNumRunsRecruitNet24
assMatrixTVRecruit_RunsVsDur[,,2,24]<-WagDurationRecruitNet24
assMatrixTVRecruit_RunsVsDur[,,3,24]<-trophRecruit_Duration_Net24
assMatrixTVRecruit_RunsVsDur[,,4,24]<-trophRecruit_NumberInteractions_Net24
assMatrixTVRecruit_RunsVsDur[,,5,24]<-antConRecruit_Duration_Net24
assMatrixTVRecruit_RunsVsDur[,,6,24]<-antConRecruit_NumberInteractions_Net24
assMatrixTVRecruit_RunsVsDur[,,7,24]<-homogRecruitNet24
assMatrixTVRecruit_RunsVsDur[,,1,25]<-WagNumRunsRecruitNet25
assMatrixTVRecruit_RunsVsDur[,,2,25]<-WagDurationRecruitNet25
assMatrixTVRecruit_RunsVsDur[,,3,25]<-trophRecruit_Duration_Net25
assMatrixTVRecruit_RunsVsDur[,,4,25]<-trophRecruit_NumberInteractions_Net25
assMatrixTVRecruit_RunsVsDur[,,5,25]<-antConRecruit_Duration_Net25
assMatrixTVRecruit_RunsVsDur[,,6,25]<-antConRecruit_NumberInteractions_Net25
assMatrixTVRecruit_RunsVsDur[,,7,25]<-homogRecruitNet25
assMatrixTVRecruit_RunsVsDur[,,1,26]<-WagNumRunsRecruitNet26
assMatrixTVRecruit_RunsVsDur[,,2,26]<-WagDurationRecruitNet26
assMatrixTVRecruit_RunsVsDur[,,3,26]<-trophRecruit_Duration_Net26
assMatrixTVRecruit_RunsVsDur[,,4,26]<-trophRecruit_NumberInteractions_Net26
assMatrixTVRecruit_RunsVsDur[,,5,26]<-antConRecruit_Duration_Net26
assMatrixTVRecruit_RunsVsDur[,,6,26]<-antConRecruit_NumberInteractions_Net26
assMatrixTVRecruit_RunsVsDur[,,7,26]<-homogRecruitNet26
assMatrixTVRecruit_RunsVsDur[,,1,27]<-WagNumRunsRecruitNet27
assMatrixTVRecruit_RunsVsDur[,,2,27]<-WagDurationRecruitNet27
assMatrixTVRecruit_RunsVsDur[,,3,27]<-trophRecruit_Duration_Net27
assMatrixTVRecruit_RunsVsDur[,,4,27]<-trophRecruit_NumberInteractions_Net27
assMatrixTVRecruit_RunsVsDur[,,5,27]<-antConRecruit_Duration_Net27
assMatrixTVRecruit_RunsVsDur[,,6,27]<-antConRecruit_NumberInteractions_Net27
assMatrixTVRecruit_RunsVsDur[,,7,27]<-homogRecruitNet27
assMatrixTVRecruit_RunsVsDur[,,1,28]<-WagNumRunsRecruitNet28
assMatrixTVRecruit_RunsVsDur[,,2,28]<-WagDurationRecruitNet28
assMatrixTVRecruit_RunsVsDur[,,3,28]<-trophRecruit_Duration_Net28
assMatrixTVRecruit_RunsVsDur[,,4,28]<-trophRecruit_NumberInteractions_Net28
assMatrixTVRecruit_RunsVsDur[,,5,28]<-antConRecruit_Duration_Net28
assMatrixTVRecruit_RunsVsDur[,,6,28]<-antConRecruit_NumberInteractions_Net28
assMatrixTVRecruit_RunsVsDur[,,7,28]<-homogRecruitNet28
assMatrixTVRecruit_RunsVsDur[,,1,29]<-WagNumRunsRecruitNet29
assMatrixTVRecruit_RunsVsDur[,,2,29]<-WagDurationRecruitNet29
assMatrixTVRecruit_RunsVsDur[,,3,29]<-trophRecruit_Duration_Net29
assMatrixTVRecruit_RunsVsDur[,,4,29]<-trophRecruit_NumberInteractions_Net29
assMatrixTVRecruit_RunsVsDur[,,5,29]<-antConRecruit_Duration_Net29
assMatrixTVRecruit_RunsVsDur[,,6,29]<-antConRecruit_NumberInteractions_Net29
assMatrixTVRecruit_RunsVsDur[,,7,29]<-homogRecruitNet29
assMatrixTVRecruit_RunsVsDur[,,1,30]<-WagNumRunsRecruitNet30
assMatrixTVRecruit_RunsVsDur[,,2,30]<-WagDurationRecruitNet30
assMatrixTVRecruit_RunsVsDur[,,3,30]<-trophRecruit_Duration_Net30
assMatrixTVRecruit_RunsVsDur[,,4,30]<-trophRecruit_NumberInteractions_Net30
assMatrixTVRecruit_RunsVsDur[,,5,30]<-antConRecruit_Duration_Net30
assMatrixTVRecruit_RunsVsDur[,,6,30]<-antConRecruit_NumberInteractions_Net30
assMatrixTVRecruit_RunsVsDur[,,7,30]<-homogRecruitNet30
assMatrixTVRecruit_RunsVsDur[,,1,31]<-WagNumRunsRecruitNet31
assMatrixTVRecruit_RunsVsDur[,,2,31]<-WagDurationRecruitNet31
assMatrixTVRecruit_RunsVsDur[,,3,31]<-trophRecruit_Duration_Net31
assMatrixTVRecruit_RunsVsDur[,,4,31]<-trophRecruit_NumberInteractions_Net31
assMatrixTVRecruit_RunsVsDur[,,5,31]<-antConRecruit_Duration_Net31
assMatrixTVRecruit_RunsVsDur[,,6,31]<-antConRecruit_NumberInteractions_Net31
assMatrixTVRecruit_RunsVsDur[,,7,31]<-homogRecruitNet31
assMatrixTVRecruit_RunsVsDur[,,1,32]<-WagNumRunsRecruitNet32
assMatrixTVRecruit_RunsVsDur[,,2,32]<-WagDurationRecruitNet32
assMatrixTVRecruit_RunsVsDur[,,3,32]<-trophRecruit_Duration_Net32
assMatrixTVRecruit_RunsVsDur[,,4,32]<-trophRecruit_NumberInteractions_Net32
assMatrixTVRecruit_RunsVsDur[,,5,32]<-antConRecruit_Duration_Net32
assMatrixTVRecruit_RunsVsDur[,,6,32]<-antConRecruit_NumberInteractions_Net32
assMatrixTVRecruit_RunsVsDur[,,7,32]<-homogRecruitNet32
assMatrixTVRecruit_RunsVsDur[,,1,33]<-WagNumRunsRecruitNet33
assMatrixTVRecruit_RunsVsDur[,,2,33]<-WagDurationRecruitNet33
assMatrixTVRecruit_RunsVsDur[,,3,33]<-trophRecruit_Duration_Net33
assMatrixTVRecruit_RunsVsDur[,,4,33]<-trophRecruit_NumberInteractions_Net33
assMatrixTVRecruit_RunsVsDur[,,5,33]<-antConRecruit_Duration_Net33
assMatrixTVRecruit_RunsVsDur[,,6,33]<-antConRecruit_NumberInteractions_Net33
assMatrixTVRecruit_RunsVsDur[,,7,33]<-homogRecruitNet33

#Create label for NBDA object
label<-"RecruitAllTrials_RunsVsDur"

#Create the NBDA object
#All other slots are same as those used in the original NBDA object ("RecruitAllTrials")
RecruitOa_RunsVsDur<-nbdaData(label=label, assMatrix=assMatrixTVRecruit_RunsVsDur, orderAcq=orderRecruit, assMatrixIndex=assMatrixIndexRecruit, 
asocialTreatment="timevarying", asoc_ilv=ILVsRecruit, int_ilv=ILVsRecruit,
demons=c(1,1,1,1,1,1,1,1,1,1,1,1,1,1,1,1,1,1,1,1,1,1,1,0,0,1,0,0,0,0,0,0,0,0,0,0,0,0,0,0,
0,1,0,0,0,0,0,0,0,0,1,1,0,1,0,1,1,1,1,0,1,1,1,1,1,0,1,0,1,0,1,1,1,1,1,1,1,1,1,0,
1,1,1,1,1,1,0,0,0,0,0,0,0,0,0,0,0,0,0,0,0,0,0,0,0,0,0,0,0,0,0,0,0,1,0,0,0,0,0,0,
0,0,0,0,1,0,0,0,0,0,0,0,0,0,0,0,0,1,1,1,1,1,1,1,1,1,1,1,1,1,1,1,1,1,1,1,1,1,1,1,
1,1,1,1,1,1,1,1,1,1,0,0,0,0,0,0,0,0,0,0,0,0,0,0,0,0,0,0,0,0,0,1,1,1,1,0,0,0,0,0))


#Create the set of candidate models
constraintsVectRecruit_RunsVsDur<-rbind(
c(1,0,2,0,3,0,0,4,5,6,7,8,9,10,11),
c(1,0,2,0,3,0,0,4,5,6,7,8,9,10,0),
c(1,0,2,0,3,0,0,4,5,6,7,0,0,0,8),
c(1,0,2,0,3,0,0,4,5,6,0,7,8,9,10),
c(1,0,2,0,3,0,0,0,0,0,4,5,6,7,8),
c(1,0,2,0,3,0,0,4,5,6,7,0,0,0,0),
c(1,0,2,0,3,0,0,4,5,6,0,7,8,9,0),
c(1,0,2,0,3,0,0,4,5,6,0,0,0,0,7),
c(1,0,2,0,3,0,0,0,0,0,4,5,6,7,0),
c(1,0,2,0,3,0,0,0,0,0,4,0,0,0,5),
c(1,0,2,0,3,0,0,0,0,0,0,4,5,6,7),
c(1,0,2,0,3,0,0,4,5,6,0,0,0,0,0),
c(1,0,2,0,3,0,0,0,0,0,4,0,0,0,0),
c(1,0,2,0,3,0,0,0,0,0,0,4,5,6,0),
c(1,0,2,0,3,0,0,0,0,0,0,0,0,0,4),
c(1,0,2,0,3,0,0,0,0,0,0,0,0,0,0),

c(0,1,2,0,3,0,0,4,5,6,7,8,9,10,11),
c(0,1,2,0,3,0,0,4,5,6,7,8,9,10,0),
c(0,1,2,0,3,0,0,4,5,6,7,0,0,0,8),
c(0,1,2,0,3,0,0,4,5,6,0,7,8,9,10),
c(0,1,2,0,3,0,0,0,0,0,4,5,6,7,8),
c(0,1,2,0,3,0,0,4,5,6,7,0,0,0,0),
c(0,1,2,0,3,0,0,4,5,6,0,7,8,9,0),
c(0,1,2,0,3,0,0,4,5,6,0,0,0,0,7),
c(0,1,2,0,3,0,0,0,0,0,4,5,6,7,0),
c(0,1,2,0,3,0,0,0,0,0,4,0,0,0,5),
c(0,1,2,0,3,0,0,0,0,0,0,4,5,6,7),
c(0,1,2,0,3,0,0,4,5,6,0,0,0,0,0),
c(0,1,2,0,3,0,0,0,0,0,4,0,0,0,0),
c(0,1,2,0,3,0,0,0,0,0,0,4,5,6,0),
c(0,1,2,0,3,0,0,0,0,0,0,0,0,0,4),
c(0,1,2,0,3,0,0,0,0,0,0,0,0,0,0),

c(1,0,0,2,3,0,0,4,5,6,7,8,9,10,11),
c(1,0,0,2,3,0,0,4,5,6,7,8,9,10,0),
c(1,0,0,2,3,0,0,4,5,6,7,0,0,0,8),
c(1,0,0,2,3,0,0,4,5,6,0,7,8,9,10),
c(1,0,0,2,3,0,0,0,0,0,4,5,6,7,8),
c(1,0,0,2,3,0,0,4,5,6,7,0,0,0,0),
c(1,0,0,2,3,0,0,4,5,6,0,7,8,9,0),
c(1,0,0,2,3,0,0,4,5,6,0,0,0,0,7),
c(1,0,0,2,3,0,0,0,0,0,4,5,6,7,0),
c(1,0,0,2,3,0,0,0,0,0,4,0,0,0,5),
c(1,0,0,2,3,0,0,0,0,0,0,4,5,6,7),
c(1,0,0,2,3,0,0,4,5,6,0,0,0,0,0),
c(1,0,0,2,3,0,0,0,0,0,4,0,0,0,0),
c(1,0,0,2,3,0,0,0,0,0,0,4,5,6,0),
c(1,0,0,2,3,0,0,0,0,0,0,0,0,0,4),
c(1,0,0,2,3,0,0,0,0,0,0,0,0,0,0),

c(0,1,0,2,3,0,0,4,5,6,7,8,9,10,11),
c(0,1,0,2,3,0,0,4,5,6,7,8,9,10,0),
c(0,1,0,2,3,0,0,4,5,6,7,0,0,0,8),
c(0,1,0,2,3,0,0,4,5,6,0,7,8,9,10),
c(0,1,0,2,3,0,0,0,0,0,4,5,6,7,8),
c(0,1,0,2,3,0,0,4,5,6,7,0,0,0,0),
c(0,1,0,2,3,0,0,4,5,6,0,7,8,9,0),
c(0,1,0,2,3,0,0,4,5,6,0,0,0,0,7),
c(0,1,0,2,3,0,0,0,0,0,4,5,6,7,0),
c(0,1,0,2,3,0,0,0,0,0,4,0,0,0,5),
c(0,1,0,2,3,0,0,0,0,0,0,4,5,6,7),
c(0,1,0,2,3,0,0,4,5,6,0,0,0,0,0),
c(0,1,0,2,3,0,0,0,0,0,4,0,0,0,0),
c(0,1,0,2,3,0,0,0,0,0,0,4,5,6,0),
c(0,1,0,2,3,0,0,0,0,0,0,0,0,0,4),
c(0,1,0,2,3,0,0,0,0,0,0,0,0,0,0),

c(1,0,2,0,0,3,0,4,5,6,7,8,9,10,11),
c(1,0,2,0,0,3,0,4,5,6,7,8,9,10,0),
c(1,0,2,0,0,3,0,4,5,6,7,0,0,0,8),
c(1,0,2,0,0,3,0,4,5,6,0,7,8,9,10),
c(1,0,2,0,0,3,0,0,0,0,4,5,6,7,8),
c(1,0,2,0,0,3,0,4,5,6,7,0,0,0,0),
c(1,0,2,0,0,3,0,4,5,6,0,7,8,9,0),
c(1,0,2,0,0,3,0,4,5,6,0,0,0,0,7),
c(1,0,2,0,0,3,0,0,0,0,4,5,6,7,0),
c(1,0,2,0,0,3,0,0,0,0,4,0,0,0,5),
c(1,0,2,0,0,3,0,0,0,0,0,4,5,6,7),
c(1,0,2,0,0,3,0,4,5,6,0,0,0,0,0),
c(1,0,2,0,0,3,0,0,0,0,4,0,0,0,0),
c(1,0,2,0,0,3,0,0,0,0,0,4,5,6,0),
c(1,0,2,0,0,3,0,0,0,0,0,0,0,0,4),
c(1,0,2,0,0,3,0,0,0,0,0,0,0,0,0),

c(0,1,2,0,0,3,0,4,5,6,7,8,9,10,11),
c(0,1,2,0,0,3,0,4,5,6,7,8,9,10,0),
c(0,1,2,0,0,3,0,4,5,6,7,0,0,0,8),
c(0,1,2,0,0,3,0,4,5,6,0,7,8,9,10),
c(0,1,2,0,0,3,0,0,0,0,4,5,6,7,8),
c(0,1,2,0,0,3,0,4,5,6,7,0,0,0,0),
c(0,1,2,0,0,3,0,4,5,6,0,7,8,9,0),
c(0,1,2,0,0,3,0,4,5,6,0,0,0,0,7),
c(0,1,2,0,0,3,0,0,0,0,4,5,6,7,0),
c(0,1,2,0,0,3,0,0,0,0,4,0,0,0,5),
c(0,1,2,0,0,3,0,0,0,0,0,4,5,6,7),
c(0,1,2,0,0,3,0,4,5,6,0,0,0,0,0),
c(0,1,2,0,0,3,0,0,0,0,4,0,0,0,0),
c(0,1,2,0,0,3,0,0,0,0,0,4,5,6,0),
c(0,1,2,0,0,3,0,0,0,0,0,0,0,0,4),
c(0,1,2,0,0,3,0,0,0,0,0,0,0,0,0),

c(1,0,0,2,0,3,0,4,5,6,7,8,9,10,11),
c(1,0,0,2,0,3,0,4,5,6,7,8,9,10,0),
c(1,0,0,2,0,3,0,4,5,6,7,0,0,0,8),
c(1,0,0,2,0,3,0,4,5,6,0,7,8,9,10),
c(1,0,0,2,0,3,0,0,0,0,4,5,6,7,8),
c(1,0,0,2,0,3,0,4,5,6,7,0,0,0,0),
c(1,0,0,2,0,3,0,4,5,6,0,7,8,9,0),
c(1,0,0,2,0,3,0,4,5,6,0,0,0,0,7),
c(1,0,0,2,0,3,0,0,0,0,4,5,6,7,0),
c(1,0,0,2,0,3,0,0,0,0,4,0,0,0,5),
c(1,0,0,2,0,3,0,0,0,0,0,4,5,6,7),
c(1,0,0,2,0,3,0,4,5,6,0,0,0,0,0),
c(1,0,0,2,0,3,0,0,0,0,4,0,0,0,0),
c(1,0,0,2,0,3,0,0,0,0,0,4,5,6,0),
c(1,0,0,2,0,3,0,0,0,0,0,0,0,0,4),
c(1,0,0,2,0,3,0,0,0,0,0,0,0,0,0),

c(0,1,0,2,0,3,0,4,5,6,7,8,9,10,11),
c(0,1,0,2,0,3,0,4,5,6,7,8,9,10,0),
c(0,1,0,2,0,3,0,4,5,6,7,0,0,0,8),
c(0,1,0,2,0,3,0,4,5,6,0,7,8,9,10),
c(0,1,0,2,0,3,0,0,0,0,4,5,6,7,8),
c(0,1,0,2,0,3,0,4,5,6,7,0,0,0,0),
c(0,1,0,2,0,3,0,4,5,6,0,7,8,9,0),
c(0,1,0,2,0,3,0,4,5,6,0,0,0,0,7),
c(0,1,0,2,0,3,0,0,0,0,4,5,6,7,0),
c(0,1,0,2,0,3,0,0,0,0,4,0,0,0,5),
c(0,1,0,2,0,3,0,0,0,0,0,4,5,6,7),
c(0,1,0,2,0,3,0,4,5,6,0,0,0,0,0),
c(0,1,0,2,0,3,0,0,0,0,4,0,0,0,0),
c(0,1,0,2,0,3,0,0,0,0,0,4,5,6,0),
c(0,1,0,2,0,3,0,0,0,0,0,0,0,0,4),
c(0,1,0,2,0,3,0,0,0,0,0,0,0,0,0),

c(1,0,2,0,0,0,0,3,4,5,6,7,8,9,10),
c(1,0,2,0,0,0,0,3,4,5,6,7,8,9,0),
c(1,0,2,0,0,0,0,3,4,5,6,0,0,0,7),
c(1,0,2,0,0,0,0,3,4,5,0,6,7,8,9),
c(1,0,2,0,0,0,0,0,0,0,3,4,5,6,7),
c(1,0,2,0,0,0,0,3,4,5,6,0,0,0,0),
c(1,0,2,0,0,0,0,3,4,5,0,6,7,8,0),
c(1,0,2,0,0,0,0,3,4,5,0,0,0,0,6),
c(1,0,2,0,0,0,0,0,0,0,3,4,5,6,0),
c(1,0,2,0,0,0,0,0,0,0,3,0,0,0,4),
c(1,0,2,0,0,0,0,0,0,0,0,3,4,5,6),
c(1,0,2,0,0,0,0,3,4,5,0,0,0,0,0),
c(1,0,2,0,0,0,0,0,0,0,3,0,0,0,0),
c(1,0,2,0,0,0,0,0,0,0,0,3,4,5,0),
c(1,0,2,0,0,0,0,0,0,0,0,0,0,0,3),
c(1,0,2,0,0,0,0,0,0,0,0,0,0,0,0),

c(0,1,2,0,0,0,0,3,4,5,6,7,8,9,10),
c(0,1,2,0,0,0,0,3,4,5,6,7,8,9,0),
c(0,1,2,0,0,0,0,3,4,5,6,0,0,0,7),
c(0,1,2,0,0,0,0,3,4,5,0,6,7,8,9),
c(0,1,2,0,0,0,0,0,0,0,3,4,5,6,7),
c(0,1,2,0,0,0,0,3,4,5,6,0,0,0,0),
c(0,1,2,0,0,0,0,3,4,5,0,6,7,8,0),
c(0,1,2,0,0,0,0,3,4,5,0,0,0,0,6),
c(0,1,2,0,0,0,0,0,0,0,3,4,5,6,0),
c(0,1,2,0,0,0,0,0,0,0,3,0,0,0,4),
c(0,1,2,0,0,0,0,0,0,0,0,3,4,5,6),
c(0,1,2,0,0,0,0,3,4,5,0,0,0,0,0),
c(0,1,2,0,0,0,0,0,0,0,3,0,0,0,0),
c(0,1,2,0,0,0,0,0,0,0,0,3,4,5,0),
c(0,1,2,0,0,0,0,0,0,0,0,0,0,0,3),
c(0,1,2,0,0,0,0,0,0,0,0,0,0,0,0),

c(1,0,0,2,0,0,0,3,4,5,6,7,8,9,10),
c(1,0,0,2,0,0,0,3,4,5,6,7,8,9,0),
c(1,0,0,2,0,0,0,3,4,5,6,0,0,0,7),
c(1,0,0,2,0,0,0,3,4,5,0,6,7,8,9),
c(1,0,0,2,0,0,0,0,0,0,3,4,5,6,7),
c(1,0,0,2,0,0,0,3,4,5,6,0,0,0,0),
c(1,0,0,2,0,0,0,3,4,5,0,6,7,8,0),
c(1,0,0,2,0,0,0,3,4,5,0,0,0,0,6),
c(1,0,0,2,0,0,0,0,0,0,3,4,5,6,0),
c(1,0,0,2,0,0,0,0,0,0,3,0,0,0,4),
c(1,0,0,2,0,0,0,0,0,0,0,3,4,5,6),
c(1,0,0,2,0,0,0,3,4,5,0,0,0,0,0),
c(1,0,0,2,0,0,0,0,0,0,3,0,0,0,0),
c(1,0,0,2,0,0,0,0,0,0,0,3,4,5,0),
c(1,0,0,2,0,0,0,0,0,0,0,0,0,0,3),
c(1,0,0,2,0,0,0,0,0,0,0,0,0,0,0),

c(0,1,0,2,0,0,0,3,4,5,6,7,8,9,10),
c(0,1,0,2,0,0,0,3,4,5,6,7,8,9,0),
c(0,1,0,2,0,0,0,3,4,5,6,0,0,0,7),
c(0,1,0,2,0,0,0,3,4,5,0,6,7,8,9),
c(0,1,0,2,0,0,0,0,0,0,3,4,5,6,7),
c(0,1,0,2,0,0,0,3,4,5,6,0,0,0,0),
c(0,1,0,2,0,0,0,3,4,5,0,6,7,8,0),
c(0,1,0,2,0,0,0,3,4,5,0,0,0,0,6),
c(0,1,0,2,0,0,0,0,0,0,3,4,5,6,0),
c(0,1,0,2,0,0,0,0,0,0,3,0,0,0,4),
c(0,1,0,2,0,0,0,0,0,0,0,3,4,5,6),
c(0,1,0,2,0,0,0,3,4,5,0,0,0,0,0),
c(0,1,0,2,0,0,0,0,0,0,3,0,0,0,0),
c(0,1,0,2,0,0,0,0,0,0,0,3,4,5,0),
c(0,1,0,2,0,0,0,0,0,0,0,0,0,0,3),
c(0,1,0,2,0,0,0,0,0,0,0,0,0,0,0),

c(1,0,0,0,2,0,0,3,4,5,6,7,8,9,10),
c(1,0,0,0,2,0,0,3,4,5,6,7,8,9,0),
c(1,0,0,0,2,0,0,3,4,5,6,0,0,0,7),
c(1,0,0,0,2,0,0,3,4,5,0,6,7,8,9),
c(1,0,0,0,2,0,0,0,0,0,3,4,5,6,7),
c(1,0,0,0,2,0,0,3,4,5,6,0,0,0,0),
c(1,0,0,0,2,0,0,3,4,5,0,6,7,8,0),
c(1,0,0,0,2,0,0,3,4,5,0,0,0,0,6),
c(1,0,0,0,2,0,0,0,0,0,3,4,5,6,0),
c(1,0,0,0,2,0,0,0,0,0,3,0,0,0,4),
c(1,0,0,0,2,0,0,0,0,0,0,3,4,5,6),
c(1,0,0,0,2,0,0,3,4,5,0,0,0,0,0),
c(1,0,0,0,2,0,0,0,0,0,3,0,0,0,0),
c(1,0,0,0,2,0,0,0,0,0,0,3,4,5,0),
c(1,0,0,0,2,0,0,0,0,0,0,0,0,0,3),
c(1,0,0,0,2,0,0,0,0,0,0,0,0,0,0),

c(0,1,0,0,2,0,0,3,4,5,6,7,8,9,10),
c(0,1,0,0,2,0,0,3,4,5,6,7,8,9,0),
c(0,1,0,0,2,0,0,3,4,5,6,0,0,0,7),
c(0,1,0,0,2,0,0,3,4,5,0,6,7,8,9),
c(0,1,0,0,2,0,0,0,0,0,3,4,5,6,7),
c(0,1,0,0,2,0,0,3,4,5,6,0,0,0,0),
c(0,1,0,0,2,0,0,3,4,5,0,6,7,8,0),
c(0,1,0,0,2,0,0,3,4,5,0,0,0,0,6),
c(0,1,0,0,2,0,0,0,0,0,3,4,5,6,0),
c(0,1,0,0,2,0,0,0,0,0,3,0,0,0,4),
c(0,1,0,0,2,0,0,0,0,0,0,3,4,5,6),
c(0,1,0,0,2,0,0,3,4,5,0,0,0,0,0),
c(0,1,0,0,2,0,0,0,0,0,3,0,0,0,0),
c(0,1,0,0,2,0,0,0,0,0,0,3,4,5,0),
c(0,1,0,0,2,0,0,0,0,0,0,0,0,0,3),
c(0,1,0,0,2,0,0,0,0,0,0,0,0,0,0),

c(1,0,0,0,0,2,0,3,4,5,6,7,8,9,10),
c(1,0,0,0,0,2,0,3,4,5,6,7,8,9,0),
c(1,0,0,0,0,2,0,3,4,5,6,0,0,0,7),
c(1,0,0,0,0,2,0,3,4,5,0,6,7,8,9),
c(1,0,0,0,0,2,0,0,0,0,3,4,5,6,7),
c(1,0,0,0,0,2,0,3,4,5,6,0,0,0,0),
c(1,0,0,0,0,2,0,3,4,5,0,6,7,8,0),
c(1,0,0,0,0,2,0,3,4,5,0,0,0,0,6),
c(1,0,0,0,0,2,0,0,0,0,3,4,5,6,0),
c(1,0,0,0,0,2,0,0,0,0,3,0,0,0,4),
c(1,0,0,0,0,2,0,0,0,0,0,3,4,5,6),
c(1,0,0,0,0,2,0,3,4,5,0,0,0,0,0),
c(1,0,0,0,0,2,0,0,0,0,3,0,0,0,0),
c(1,0,0,0,0,2,0,0,0,0,0,3,4,5,0),
c(1,0,0,0,0,2,0,0,0,0,0,0,0,0,3),
c(1,0,0,0,0,2,0,0,0,0,0,0,0,0,0),

c(0,1,0,0,0,2,0,3,4,5,6,7,8,9,10),
c(0,1,0,0,0,2,0,3,4,5,6,7,8,9,0),
c(0,1,0,0,0,2,0,3,4,5,6,0,0,0,7),
c(0,1,0,0,0,2,0,3,4,5,0,6,7,8,9),
c(0,1,0,0,0,2,0,0,0,0,3,4,5,6,7),
c(0,1,0,0,0,2,0,3,4,5,6,0,0,0,0),
c(0,1,0,0,0,2,0,3,4,5,0,6,7,8,0),
c(0,1,0,0,0,2,0,3,4,5,0,0,0,0,6),
c(0,1,0,0,0,2,0,0,0,0,3,4,5,6,0),
c(0,1,0,0,0,2,0,0,0,0,3,0,0,0,4),
c(0,1,0,0,0,2,0,0,0,0,0,3,4,5,6),
c(0,1,0,0,0,2,0,3,4,5,0,0,0,0,0),
c(0,1,0,0,0,2,0,0,0,0,3,0,0,0,0),
c(0,1,0,0,0,2,0,0,0,0,0,3,4,5,0),
c(0,1,0,0,0,2,0,0,0,0,0,0,0,0,3),
c(0,1,0,0,0,2,0,0,0,0,0,0,0,0,0),

c(0,0,1,0,2,0,0,3,4,5,6,7,8,9,10),
c(0,0,1,0,2,0,0,3,4,5,6,7,8,9,0),
c(0,0,1,0,2,0,0,3,4,5,6,0,0,0,7),
c(0,0,1,0,2,0,0,3,4,5,0,6,7,8,9),
c(0,0,1,0,2,0,0,0,0,0,3,4,5,6,7),
c(0,0,1,0,2,0,0,3,4,5,6,0,0,0,0),
c(0,0,1,0,2,0,0,3,4,5,0,6,7,8,0),
c(0,0,1,0,2,0,0,3,4,5,0,0,0,0,6),
c(0,0,1,0,2,0,0,0,0,0,3,4,5,6,0),
c(0,0,1,0,2,0,0,0,0,0,3,0,0,0,4),
c(0,0,1,0,2,0,0,0,0,0,0,3,4,5,6),
c(0,0,1,0,2,0,0,3,4,5,0,0,0,0,0),
c(0,0,1,0,2,0,0,0,0,0,3,0,0,0,0),
c(0,0,1,0,2,0,0,0,0,0,0,3,4,5,0),
c(0,0,1,0,2,0,0,0,0,0,0,0,0,0,3),
c(0,0,1,0,2,0,0,0,0,0,0,0,0,0,0),

c(0,0,0,1,2,0,0,3,4,5,6,7,8,9,10),
c(0,0,0,1,2,0,0,3,4,5,6,7,8,9,0),
c(0,0,0,1,2,0,0,3,4,5,6,0,0,0,7),
c(0,0,0,1,2,0,0,3,4,5,0,6,7,8,9),
c(0,0,0,1,2,0,0,0,0,0,3,4,5,6,7),
c(0,0,0,1,2,0,0,3,4,5,6,0,0,0,0),
c(0,0,0,1,2,0,0,3,4,5,0,6,7,8,0),
c(0,0,0,1,2,0,0,3,4,5,0,0,0,0,6),
c(0,0,0,1,2,0,0,0,0,0,3,4,5,6,0),
c(0,0,0,1,2,0,0,0,0,0,3,0,0,0,4),
c(0,0,0,1,2,0,0,0,0,0,0,3,4,5,6),
c(0,0,0,1,2,0,0,3,4,5,0,0,0,0,0),
c(0,0,0,1,2,0,0,0,0,0,3,0,0,0,0),
c(0,0,0,1,2,0,0,0,0,0,0,3,4,5,0),
c(0,0,0,1,2,0,0,0,0,0,0,0,0,0,3),
c(0,0,0,1,2,0,0,0,0,0,0,0,0,0,0),

c(0,0,1,0,0,2,0,3,4,5,6,7,8,9,10),
c(0,0,1,0,0,2,0,3,4,5,6,7,8,9,0),
c(0,0,1,0,0,2,0,3,4,5,6,0,0,0,7),
c(0,0,1,0,0,2,0,3,4,5,0,6,7,8,9),
c(0,0,1,0,0,2,0,0,0,0,3,4,5,6,7),
c(0,0,1,0,0,2,0,3,4,5,6,0,0,0,0),
c(0,0,1,0,0,2,0,3,4,5,0,6,7,8,0),
c(0,0,1,0,0,2,0,3,4,5,0,0,0,0,6),
c(0,0,1,0,0,2,0,0,0,0,3,4,5,6,0),
c(0,0,1,0,0,2,0,0,0,0,3,0,0,0,4),
c(0,0,1,0,0,2,0,0,0,0,0,3,4,5,6),
c(0,0,1,0,0,2,0,3,4,5,0,0,0,0,0),
c(0,0,1,0,0,2,0,0,0,0,3,0,0,0,0),
c(0,0,1,0,0,2,0,0,0,0,0,3,4,5,0),
c(0,0,1,0,0,2,0,0,0,0,0,0,0,0,3),
c(0,0,1,0,0,2,0,0,0,0,0,0,0,0,0),

c(0,0,0,1,0,2,0,3,4,5,6,7,8,9,10),
c(0,0,0,1,0,2,0,3,4,5,6,7,8,9,0),
c(0,0,0,1,0,2,0,3,4,5,6,0,0,0,7),
c(0,0,0,1,0,2,0,3,4,5,0,6,7,8,9),
c(0,0,0,1,0,2,0,0,0,0,3,4,5,6,7),
c(0,0,0,1,0,2,0,3,4,5,6,0,0,0,0),
c(0,0,0,1,0,2,0,3,4,5,0,6,7,8,0),
c(0,0,0,1,0,2,0,3,4,5,0,0,0,0,6),
c(0,0,0,1,0,2,0,0,0,0,3,4,5,6,0),
c(0,0,0,1,0,2,0,0,0,0,3,0,0,0,4),
c(0,0,0,1,0,2,0,0,0,0,0,3,4,5,6),
c(0,0,0,1,0,2,0,3,4,5,0,0,0,0,0),
c(0,0,0,1,0,2,0,0,0,0,3,0,0,0,0),
c(0,0,0,1,0,2,0,0,0,0,0,3,4,5,0),
c(0,0,0,1,0,2,0,0,0,0,0,0,0,0,3),
c(0,0,0,1,0,2,0,0,0,0,0,0,0,0,0),

c(1,0,2,0,2,0,0,3,4,5,6,7,8,9,10),
c(1,0,2,0,2,0,0,3,4,5,6,7,8,9,0),
c(1,0,2,0,2,0,0,3,4,5,6,0,0,0,7),
c(1,0,2,0,2,0,0,3,4,5,0,6,7,8,9),
c(1,0,2,0,2,0,0,0,0,0,3,4,5,6,7),
c(1,0,2,0,2,0,0,3,4,5,6,0,0,0,0),
c(1,0,2,0,2,0,0,3,4,5,0,6,7,8,0),
c(1,0,2,0,2,0,0,3,4,5,0,0,0,0,6),
c(1,0,2,0,2,0,0,0,0,0,3,4,5,6,0),
c(1,0,2,0,2,0,0,0,0,0,3,0,0,0,4),
c(1,0,2,0,2,0,0,0,0,0,0,3,4,5,6),
c(1,0,2,0,2,0,0,3,4,5,0,0,0,0,0),
c(1,0,2,0,2,0,0,0,0,0,3,0,0,0,0),
c(1,0,2,0,2,0,0,0,0,0,0,3,4,5,0),
c(1,0,2,0,2,0,0,0,0,0,0,0,0,0,3),
c(1,0,2,0,2,0,0,0,0,0,0,0,0,0,0),
#21

c(0,1,2,0,2,0,0,3,4,5,6,7,8,9,10),
c(0,1,2,0,2,0,0,3,4,5,6,7,8,9,0),
c(0,1,2,0,2,0,0,3,4,5,6,0,0,0,7),
c(0,1,2,0,2,0,0,3,4,5,0,6,7,8,9),
c(0,1,2,0,2,0,0,0,0,0,3,4,5,6,7),
c(0,1,2,0,2,0,0,3,4,5,6,0,0,0,0),
c(0,1,2,0,2,0,0,3,4,5,0,6,7,8,0),
c(0,1,2,0,2,0,0,3,4,5,0,0,0,0,6),
c(0,1,2,0,2,0,0,0,0,0,3,4,5,6,0),
c(0,1,2,0,2,0,0,0,0,0,3,0,0,0,4),
c(0,1,2,0,2,0,0,0,0,0,0,3,4,5,6),
c(0,1,2,0,2,0,0,3,4,5,0,0,0,0,0),
c(0,1,2,0,2,0,0,0,0,0,3,0,0,0,0),
c(0,1,2,0,2,0,0,0,0,0,0,3,4,5,0),
c(0,1,2,0,2,0,0,0,0,0,0,0,0,0,3),
c(0,1,2,0,2,0,0,0,0,0,0,0,0,0,0),

c(1,0,2,0,0,2,0,3,4,5,6,7,8,9,10),
c(1,0,2,0,0,2,0,3,4,5,6,7,8,9,0),
c(1,0,2,0,0,2,0,3,4,5,6,0,0,0,7),
c(1,0,2,0,0,2,0,3,4,5,0,6,7,8,9),
c(1,0,2,0,0,2,0,0,0,0,3,4,5,6,7),
c(1,0,2,0,0,2,0,3,4,5,6,0,0,0,0),
c(1,0,2,0,0,2,0,3,4,5,0,6,7,8,0),
c(1,0,2,0,0,2,0,3,4,5,0,0,0,0,6),
c(1,0,2,0,0,2,0,0,0,0,3,4,5,6,0),
c(1,0,2,0,0,2,0,0,0,0,3,0,0,0,4),
c(1,0,2,0,0,2,0,0,0,0,0,3,4,5,6),
c(1,0,2,0,0,2,0,3,4,5,0,0,0,0,0),
c(1,0,2,0,0,2,0,0,0,0,3,0,0,0,0),
c(1,0,2,0,0,2,0,0,0,0,0,3,4,5,0),
c(1,0,2,0,0,2,0,0,0,0,0,0,0,0,3),
c(1,0,2,0,0,2,0,0,0,0,0,0,0,0,0),

c(0,1,2,0,0,2,0,3,4,5,6,7,8,9,10),
c(0,1,2,0,0,2,0,3,4,5,6,7,8,9,0),
c(0,1,2,0,0,2,0,3,4,5,6,0,0,0,7),
c(0,1,2,0,0,2,0,3,4,5,0,6,7,8,9),
c(0,1,2,0,0,2,0,0,0,0,3,4,5,6,7),
c(0,1,2,0,0,2,0,3,4,5,6,0,0,0,0),
c(0,1,2,0,0,2,0,3,4,5,0,6,7,8,0),
c(0,1,2,0,0,2,0,3,4,5,0,0,0,0,6),
c(0,1,2,0,0,2,0,0,0,0,3,4,5,6,0),
c(0,1,2,0,0,2,0,0,0,0,3,0,0,0,4),
c(0,1,2,0,0,2,0,0,0,0,0,3,4,5,6),
c(0,1,2,0,0,2,0,3,4,5,0,0,0,0,0),
c(0,1,2,0,0,2,0,0,0,0,3,0,0,0,0),
c(0,1,2,0,0,2,0,0,0,0,0,3,4,5,0),
c(0,1,2,0,0,2,0,0,0,0,0,0,0,0,3),
c(0,1,2,0,0,2,0,0,0,0,0,0,0,0,0),

c(1,0,0,2,2,0,0,3,4,5,6,7,8,9,10),
c(1,0,0,2,2,0,0,3,4,5,6,7,8,9,0),
c(1,0,0,2,2,0,0,3,4,5,6,0,0,0,7),
c(1,0,0,2,2,0,0,3,4,5,0,6,7,8,9),
c(1,0,0,2,2,0,0,0,0,0,3,4,5,6,7),
c(1,0,0,2,2,0,0,3,4,5,6,0,0,0,0),
c(1,0,0,2,2,0,0,3,4,5,0,6,7,8,0),
c(1,0,0,2,2,0,0,3,4,5,0,0,0,0,6),
c(1,0,0,2,2,0,0,0,0,0,3,4,5,6,0),
c(1,0,0,2,2,0,0,0,0,0,3,0,0,0,4),
c(1,0,0,2,2,0,0,0,0,0,0,3,4,5,6),
c(1,0,0,2,2,0,0,3,4,5,0,0,0,0,0),
c(1,0,0,2,2,0,0,0,0,0,3,0,0,0,0),
c(1,0,0,2,2,0,0,0,0,0,0,3,4,5,0),
c(1,0,0,2,2,0,0,0,0,0,0,0,0,0,3),
c(1,0,0,2,2,0,0,0,0,0,0,0,0,0,0),

c(0,1,0,2,2,0,0,3,4,5,6,7,8,9,10),
c(0,1,0,2,2,0,0,3,4,5,6,7,8,9,0),
c(0,1,0,2,2,0,0,3,4,5,6,0,0,0,7),
c(0,1,0,2,2,0,0,3,4,5,0,6,7,8,9),
c(0,1,0,2,2,0,0,0,0,0,3,4,5,6,7),
c(0,1,0,2,2,0,0,3,4,5,6,0,0,0,0),
c(0,1,0,2,2,0,0,3,4,5,0,6,7,8,0),
c(0,1,0,2,2,0,0,3,4,5,0,0,0,0,6),
c(0,1,0,2,2,0,0,0,0,0,3,4,5,6,0),
c(0,1,0,2,2,0,0,0,0,0,3,0,0,0,4),
c(0,1,0,2,2,0,0,0,0,0,0,3,4,5,6),
c(0,1,0,2,2,0,0,3,4,5,0,0,0,0,0),
c(0,1,0,2,2,0,0,0,0,0,3,0,0,0,0),
c(0,1,0,2,2,0,0,0,0,0,0,3,4,5,0),
c(0,1,0,2,2,0,0,0,0,0,0,0,0,0,3),
c(0,1,0,2,2,0,0,0,0,0,0,0,0,0,0),

c(1,0,0,2,0,2,0,3,4,5,6,7,8,9,10),
c(1,0,0,2,0,2,0,3,4,5,6,7,8,9,0),
c(1,0,0,2,0,2,0,3,4,5,6,0,0,0,7),
c(1,0,0,2,0,2,0,3,4,5,0,6,7,8,9),
c(1,0,0,2,0,2,0,0,0,0,3,4,5,6,7),
c(1,0,0,2,0,2,0,3,4,5,6,0,0,0,0),
c(1,0,0,2,0,2,0,3,4,5,0,6,7,8,0),
c(1,0,0,2,0,2,0,3,4,5,0,0,0,0,6),
c(1,0,0,2,0,2,0,0,0,0,3,4,5,6,0),
c(1,0,0,2,0,2,0,0,0,0,3,0,0,0,4),
c(1,0,0,2,0,2,0,0,0,0,0,3,4,5,6),
c(1,0,0,2,0,2,0,3,4,5,0,0,0,0,0),
c(1,0,0,2,0,2,0,0,0,0,3,0,0,0,0),
c(1,0,0,2,0,2,0,0,0,0,0,3,4,5,0),
c(1,0,0,2,0,2,0,0,0,0,0,0,0,0,3),
c(1,0,0,2,0,2,0,0,0,0,0,0,0,0,0),

c(0,1,0,2,0,2,0,3,4,5,6,7,8,9,10),
c(0,1,0,2,0,2,0,3,4,5,6,7,8,9,0),
c(0,1,0,2,0,2,0,3,4,5,6,0,0,0,7),
c(0,1,0,2,0,2,0,3,4,5,0,6,7,8,9),
c(0,1,0,2,0,2,0,0,0,0,3,4,5,6,7),
c(0,1,0,2,0,2,0,3,4,5,6,0,0,0,0),
c(0,1,0,2,0,2,0,3,4,5,0,6,7,8,0),
c(0,1,0,2,0,2,0,3,4,5,0,0,0,0,6),
c(0,1,0,2,0,2,0,0,0,0,3,4,5,6,0),
c(0,1,0,2,0,2,0,0,0,0,3,0,0,0,4),
c(0,1,0,2,0,2,0,0,0,0,0,3,4,5,6),
c(0,1,0,2,0,2,0,3,4,5,0,0,0,0,0),
c(0,1,0,2,0,2,0,0,0,0,3,0,0,0,0),
c(0,1,0,2,0,2,0,0,0,0,0,3,4,5,0),
c(0,1,0,2,0,2,0,0,0,0,0,0,0,0,3),
c(0,1,0,2,0,2,0,0,0,0,0,0,0,0,0),

c(0,0,1,0,1,0,0,2,3,4,5,6,7,8,9),
c(0,0,1,0,1,0,0,2,3,4,5,6,7,8,0),
c(0,0,1,0,1,0,0,2,3,4,5,0,0,0,6),
c(0,0,1,0,1,0,0,2,3,4,0,5,6,7,8),
c(0,0,1,0,1,0,0,0,0,0,2,3,4,5,6),
c(0,0,1,0,1,0,0,2,3,4,5,0,0,0,0),
c(0,0,1,0,1,0,0,2,3,4,0,5,6,7,0),
c(0,0,1,0,1,0,0,2,3,4,0,0,0,0,5),
c(0,0,1,0,1,0,0,0,0,0,2,3,4,5,0),
c(0,0,1,0,1,0,0,0,0,0,2,0,0,0,3),
c(0,0,1,0,1,0,0,0,0,0,0,2,3,4,5),
c(0,0,1,0,1,0,0,2,3,4,0,0,0,0,0),
c(0,0,1,0,1,0,0,0,0,0,2,0,0,0,0),
c(0,0,1,0,1,0,0,0,0,0,0,2,3,4,0),
c(0,0,1,0,1,0,0,0,0,0,0,0,0,0,2),
c(0,0,1,0,1,0,0,0,0,0,0,0,0,0,0),

c(0,0,0,1,1,0,0,2,3,4,5,6,7,8,9),
c(0,0,0,1,1,0,0,2,3,4,5,6,7,8,0),
c(0,0,0,1,1,0,0,2,3,4,5,0,0,0,6),
c(0,0,0,1,1,0,0,2,3,4,0,5,6,7,8),
c(0,0,0,1,1,0,0,0,0,0,2,3,4,5,6),
c(0,0,0,1,1,0,0,2,3,4,5,0,0,0,0),
c(0,0,0,1,1,0,0,2,3,4,0,5,6,7,0),
c(0,0,0,1,1,0,0,2,3,4,0,0,0,0,5),
c(0,0,0,1,1,0,0,0,0,0,2,3,4,5,0),
c(0,0,0,1,1,0,0,0,0,0,2,0,0,0,3),
c(0,0,0,1,1,0,0,0,0,0,0,2,3,4,5),
c(0,0,0,1,1,0,0,2,3,4,0,0,0,0,0),
c(0,0,0,1,1,0,0,0,0,0,2,0,0,0,0),
c(0,0,0,1,1,0,0,0,0,0,0,2,3,4,0),
c(0,0,0,1,1,0,0,0,0,0,0,0,0,0,2),
c(0,0,0,1,1,0,0,0,0,0,0,0,0,0,0),

c(0,0,1,0,0,1,0,2,3,4,5,6,7,8,9),
c(0,0,1,0,0,1,0,2,3,4,5,6,7,8,0),
c(0,0,1,0,0,1,0,2,3,4,5,0,0,0,6),
c(0,0,1,0,0,1,0,2,3,4,0,5,6,7,8),
c(0,0,1,0,0,1,0,0,0,0,2,3,4,5,6),
c(0,0,1,0,0,1,0,2,3,4,5,0,0,0,0),
c(0,0,1,0,0,1,0,2,3,4,0,5,6,7,0),
c(0,0,1,0,0,1,0,2,3,4,0,0,0,0,5),
c(0,0,1,0,0,1,0,0,0,0,2,3,4,5,0),
c(0,0,1,0,0,1,0,0,0,0,2,0,0,0,3),
c(0,0,1,0,0,1,0,0,0,0,0,2,3,4,5),
c(0,0,1,0,0,1,0,2,3,4,0,0,0,0,0),
c(0,0,1,0,0,1,0,0,0,0,2,0,0,0,0),
c(0,0,1,0,0,1,0,0,0,0,0,2,3,4,0),
c(0,0,1,0,0,1,0,0,0,0,0,0,0,0,2),
c(0,0,1,0,0,1,0,0,0,0,0,0,0,0,0),

c(0,0,0,1,0,1,0,2,3,4,5,6,7,8,9),
c(0,0,0,1,0,1,0,2,3,4,5,6,7,8,0),
c(0,0,0,1,0,1,0,2,3,4,5,0,0,0,6),
c(0,0,0,1,0,1,0,2,3,4,0,5,6,7,8),
c(0,0,0,1,0,1,0,0,0,0,2,3,4,5,6),
c(0,0,0,1,0,1,0,2,3,4,5,0,0,0,0),
c(0,0,0,1,0,1,0,2,3,4,0,5,6,7,0),
c(0,0,0,1,0,1,0,2,3,4,0,0,0,0,5),
c(0,0,0,1,0,1,0,0,0,0,2,3,4,5,0),
c(0,0,0,1,0,1,0,0,0,0,2,0,0,0,3),
c(0,0,0,1,0,1,0,0,0,0,0,2,3,4,5),
c(0,0,0,1,0,1,0,2,3,4,0,0,0,0,0),
c(0,0,0,1,0,1,0,0,0,0,2,0,0,0,0),
c(0,0,0,1,0,1,0,0,0,0,0,2,3,4,0),
c(0,0,0,1,0,1,0,0,0,0,0,0,0,0,2),
c(0,0,0,1,0,1,0,0,0,0,0,0,0,0,0),

c(1,0,0,0,0,0,0,2,3,4,5,6,7,8,9),
c(1,0,0,0,0,0,0,2,3,4,5,6,7,8,0),
c(1,0,0,0,0,0,0,2,3,4,5,0,0,0,6),
c(1,0,0,0,0,0,0,2,3,4,0,5,6,7,8),
c(1,0,0,0,0,0,0,0,0,0,2,3,4,5,6),
c(1,0,0,0,0,0,0,2,3,4,5,0,0,0,0),
c(1,0,0,0,0,0,0,2,3,4,0,5,6,7,0),
c(1,0,0,0,0,0,0,2,3,4,0,0,0,0,5),
c(1,0,0,0,0,0,0,0,0,0,2,3,4,5,0),
c(1,0,0,0,0,0,0,0,0,0,2,0,0,0,3),
c(1,0,0,0,0,0,0,0,0,0,0,2,3,4,5),
c(1,0,0,0,0,0,0,2,3,4,0,0,0,0,0),
c(1,0,0,0,0,0,0,0,0,0,2,0,0,0,0),
c(1,0,0,0,0,0,0,0,0,0,0,2,3,4,0),
c(1,0,0,0,0,0,0,0,0,0,0,0,0,0,2),
c(1,0,0,0,0,0,0,0,0,0,0,0,0,0,0),

c(0,1,0,0,0,0,0,2,3,4,5,6,7,8,9),
c(0,1,0,0,0,0,0,2,3,4,5,6,7,8,0),
c(0,1,0,0,0,0,0,2,3,4,5,0,0,0,6),
c(0,1,0,0,0,0,0,2,3,4,0,5,6,7,8),
c(0,1,0,0,0,0,0,0,0,0,2,3,4,5,6),
c(0,1,0,0,0,0,0,2,3,4,5,0,0,0,0),
c(0,1,0,0,0,0,0,2,3,4,0,5,6,7,0),
c(0,1,0,0,0,0,0,2,3,4,0,0,0,0,5),
c(0,1,0,0,0,0,0,0,0,0,2,3,4,5,0),
c(0,1,0,0,0,0,0,0,0,0,2,0,0,0,3),
c(0,1,0,0,0,0,0,0,0,0,0,2,3,4,5),
c(0,1,0,0,0,0,0,2,3,4,0,0,0,0,0),
c(0,1,0,0,0,0,0,0,0,0,2,0,0,0,0),
c(0,1,0,0,0,0,0,0,0,0,0,2,3,4,0),
c(0,1,0,0,0,0,0,0,0,0,0,0,0,0,2),
c(0,1,0,0,0,0,0,0,0,0,0,0,0,0,0),

c(0,0,1,0,0,0,0,2,3,4,5,6,7,8,9),
c(0,0,1,0,0,0,0,2,3,4,5,6,7,8,0),
c(0,0,1,0,0,0,0,2,3,4,5,0,0,0,6),
c(0,0,1,0,0,0,0,2,3,4,0,5,6,7,8),
c(0,0,1,0,0,0,0,0,0,0,2,3,4,5,6),
c(0,0,1,0,0,0,0,2,3,4,5,0,0,0,0),
c(0,0,1,0,0,0,0,2,3,4,0,5,6,7,0),
c(0,0,1,0,0,0,0,2,3,4,0,0,0,0,5),
c(0,0,1,0,0,0,0,0,0,0,2,3,4,5,0),
c(0,0,1,0,0,0,0,0,0,0,2,0,0,0,3),
c(0,0,1,0,0,0,0,0,0,0,0,2,3,4,5),
c(0,0,1,0,0,0,0,2,3,4,0,0,0,0,0),
c(0,0,1,0,0,0,0,0,0,0,2,0,0,0,0),
c(0,0,1,0,0,0,0,0,0,0,0,2,3,4,0),
c(0,0,1,0,0,0,0,0,0,0,0,0,0,0,2),
c(0,0,1,0,0,0,0,0,0,0,0,0,0,0,0),

c(0,0,0,1,0,0,0,2,3,4,5,6,7,8,9),
c(0,0,0,1,0,0,0,2,3,4,5,6,7,8,0),
c(0,0,0,1,0,0,0,2,3,4,5,0,0,0,6),
c(0,0,0,1,0,0,0,2,3,4,0,5,6,7,8),
c(0,0,0,1,0,0,0,0,0,0,2,3,4,5,6),
c(0,0,0,1,0,0,0,2,3,4,5,0,0,0,0),
c(0,0,0,1,0,0,0,2,3,4,0,5,6,7,0),
c(0,0,0,1,0,0,0,2,3,4,0,0,0,0,5),
c(0,0,0,1,0,0,0,0,0,0,2,3,4,5,0),
c(0,0,0,1,0,0,0,0,0,0,2,0,0,0,3),
c(0,0,0,1,0,0,0,0,0,0,0,2,3,4,5),
c(0,0,0,1,0,0,0,2,3,4,0,0,0,0,0),
c(0,0,0,1,0,0,0,0,0,0,2,0,0,0,0),
c(0,0,0,1,0,0,0,0,0,0,0,2,3,4,0),
c(0,0,0,1,0,0,0,0,0,0,0,0,0,0,2),
c(0,0,0,1,0,0,0,0,0,0,0,0,0,0,0),

c(0,0,0,0,1,0,0,2,3,4,5,6,7,8,9),
c(0,0,0,0,1,0,0,2,3,4,5,6,7,8,0),
c(0,0,0,0,1,0,0,2,3,4,5,0,0,0,6),
c(0,0,0,0,1,0,0,2,3,4,0,5,6,7,8),
c(0,0,0,0,1,0,0,0,0,0,2,3,4,5,6),
c(0,0,0,0,1,0,0,2,3,4,5,0,0,0,0),
c(0,0,0,0,1,0,0,2,3,4,0,5,6,7,0),
c(0,0,0,0,1,0,0,2,3,4,0,0,0,0,5),
c(0,0,0,0,1,0,0,0,0,0,2,3,4,5,0),
c(0,0,0,0,1,0,0,0,0,0,2,0,0,0,3),
c(0,0,0,0,1,0,0,0,0,0,0,2,3,4,5),
c(0,0,0,0,1,0,0,2,3,4,0,0,0,0,0),
c(0,0,0,0,1,0,0,0,0,0,2,0,0,0,0),
c(0,0,0,0,1,0,0,0,0,0,0,2,3,4,0),
c(0,0,0,0,1,0,0,0,0,0,0,0,0,0,2),
c(0,0,0,0,1,0,0,0,0,0,0,0,0,0,0),

c(0,0,0,0,0,1,0,2,3,4,5,6,7,8,9),
c(0,0,0,0,0,1,0,2,3,4,5,6,7,8,0),
c(0,0,0,0,0,1,0,2,3,4,5,0,0,0,6),
c(0,0,0,0,0,1,0,2,3,4,0,5,6,7,8),
c(0,0,0,0,0,1,0,0,0,0,2,3,4,5,6),
c(0,0,0,0,0,1,0,2,3,4,5,0,0,0,0),
c(0,0,0,0,0,1,0,2,3,4,0,5,6,7,0),
c(0,0,0,0,0,1,0,2,3,4,0,0,0,0,5),
c(0,0,0,0,0,1,0,0,0,0,2,3,4,5,0),
c(0,0,0,0,0,1,0,0,0,0,2,0,0,0,3),
c(0,0,0,0,0,1,0,0,0,0,0,2,3,4,5),
c(0,0,0,0,0,1,0,2,3,4,0,0,0,0,0),
c(0,0,0,0,0,1,0,0,0,0,2,0,0,0,0),
c(0,0,0,0,0,1,0,0,0,0,0,2,3,4,0),
c(0,0,0,0,0,1,0,0,0,0,0,0,0,0,2),
c(0,0,0,0,0,1,0,0,0,0,0,0,0,0,0),

c(0,0,0,0,0,0,1,2,3,4,5,6,7,8,9),
c(0,0,0,0,0,0,1,2,3,4,5,6,7,8,0),
c(0,0,0,0,0,0,1,2,3,4,5,0,0,0,6),
c(0,0,0,0,0,0,1,2,3,4,0,5,6,7,8),
c(0,0,0,0,0,0,1,0,0,0,2,3,4,5,6),
c(0,0,0,0,0,0,1,2,3,4,5,0,0,0,0),
c(0,0,0,0,0,0,1,2,3,4,0,5,6,7,0),
c(0,0,0,0,0,0,1,2,3,4,0,0,0,0,5),
c(0,0,0,0,0,0,1,0,0,0,2,3,4,5,0),
c(0,0,0,0,0,0,1,0,0,0,2,0,0,0,3),
c(0,0,0,0,0,0,1,0,0,0,0,2,3,4,5),
c(0,0,0,0,0,0,1,2,3,4,0,0,0,0,0),
c(0,0,0,0,0,0,1,0,0,0,2,0,0,0,0),
c(0,0,0,0,0,0,1,0,0,0,0,2,3,4,0),
c(0,0,0,0,0,0,1,0,0,0,0,0,0,0,2),
c(0,0,0,0,0,0,1,0,0,0,0,0,0,0,0),

c(0,0,0,0,0,0,0,1,2,3,4,0,0,0,0),
c(0,0,0,0,0,0,0,1,2,3,0,0,0,0,0),
c(0,0,0,0,0,0,0,0,0,0,1,0,0,0,0),
c(0,0,0,0,0,0,0,0,0,0,0,0,0,0,0))

typeVectRecruit_RunsVsDur<-c(rep("social",624),rep("asocial",4))

#Run all possible models
tableRecruit_RunsVsDur<-oadaAICtable(RecruitOa_RunsVsDur, constraintsVectRecruit_RunsVsDur, typeVectRecruit_RunsVsDur, iterations=10000)

#Check support for weighting dance-following network by number of waggle runs followed (s1) or total duration of dance-following (s2)
variableSupport(tableRecruit_RunsVsDur)


################################################
################################################

#Testing for interactive effects between different networks

#Create new networks for each time period that represent interactions between different types of social interaction
#Only using trophallaxis(duration) and antennal contact (number of interactions) as these networks were favoured in the main analysis

Waggle.Troph.Interaction_Net1<-trophRecruit_Duration_Net1*WagNumRunsRecruitNet1
Waggle.AntCon.Interaction_Net1<-antConRecruit_NumberInteractions_Net1*WagNumRunsRecruitNet1

Waggle.Troph.Interaction_Net2<-trophRecruit_Duration_Net2*WagNumRunsRecruitNet2
Waggle.AntCon.Interaction_Net2<-antConRecruit_NumberInteractions_Net2*WagNumRunsRecruitNet2

Waggle.Troph.Interaction_Net3<-trophRecruit_Duration_Net3*WagNumRunsRecruitNet3
Waggle.AntCon.Interaction_Net3<-antConRecruit_NumberInteractions_Net3*WagNumRunsRecruitNet3

Waggle.Troph.Interaction_Net4<-trophRecruit_Duration_Net4*WagNumRunsRecruitNet4
Waggle.AntCon.Interaction_Net4<-antConRecruit_NumberInteractions_Net4*WagNumRunsRecruitNet4

Waggle.Troph.Interaction_Net5<-trophRecruit_Duration_Net5*WagNumRunsRecruitNet5
Waggle.AntCon.Interaction_Net5<-antConRecruit_NumberInteractions_Net5*WagNumRunsRecruitNet5

Waggle.Troph.Interaction_Net6<-trophRecruit_Duration_Net6*WagNumRunsRecruitNet6
Waggle.AntCon.Interaction_Net6<-antConRecruit_NumberInteractions_Net6*WagNumRunsRecruitNet6

Waggle.Troph.Interaction_Net7<-trophRecruit_Duration_Net7*WagNumRunsRecruitNet7
Waggle.AntCon.Interaction_Net7<-antConRecruit_NumberInteractions_Net7*WagNumRunsRecruitNet7

Waggle.Troph.Interaction_Net8<-trophRecruit_Duration_Net8*WagNumRunsRecruitNet8
Waggle.AntCon.Interaction_Net8<-antConRecruit_NumberInteractions_Net8*WagNumRunsRecruitNet8

Waggle.Troph.Interaction_Net9<-trophRecruit_Duration_Net9*WagNumRunsRecruitNet9
Waggle.AntCon.Interaction_Net9<-antConRecruit_NumberInteractions_Net9*WagNumRunsRecruitNet9

Waggle.Troph.Interaction_Net10<-trophRecruit_Duration_Net10*WagNumRunsRecruitNet10
Waggle.AntCon.Interaction_Net10<-antConRecruit_NumberInteractions_Net10*WagNumRunsRecruitNet10

Waggle.Troph.Interaction_Net11<-trophRecruit_Duration_Net11*WagNumRunsRecruitNet11
Waggle.AntCon.Interaction_Net11<-antConRecruit_NumberInteractions_Net11*WagNumRunsRecruitNet11

Waggle.Troph.Interaction_Net12<-trophRecruit_Duration_Net12*WagNumRunsRecruitNet12
Waggle.AntCon.Interaction_Net12<-antConRecruit_NumberInteractions_Net12*WagNumRunsRecruitNet12

Waggle.Troph.Interaction_Net13<-trophRecruit_Duration_Net13*WagNumRunsRecruitNet13
Waggle.AntCon.Interaction_Net13<-antConRecruit_NumberInteractions_Net13*WagNumRunsRecruitNet13

Waggle.Troph.Interaction_Net14<-trophRecruit_Duration_Net14*WagNumRunsRecruitNet14
Waggle.AntCon.Interaction_Net14<-antConRecruit_NumberInteractions_Net14*WagNumRunsRecruitNet14

Waggle.Troph.Interaction_Net15<-trophRecruit_Duration_Net15*WagNumRunsRecruitNet15
Waggle.AntCon.Interaction_Net15<-antConRecruit_NumberInteractions_Net15*WagNumRunsRecruitNet15

Waggle.Troph.Interaction_Net16<-trophRecruit_Duration_Net16*WagNumRunsRecruitNet16
Waggle.AntCon.Interaction_Net16<-antConRecruit_NumberInteractions_Net16*WagNumRunsRecruitNet16

Waggle.Troph.Interaction_Net17<-trophRecruit_Duration_Net17*WagNumRunsRecruitNet17
Waggle.AntCon.Interaction_Net17<-antConRecruit_NumberInteractions_Net17*WagNumRunsRecruitNet17

Waggle.Troph.Interaction_Net18<-trophRecruit_Duration_Net18*WagNumRunsRecruitNet18
Waggle.AntCon.Interaction_Net18<-antConRecruit_NumberInteractions_Net18*WagNumRunsRecruitNet18

Waggle.Troph.Interaction_Net19<-trophRecruit_Duration_Net19*WagNumRunsRecruitNet19
Waggle.AntCon.Interaction_Net19<-antConRecruit_NumberInteractions_Net19*WagNumRunsRecruitNet19

Waggle.Troph.Interaction_Net20<-trophRecruit_Duration_Net20*WagNumRunsRecruitNet20
Waggle.AntCon.Interaction_Net20<-antConRecruit_NumberInteractions_Net20*WagNumRunsRecruitNet20

Waggle.Troph.Interaction_Net21<-trophRecruit_Duration_Net21*WagNumRunsRecruitNet21
Waggle.AntCon.Interaction_Net21<-antConRecruit_NumberInteractions_Net21*WagNumRunsRecruitNet21

Waggle.Troph.Interaction_Net22<-trophRecruit_Duration_Net22*WagNumRunsRecruitNet22
Waggle.AntCon.Interaction_Net22<-antConRecruit_NumberInteractions_Net22*WagNumRunsRecruitNet22

Waggle.Troph.Interaction_Net23<-trophRecruit_Duration_Net23*WagNumRunsRecruitNet23
Waggle.AntCon.Interaction_Net23<-antConRecruit_NumberInteractions_Net23*WagNumRunsRecruitNet23

Waggle.Troph.Interaction_Net24<-trophRecruit_Duration_Net24*WagNumRunsRecruitNet24
Waggle.AntCon.Interaction_Net24<-antConRecruit_NumberInteractions_Net24*WagNumRunsRecruitNet24

Waggle.Troph.Interaction_Net25<-trophRecruit_Duration_Net25*WagNumRunsRecruitNet25
Waggle.AntCon.Interaction_Net25<-antConRecruit_NumberInteractions_Net25*WagNumRunsRecruitNet25

Waggle.Troph.Interaction_Net26<-trophRecruit_Duration_Net26*WagNumRunsRecruitNet26
Waggle.AntCon.Interaction_Net26<-antConRecruit_NumberInteractions_Net26*WagNumRunsRecruitNet26

Waggle.Troph.Interaction_Net27<-trophRecruit_Duration_Net27*WagNumRunsRecruitNet27
Waggle.AntCon.Interaction_Net27<-antConRecruit_NumberInteractions_Net27*WagNumRunsRecruitNet27

Waggle.Troph.Interaction_Net28<-trophRecruit_Duration_Net28*WagNumRunsRecruitNet28
Waggle.AntCon.Interaction_Net28<-antConRecruit_NumberInteractions_Net28*WagNumRunsRecruitNet28

Waggle.Troph.Interaction_Net29<-trophRecruit_Duration_Net29*WagNumRunsRecruitNet29
Waggle.AntCon.Interaction_Net29<-antConRecruit_NumberInteractions_Net29*WagNumRunsRecruitNet29

Waggle.Troph.Interaction_Net30<-trophRecruit_Duration_Net30*WagNumRunsRecruitNet30
Waggle.AntCon.Interaction_Net30<-antConRecruit_NumberInteractions_Net30*WagNumRunsRecruitNet30

Waggle.Troph.Interaction_Net31<-trophRecruit_Duration_Net31*WagNumRunsRecruitNet31
Waggle.AntCon.Interaction_Net31<-antConRecruit_NumberInteractions_Net31*WagNumRunsRecruitNet31

Waggle.Troph.Interaction_Net32<-trophRecruit_Duration_Net32*WagNumRunsRecruitNet32
Waggle.AntCon.Interaction_Net32<-antConRecruit_NumberInteractions_Net32*WagNumRunsRecruitNet32

Waggle.Troph.Interaction_Net33<-trophRecruit_Duration_Net33*WagNumRunsRecruitNet33
Waggle.AntCon.Interaction_Net33<-antConRecruit_NumberInteractions_Net33*WagNumRunsRecruitNet33

assMatrixTVRecruit_Interactions<-array(NA,dim=c(200,200,5,33))
assMatrixTVRecruit_Interactions[,,1,1]<-WagNumRunsRecruitNet1
assMatrixTVRecruit_Interactions[,,2,1]<-trophRecruit_Duration_Net1
assMatrixTVRecruit_Interactions[,,3,1]<-antConRecruit_NumberInteractions_Net1
assMatrixTVRecruit_Interactions[,,4,1]<-Waggle.Troph.Interaction_Net1
assMatrixTVRecruit_Interactions[,,5,1]<-Waggle.AntCon.Interaction_Net1
assMatrixTVRecruit_Interactions[,,1,2]<-WagNumRunsRecruitNet2
assMatrixTVRecruit_Interactions[,,2,2]<-trophRecruit_Duration_Net2
assMatrixTVRecruit_Interactions[,,3,2]<-antConRecruit_NumberInteractions_Net2
assMatrixTVRecruit_Interactions[,,4,2]<-Waggle.Troph.Interaction_Net2
assMatrixTVRecruit_Interactions[,,5,2]<-Waggle.AntCon.Interaction_Net2
assMatrixTVRecruit_Interactions[,,1,3]<-WagNumRunsRecruitNet3
assMatrixTVRecruit_Interactions[,,2,3]<-trophRecruit_Duration_Net3
assMatrixTVRecruit_Interactions[,,3,3]<-antConRecruit_NumberInteractions_Net3
assMatrixTVRecruit_Interactions[,,4,3]<-Waggle.Troph.Interaction_Net3
assMatrixTVRecruit_Interactions[,,5,3]<-Waggle.AntCon.Interaction_Net3
assMatrixTVRecruit_Interactions[,,1,4]<-WagNumRunsRecruitNet4
assMatrixTVRecruit_Interactions[,,2,4]<-trophRecruit_Duration_Net4
assMatrixTVRecruit_Interactions[,,3,4]<-antConRecruit_NumberInteractions_Net4
assMatrixTVRecruit_Interactions[,,4,4]<-Waggle.Troph.Interaction_Net4
assMatrixTVRecruit_Interactions[,,5,4]<-Waggle.AntCon.Interaction_Net4
assMatrixTVRecruit_Interactions[,,1,5]<-WagNumRunsRecruitNet5
assMatrixTVRecruit_Interactions[,,2,5]<-trophRecruit_Duration_Net5
assMatrixTVRecruit_Interactions[,,3,5]<-antConRecruit_NumberInteractions_Net5
assMatrixTVRecruit_Interactions[,,4,5]<-Waggle.Troph.Interaction_Net5
assMatrixTVRecruit_Interactions[,,5,5]<-Waggle.AntCon.Interaction_Net5
assMatrixTVRecruit_Interactions[,,1,6]<-WagNumRunsRecruitNet6
assMatrixTVRecruit_Interactions[,,2,6]<-trophRecruit_Duration_Net6
assMatrixTVRecruit_Interactions[,,3,6]<-antConRecruit_NumberInteractions_Net6
assMatrixTVRecruit_Interactions[,,4,6]<-Waggle.Troph.Interaction_Net6
assMatrixTVRecruit_Interactions[,,5,6]<-Waggle.AntCon.Interaction_Net6
assMatrixTVRecruit_Interactions[,,1,7]<-WagNumRunsRecruitNet7
assMatrixTVRecruit_Interactions[,,2,7]<-trophRecruit_Duration_Net7
assMatrixTVRecruit_Interactions[,,3,7]<-antConRecruit_NumberInteractions_Net7
assMatrixTVRecruit_Interactions[,,4,7]<-Waggle.Troph.Interaction_Net7
assMatrixTVRecruit_Interactions[,,5,7]<-Waggle.AntCon.Interaction_Net7
assMatrixTVRecruit_Interactions[,,1,8]<-WagNumRunsRecruitNet8
assMatrixTVRecruit_Interactions[,,2,8]<-trophRecruit_Duration_Net8
assMatrixTVRecruit_Interactions[,,3,8]<-antConRecruit_NumberInteractions_Net8
assMatrixTVRecruit_Interactions[,,4,8]<-Waggle.Troph.Interaction_Net8
assMatrixTVRecruit_Interactions[,,5,8]<-Waggle.AntCon.Interaction_Net8
assMatrixTVRecruit_Interactions[,,1,9]<-WagNumRunsRecruitNet9
assMatrixTVRecruit_Interactions[,,2,9]<-trophRecruit_Duration_Net9
assMatrixTVRecruit_Interactions[,,3,9]<-antConRecruit_NumberInteractions_Net9
assMatrixTVRecruit_Interactions[,,4,9]<-Waggle.Troph.Interaction_Net9
assMatrixTVRecruit_Interactions[,,5,9]<-Waggle.AntCon.Interaction_Net9
assMatrixTVRecruit_Interactions[,,1,10]<-WagNumRunsRecruitNet10
assMatrixTVRecruit_Interactions[,,2,10]<-trophRecruit_Duration_Net10
assMatrixTVRecruit_Interactions[,,3,10]<-antConRecruit_NumberInteractions_Net10
assMatrixTVRecruit_Interactions[,,4,10]<-Waggle.Troph.Interaction_Net10
assMatrixTVRecruit_Interactions[,,5,10]<-Waggle.AntCon.Interaction_Net10
assMatrixTVRecruit_Interactions[,,1,11]<-WagNumRunsRecruitNet11
assMatrixTVRecruit_Interactions[,,2,11]<-trophRecruit_Duration_Net11
assMatrixTVRecruit_Interactions[,,3,11]<-antConRecruit_NumberInteractions_Net11
assMatrixTVRecruit_Interactions[,,4,11]<-Waggle.Troph.Interaction_Net11
assMatrixTVRecruit_Interactions[,,5,11]<-Waggle.AntCon.Interaction_Net11
assMatrixTVRecruit_Interactions[,,1,12]<-WagNumRunsRecruitNet12
assMatrixTVRecruit_Interactions[,,2,12]<-trophRecruit_Duration_Net12
assMatrixTVRecruit_Interactions[,,3,12]<-antConRecruit_NumberInteractions_Net12
assMatrixTVRecruit_Interactions[,,4,12]<-Waggle.Troph.Interaction_Net12
assMatrixTVRecruit_Interactions[,,5,12]<-Waggle.AntCon.Interaction_Net12
assMatrixTVRecruit_Interactions[,,1,13]<-WagNumRunsRecruitNet13
assMatrixTVRecruit_Interactions[,,2,13]<-trophRecruit_Duration_Net13
assMatrixTVRecruit_Interactions[,,3,13]<-antConRecruit_NumberInteractions_Net13
assMatrixTVRecruit_Interactions[,,4,13]<-Waggle.Troph.Interaction_Net13
assMatrixTVRecruit_Interactions[,,5,13]<-Waggle.AntCon.Interaction_Net13
assMatrixTVRecruit_Interactions[,,1,14]<-WagNumRunsRecruitNet14
assMatrixTVRecruit_Interactions[,,2,14]<-trophRecruit_Duration_Net14
assMatrixTVRecruit_Interactions[,,3,14]<-antConRecruit_NumberInteractions_Net14
assMatrixTVRecruit_Interactions[,,4,14]<-Waggle.Troph.Interaction_Net14
assMatrixTVRecruit_Interactions[,,5,14]<-Waggle.AntCon.Interaction_Net14
assMatrixTVRecruit_Interactions[,,1,15]<-WagNumRunsRecruitNet15
assMatrixTVRecruit_Interactions[,,2,15]<-trophRecruit_Duration_Net15
assMatrixTVRecruit_Interactions[,,3,15]<-antConRecruit_NumberInteractions_Net15
assMatrixTVRecruit_Interactions[,,4,15]<-Waggle.Troph.Interaction_Net15
assMatrixTVRecruit_Interactions[,,5,15]<-Waggle.AntCon.Interaction_Net15
assMatrixTVRecruit_Interactions[,,1,16]<-WagNumRunsRecruitNet16
assMatrixTVRecruit_Interactions[,,2,16]<-trophRecruit_Duration_Net16
assMatrixTVRecruit_Interactions[,,3,16]<-antConRecruit_NumberInteractions_Net16
assMatrixTVRecruit_Interactions[,,4,16]<-Waggle.Troph.Interaction_Net16
assMatrixTVRecruit_Interactions[,,5,16]<-Waggle.AntCon.Interaction_Net16
assMatrixTVRecruit_Interactions[,,1,17]<-WagNumRunsRecruitNet17
assMatrixTVRecruit_Interactions[,,2,17]<-trophRecruit_Duration_Net17
assMatrixTVRecruit_Interactions[,,3,17]<-antConRecruit_NumberInteractions_Net17
assMatrixTVRecruit_Interactions[,,4,17]<-Waggle.Troph.Interaction_Net17
assMatrixTVRecruit_Interactions[,,5,17]<-Waggle.AntCon.Interaction_Net17
assMatrixTVRecruit_Interactions[,,1,18]<-WagNumRunsRecruitNet18
assMatrixTVRecruit_Interactions[,,2,18]<-trophRecruit_Duration_Net18
assMatrixTVRecruit_Interactions[,,3,18]<-antConRecruit_NumberInteractions_Net18
assMatrixTVRecruit_Interactions[,,4,18]<-Waggle.Troph.Interaction_Net18
assMatrixTVRecruit_Interactions[,,5,18]<-Waggle.AntCon.Interaction_Net18
assMatrixTVRecruit_Interactions[,,1,19]<-WagNumRunsRecruitNet19
assMatrixTVRecruit_Interactions[,,2,19]<-trophRecruit_Duration_Net19
assMatrixTVRecruit_Interactions[,,3,19]<-antConRecruit_NumberInteractions_Net19
assMatrixTVRecruit_Interactions[,,4,19]<-Waggle.Troph.Interaction_Net19
assMatrixTVRecruit_Interactions[,,5,19]<-Waggle.AntCon.Interaction_Net19
assMatrixTVRecruit_Interactions[,,1,20]<-WagNumRunsRecruitNet20
assMatrixTVRecruit_Interactions[,,2,20]<-trophRecruit_Duration_Net20
assMatrixTVRecruit_Interactions[,,3,20]<-antConRecruit_NumberInteractions_Net20
assMatrixTVRecruit_Interactions[,,4,20]<-Waggle.Troph.Interaction_Net20
assMatrixTVRecruit_Interactions[,,5,20]<-Waggle.AntCon.Interaction_Net20
assMatrixTVRecruit_Interactions[,,1,21]<-WagNumRunsRecruitNet21
assMatrixTVRecruit_Interactions[,,2,21]<-trophRecruit_Duration_Net21
assMatrixTVRecruit_Interactions[,,3,21]<-antConRecruit_NumberInteractions_Net21
assMatrixTVRecruit_Interactions[,,4,21]<-Waggle.Troph.Interaction_Net21
assMatrixTVRecruit_Interactions[,,5,21]<-Waggle.AntCon.Interaction_Net21
assMatrixTVRecruit_Interactions[,,1,22]<-WagNumRunsRecruitNet22
assMatrixTVRecruit_Interactions[,,2,22]<-trophRecruit_Duration_Net22
assMatrixTVRecruit_Interactions[,,3,22]<-antConRecruit_NumberInteractions_Net22
assMatrixTVRecruit_Interactions[,,4,22]<-Waggle.Troph.Interaction_Net22
assMatrixTVRecruit_Interactions[,,5,22]<-Waggle.AntCon.Interaction_Net22
assMatrixTVRecruit_Interactions[,,1,23]<-WagNumRunsRecruitNet23
assMatrixTVRecruit_Interactions[,,2,23]<-trophRecruit_Duration_Net23
assMatrixTVRecruit_Interactions[,,3,23]<-antConRecruit_NumberInteractions_Net23
assMatrixTVRecruit_Interactions[,,4,23]<-Waggle.Troph.Interaction_Net23
assMatrixTVRecruit_Interactions[,,5,23]<-Waggle.AntCon.Interaction_Net23
assMatrixTVRecruit_Interactions[,,1,24]<-WagNumRunsRecruitNet24
assMatrixTVRecruit_Interactions[,,2,24]<-trophRecruit_Duration_Net24
assMatrixTVRecruit_Interactions[,,3,24]<-antConRecruit_NumberInteractions_Net24
assMatrixTVRecruit_Interactions[,,4,24]<-Waggle.Troph.Interaction_Net24
assMatrixTVRecruit_Interactions[,,5,24]<-Waggle.AntCon.Interaction_Net24
assMatrixTVRecruit_Interactions[,,1,25]<-WagNumRunsRecruitNet25
assMatrixTVRecruit_Interactions[,,2,25]<-trophRecruit_Duration_Net25
assMatrixTVRecruit_Interactions[,,3,25]<-antConRecruit_NumberInteractions_Net25
assMatrixTVRecruit_Interactions[,,4,25]<-Waggle.Troph.Interaction_Net25
assMatrixTVRecruit_Interactions[,,5,25]<-Waggle.AntCon.Interaction_Net25
assMatrixTVRecruit_Interactions[,,1,26]<-WagNumRunsRecruitNet26
assMatrixTVRecruit_Interactions[,,2,26]<-trophRecruit_Duration_Net26
assMatrixTVRecruit_Interactions[,,3,26]<-antConRecruit_NumberInteractions_Net26
assMatrixTVRecruit_Interactions[,,4,26]<-Waggle.Troph.Interaction_Net26
assMatrixTVRecruit_Interactions[,,5,26]<-Waggle.AntCon.Interaction_Net26
assMatrixTVRecruit_Interactions[,,1,27]<-WagNumRunsRecruitNet27
assMatrixTVRecruit_Interactions[,,2,27]<-trophRecruit_Duration_Net27
assMatrixTVRecruit_Interactions[,,3,27]<-antConRecruit_NumberInteractions_Net27
assMatrixTVRecruit_Interactions[,,4,27]<-Waggle.Troph.Interaction_Net27
assMatrixTVRecruit_Interactions[,,5,27]<-Waggle.AntCon.Interaction_Net27
assMatrixTVRecruit_Interactions[,,1,28]<-WagNumRunsRecruitNet28
assMatrixTVRecruit_Interactions[,,2,28]<-trophRecruit_Duration_Net28
assMatrixTVRecruit_Interactions[,,3,28]<-antConRecruit_NumberInteractions_Net28
assMatrixTVRecruit_Interactions[,,4,28]<-Waggle.Troph.Interaction_Net28
assMatrixTVRecruit_Interactions[,,5,28]<-Waggle.AntCon.Interaction_Net28
assMatrixTVRecruit_Interactions[,,1,29]<-WagNumRunsRecruitNet29
assMatrixTVRecruit_Interactions[,,2,29]<-trophRecruit_Duration_Net29
assMatrixTVRecruit_Interactions[,,3,29]<-antConRecruit_NumberInteractions_Net29
assMatrixTVRecruit_Interactions[,,4,29]<-Waggle.Troph.Interaction_Net29
assMatrixTVRecruit_Interactions[,,5,29]<-Waggle.AntCon.Interaction_Net29
assMatrixTVRecruit_Interactions[,,1,30]<-WagNumRunsRecruitNet30
assMatrixTVRecruit_Interactions[,,2,30]<-trophRecruit_Duration_Net30
assMatrixTVRecruit_Interactions[,,3,30]<-antConRecruit_NumberInteractions_Net30
assMatrixTVRecruit_Interactions[,,4,30]<-Waggle.Troph.Interaction_Net30
assMatrixTVRecruit_Interactions[,,5,30]<-Waggle.AntCon.Interaction_Net30
assMatrixTVRecruit_Interactions[,,1,31]<-WagNumRunsRecruitNet31
assMatrixTVRecruit_Interactions[,,2,31]<-trophRecruit_Duration_Net31
assMatrixTVRecruit_Interactions[,,3,31]<-antConRecruit_NumberInteractions_Net31
assMatrixTVRecruit_Interactions[,,4,31]<-Waggle.Troph.Interaction_Net31
assMatrixTVRecruit_Interactions[,,5,31]<-Waggle.AntCon.Interaction_Net31
assMatrixTVRecruit_Interactions[,,1,32]<-WagNumRunsRecruitNet32
assMatrixTVRecruit_Interactions[,,2,32]<-trophRecruit_Duration_Net32
assMatrixTVRecruit_Interactions[,,3,32]<-antConRecruit_NumberInteractions_Net32
assMatrixTVRecruit_Interactions[,,4,32]<-Waggle.Troph.Interaction_Net32
assMatrixTVRecruit_Interactions[,,5,32]<-Waggle.AntCon.Interaction_Net32
assMatrixTVRecruit_Interactions[,,1,33]<-WagNumRunsRecruitNet33
assMatrixTVRecruit_Interactions[,,2,33]<-trophRecruit_Duration_Net33
assMatrixTVRecruit_Interactions[,,3,33]<-antConRecruit_NumberInteractions_Net33
assMatrixTVRecruit_Interactions[,,4,33]<-Waggle.Troph.Interaction_Net33
assMatrixTVRecruit_Interactions[,,5,33]<-Waggle.AntCon.Interaction_Net33

#Create label for NBDA object
label<-"RecruitAllTrials_TestingInteractions"

#Create the NBDA object
#All other slots are same as those used in the original NBDA object ("RecruitAllTrials")
RecruitOa_Interactions<-nbdaData(label=label, assMatrix=assMatrixTVRecruit_Interactions, orderAcq=orderRecruit, assMatrixIndex=assMatrixIndexRecruit, 
asocialTreatment="timevarying", asoc_ilv=ILVsRecruit, int_ilv=ILVsRecruit,
demons=c(1,1,1,1,1,1,1,1,1,1,1,1,1,1,1,1,1,1,1,1,1,1,1,0,0,1,0,0,0,0,0,0,0,0,0,0,0,0,0,0,
0,1,0,0,0,0,0,0,0,0,1,1,0,1,0,1,1,1,1,0,1,1,1,1,1,0,1,0,1,0,1,1,1,1,1,1,1,1,1,0,
1,1,1,1,1,1,0,0,0,0,0,0,0,0,0,0,0,0,0,0,0,0,0,0,0,0,0,0,0,0,0,0,0,1,0,0,0,0,0,0,
0,0,0,0,1,0,0,0,0,0,0,0,0,0,0,0,0,1,1,1,1,1,1,1,1,1,1,1,1,1,1,1,1,1,1,1,1,1,1,1,
1,1,1,1,1,1,1,1,1,1,0,0,0,0,0,0,0,0,0,0,0,0,0,0,0,0,0,0,0,0,0,1,1,1,1,0,0,0,0,0))


#Fit best supported model
IntM1.Dat<-constrainedNBDAdata(RecruitOa_Interactions, constraintsVect=c(1,0,0,0,0,0,0,0,0,0,0,0,2))
IntM1<-oadaFit(IntM1.Dat)
IntM1@loglik
IntM1@aicc

#Fit alternative models that include additional networks and/or interactions
IntM2.Dat<-constrainedNBDAdata(RecruitOa_Interactions, constraintsVect=c(1,2,0,0,0,0,0,0,0,0,0,0,3))
IntM2<-oadaFit(IntM2.Dat)
IntM2@loglik
IntM2@aicc
IntM2@aicc-IntM1@aicc

IntM3.Dat<-constrainedNBDAdata(RecruitOa_Interactions, constraintsVect=c(1,2,0,3,0,0,0,0,0,0,0,0,4))
IntM3<-oadaFit(IntM3.Dat)
IntM3@loglik
IntM3@aicc
IntM3@aicc-IntM1@aicc

IntM4.Dat<-constrainedNBDAdata(RecruitOa_Interactions, constraintsVect=c(1,0,2,0,0,0,0,0,0,0,0,0,3))
IntM4<-oadaFit(IntM4.Dat)
IntM4@loglik
IntM4@aicc
IntM4@aicc-IntM1@aicc

IntM5.Dat<-constrainedNBDAdata(RecruitOa_Interactions, constraintsVect=c(1,0,2,0,3,0,0,0,0,0,0,0,4))
IntM5<-oadaFit(IntM5.Dat)
IntM5@loglik
IntM5@aicc
IntM5@aicc-IntM1@aicc

#The interactions considered here did not improve model fit
