# Supplementary material for: Network-based diffusion analysis reveals context-specific dominance of dance communication in foraging honeybees
Source: Nat Commun. 2020 Jan 31;11:625. doi: 10.1038/s41467-020-14410-0 (PMC6994492; doi:10.1038/s41467-020-14410-0)
Supplement: Supplementary file 6 — Supplementary Software 1 [file 41467_2020_14410_MOESM6_ESM.zip › Supplementary Software/Supplementary data README.txt]

Supplementary data includes all data and R scripts required to obtain all values reported in the text, tables, and figures of the main text and Supplementary Information.

R Scripts:
Recruitment NBDA.R
-Obtain reported values in Tables 2 & 3; Supplementary Tables 1, 2, & 7; Supplementary Figure 1

Recruitment NBDA_First two trials only.R
-Obtain reported values in Supplementary Tables 4-6

Reactivation NBDA_FULL Feeder.R
-Obtain reported values in Tables 4 & 5; Supplementary Tables 8 & 9

Reactivation NBDA_EMPTY Feeder.R
-Obtain reported values in Supplementary Tables 10-13

Interaction lists
-Used to build the networks in the NBDAs
-Each list includes interactions across all four trials; letters (A, B, C, and D) indicate colony/trial ID
-Each list is made up of 5 columns with 1 interaction per row:
	-VertexFrom (informed individual)
	-VertexTo (naive individual)
	-TimeStart (time at which the interaction began; measured as seconds elapsed since start of the trial)
	-TimeStop (meaning depends on the unit of interaction (see below)
	-Duration (meaning depends on the unit of interaction (see below)
-For interaction lists marked as 'Duration', TimeStop indicates the time at which the interaction ended and Duration equals the duration of the interaction in seconds.
-For interaction lists marked as 'Number of interactions', TimeStop is always 1 sec larger than TimeStart; Duration is always equal to 1.
-For dance-following interaction lists marked 'Runs followed', TimeStop is an amount greater than TimeStart equal to the number of waggle runs that were followed during that interaction. As such, Duration for that interaction equals the number of waggle runs followed.
-For all homogeneous interaction lists, Duration is always equal to 1 (TimeStop = TimeStart + 1)

Dance following_Interaction list_Runs followed.csv
Dance following_Interaction list_Duration.csv
Dance following_Interaction list_First two trials_Runs followed.csv

Trophallaxis_Interaction list_Duration.csv
Trophallaxis_Interaction list_Number of interactions.csv
Trophallaxis_Interaction list_First two trials_Duration.csv
Trophallaxis_Interaction list_First two trials_Number of interactions.csv

Antennal contact_Interaction list_Duration.csv
Antennal contact_Interaction list_Number of interactions.csv
Antennal contact_Interaction list_First two trials_Duration.csv
Antennal contact_Interaction list_First two trials_Number of interactions.csv

Homogeneous_Interaction list_Recruitment.csv
Homogeneous_Interaction list_First two trials_Recruitment.csv
Homogeneous_Interaction list_Reactivation.csv

Number of EMPTY feeder return visits
-In the recruitment NBDAs, a variable is included that accounts for the number of times potential recruits returned to their familiar (but now-empty) feeder during the trial.
-This variable is included as a time-varying variable that updates at the same time as the networks.
-The following .csv's include this information; in each file, there are a number of columns equal to the number of recruitment events (labeled EventX).
-Each row is an individual bee.
-Individuals that were trained to the FULL feeder have a value of 0 in all columns.
-Individuals that were successfully recruited to the FULL feeder have a value of 0 in all columns following their recruitment.
-Informed individuals are not included when determining the estimated effect of this variable.

Number of return visits to familiar feeder_Recruitment diffusion.csv
Number of return visits to familiar feeder_Recruitment diffusion_First two trials.csv

The 'Individual-level Data.csv' provide information on:
-Bee IDs (both in the NBDA (NbdaID) and as they are referred to in the interaction lists (BeeID))
-Trial and colony
-Feeder to which an individual was trained (Familiar.Feeder)
-Whether that individual was treated as an informed demonstrator for the recruitment diffusion (Recruit.Demons), for the reactivation diffusion for the FULL feeder (React.FULL.Demons), or for the reactivation diffusion for the EMPTY feeder (React.EMPTY.Demons).
-Times at which individuals were recruited to the FULL feeder (Recruit.Latency) and at which they last left the hive prior to recruitment (Hive.Departure.Recruit).
-Times at which individuals were reactivated (Reactivation.Latency) and at which they last left the hive prior to reactivation (Hive.Departure.React).
-Time period during which each recruitment or reactivation event occurred (Recruit.Index; React.FULL.Index; React.EMPTY.Index); these determine the period of time over which dynamic networks were aggregated into static networks for each arrival event. For example, the first recruitment event occurs during Recruit.Index 1, which aggregates all interactions over the first 690 sec of the trial (see the corresponding NBDA R scripts). As the order in which bees left the hive does not match the order in which bees were recruited/reactivated, there may be multiple feeder arrival events assigned to a single index value.
-The total number of times across the trial that a potential recruit returned to its familiar, now-empty feeder (EMPTY.Return.Visits).
-The total number of days prior to the trial that an individual collected sucrose from its familiar feeder at the feeder's final 200 m location (Feeder.Experience.Days).
