# Supplementary material for: Network-based diffusion analysis reveals context-specific dominance of dance communication in foraging honeybees
Source: Nat Commun. 2020 Jan 31;11:625. doi: 10.1038/s41467-020-14410-0 (PMC6994492; doi:10.1038/s41467-020-14410-0)
Supplement: Supplementary file 7 — Source Data [file 41467_2020_14410_MOESM7_ESM.xlsx]

## Sheet: SourceData
Acquisition Event	Network Connection	Learner	Average Network Connection
1	0	0	0.327103
1	0	0	0.327103
1	0	0	0.327103
1	0	0	0.327103
1	0	0	0.327103
1	2	0	0.327103
1	0	0	0.327103
1	2	0	0.327103
1	5	0	0.327103
1	0	0	0.327103
1	0	0	0.327103
1	0	0	0.327103
1	0	0	0.327103
1	0	0	0.327103
1	0	0	0.327103
1	9	0	0.327103
1	0	0	0.327103
1	0	0	0.327103
1	0	0	0.327103
1	0	0	0.327103
1	0	0	0.327103
1	0	0	0.327103
1	3	0	0.327103
1	0	0	0.327103
1	0	0	0.327103
1	0	0	0.327103
1	0	0	0.327103
1	0	0	0.327103
1	0	0	0.327103
1	0	1	0.327103
1	0	0	0.327103
1	0	0	0.327103
1	0	0	0.327103
1	0	0	0.327103
1	0	0	0.327103
1	0	0	0.327103
1	3	0	0.327103
1	0	0	0.327103
1	1	0	0.327103
1	0	0	0.327103
1	0	0	0.327103
1	0	0	0.327103
1	0	0	0.327103
1	4	0	0.327103
1	0	0	0.327103
1	0	0	0.327103
1	0	0	0.327103
1	1	0	0.327103
1	3	0	0.327103
1	0	0	0.327103
1	0	0	0.327103
1	0	0	0.327103
1	0	0	0.327103
1	0	0	0.327103
1	0	0	0.327103
1	0	0	0.327103
1	0	0	0.327103
1	0	0	0.327103
1	0	0	0.327103
1	2	0	0.327103
1	0	0	0.327103
1	0	0	0.327103
1	0	0	0.327103
1	0	0	0.327103
1	0	0	0.327103
1	0	0	0.327103
1	0	0	0.327103
1	0	0	0.327103
1	0	0	0.327103
1	0	0	0.327103
1	0	0	0.327103
1	0	0	0.327103
1	0	0	0.327103
1	0	0	0.327103
1	0	0	0.327103
1	0	0	0.327103
1	0	0	0.327103
1	0	0	0.327103
1	0	0	0.327103
1	0	0	0.327103
1	0	0	0.327103
1	0	0	0.327103
1	0	0	0.327103
1	0	0	0.327103
1	0	0	0.327103
1	0	0	0.327103
1	0	0	0.327103
1	0	0	0.327103
1	0	0	0.327103
1	0	0	0.327103
1	0	0	0.327103
1	0	0	0.327103
1	0	0	0.327103
1	0	0	0.327103
1	0	0	0.327103
1	0	0	0.327103
1	0	0	0.327103
1	0	0	0.327103
1	0	0	0.327103
1	0	0	0.327103
1	0	0	0.327103
1	0	0	0.327103
1	0	0	0.327103
1	0	0	0.327103
1	0	0	0.327103
1	0	0	0.327103
1	0	0	0.327103
2	0	0	0.330189
2	0	0	0.330189
2	0	0	0.330189
2	0	0	0.330189
2	0	0	0.330189
2	2	0	0.330189
2	0	0	0.330189
2	2	0	0.330189
2	5	0	0.330189
2	0	0	0.330189
2	0	0	0.330189
2	0	0	0.330189
2	0	0	0.330189
2	0	0	0.330189
2	0	0	0.330189
2	9	0	0.330189
2	0	0	0.330189
2	0	0	0.330189
2	0	0	0.330189
2	0	0	0.330189
2	0	0	0.330189
2	0	0	0.330189
2	3	0	0.330189
2	0	0	0.330189
2	0	0	0.330189
2	0	0	0.330189
2	0	0	0.330189
2	0	0	0.330189
2	0	0	0.330189
2	0	0	0.330189
2	0	0	0.330189
2	0	0	0.330189
2	0	0	0.330189
2	0	0	0.330189
2	0	0	0.330189
2	3	1	0.330189
2	0	0	0.330189
2	1	0	0.330189
2	0	0	0.330189
2	0	0	0.330189
2	0	0	0.330189
2	0	0	0.330189
2	4	0	0.330189
2	0	0	0.330189
2	0	0	0.330189
2	0	0	0.330189
2	1	0	0.330189
2	3	0	0.330189
2	0	0	0.330189
2	0	0	0.330189
2	0	0	0.330189
2	0	0	0.330189
2	0	0	0.330189
2	0	0	0.330189
2	0	0	0.330189
2	0	0	0.330189
2	0	0	0.330189
2	0	0	0.330189
2	2	0	0.330189
2	0	0	0.330189
2	0	0	0.330189
2	0	0	0.330189
2	0	0	0.330189
2	0	0	0.330189
2	0	0	0.330189
2	0	0	0.330189
2	0	0	0.330189
2	0	0	0.330189
2	0	0	0.330189
2	0	0	0.330189
2	0	0	0.330189
2	0	0	0.330189
2	0	0	0.330189
2	0	0	0.330189
2	0	0	0.330189
2	0	0	0.330189
2	0	0	0.330189
2	0	0	0.330189
2	0	0	0.330189
2	0	0	0.330189
2	0	0	0.330189
2	0	0	0.330189
2	0	0	0.330189
2	0	0	0.330189
2	0	0	0.330189
2	0	0	0.330189
2	0	0	0.330189
2	0	0	0.330189
2	0	0	0.330189
2	0	0	0.330189
2	0	0	0.330189
2	0	0	0.330189
2	0	0	0.330189
2	0	0	0.330189
2	0	0	0.330189
2	0	0	0.330189
2	0	0	0.330189
2	0	0	0.330189
2	0	0	0.330189
2	0	0	0.330189
2	0	0	0.330189
2	0	0	0.330189
2	0	0	0.330189
2	0	0	0.330189
2	0	0	0.330189
2	0	0	0.330189
3	1	0	1.13333
3	0	0	1.13333
3	0	0	1.13333
3	0	0	1.13333
3	3	0	1.13333
3	2	0	1.13333
3	0	0	1.13333
3	2	0	1.13333
3	8	0	1.13333
3	0	0	1.13333
3	4	0	1.13333
3	0	0	1.13333
3	0	0	1.13333
3	0	0	1.13333
3	0	0	1.13333
3	9	0	1.13333
3	0	0	1.13333
3	0	0	1.13333
3	3	0	1.13333
3	0	0	1.13333
3	1	0	1.13333
3	4	0	1.13333
3	3	0	1.13333
3	0	0	1.13333
3	4	0	1.13333
3	0	0	1.13333
3	4	0	1.13333
3	0	0	1.13333
3	0	0	1.13333
3	0	0	1.13333
3	2	0	1.13333
3	4	0	1.13333
3	0	0	1.13333
3	2	0	1.13333
3	0	0	1.13333
3	0	0	1.13333
3	6	1	1.13333
3	0	0	1.13333
3	2	0	1.13333
3	2	0	1.13333
3	8	0	1.13333
3	9	0	1.13333
3	0	0	1.13333
3	3	0	1.13333
3	0	0	1.13333
3	10	0	1.13333
3	3	0	1.13333
3	2	0	1.13333
3	0	0	1.13333
3	1	0	1.13333
3	2	0	1.13333
3	4	0	1.13333
3	0	0	1.13333
3	0	0	1.13333
3	0	0	1.13333
3	8	0	1.13333
3	0	0	1.13333
3	2	0	1.13333
3	0	0	1.13333
3	0	0	1.13333
3	0	0	1.13333
3	0	0	1.13333
3	0	0	1.13333
3	0	0	1.13333
3	0	0	1.13333
3	0	0	1.13333
3	0	0	1.13333
3	0	0	1.13333
3	0	0	1.13333
3	0	0	1.13333
3	0	0	1.13333
3	1	0	1.13333
3	0	0	1.13333
3	0	0	1.13333
3	0	0	1.13333
3	0	0	1.13333
3	0	0	1.13333
3	0	0	1.13333
3	0	0	1.13333
3	0	0	1.13333
3	0	0	1.13333
3	0	0	1.13333
3	0	0	1.13333
3	0	0	1.13333
3	0	0	1.13333
3	0	0	1.13333
3	0	0	1.13333
3	0	0	1.13333
3	0	0	1.13333
3	0	0	1.13333
3	0	0	1.13333
3	0	0	1.13333
3	0	0	1.13333
3	0	0	1.13333
3	0	0	1.13333
3	0	0	1.13333
3	0	0	1.13333
3	0	0	1.13333
3	0	0	1.13333
3	0	0	1.13333
3	0	0	1.13333
3	0	0	1.13333
3	0	0	1.13333
3	0	0	1.13333
3	0	0	1.13333
4	1	0	1.22115
4	0	0	1.22115
4	0	0	1.22115
4	0	0	1.22115
4	3	0	1.22115
4	2	0	1.22115
4	0	0	1.22115
4	2	0	1.22115
4	8	0	1.22115
4	0	0	1.22115
4	4	0	1.22115
4	0	0	1.22115
4	0	0	1.22115
4	0	0	1.22115
4	0	0	1.22115
4	9	0	1.22115
4	0	0	1.22115
4	0	0	1.22115
4	3	0	1.22115
4	0	0	1.22115
4	1	0	1.22115
4	4	0	1.22115
4	3	0	1.22115
4	0	0	1.22115
4	4	0	1.22115
4	0	0	1.22115
4	4	0	1.22115
4	0	0	1.22115
4	0	0	1.22115
4	0	0	1.22115
4	2	0	1.22115
4	5	0	1.22115
4	0	0	1.22115
4	2	0	1.22115
4	0	0	1.22115
4	0	0	1.22115
4	0	0	1.22115
4	2	0	1.22115
4	6	0	1.22115
4	12	0	1.22115
4	9	0	1.22115
4	0	0	1.22115
4	3	0	1.22115
4	0	0	1.22115
4	13	1	1.22115
4	3	0	1.22115
4	2	0	1.22115
4	0	0	1.22115
4	1	0	1.22115
4	2	0	1.22115
4	4	0	1.22115
4	0	0	1.22115
4	1	0	1.22115
4	1	0	1.22115
4	8	0	1.22115
4	0	0	1.22115
4	2	0	1.22115
4	0	0	1.22115
4	0	0	1.22115
4	0	0	1.22115
4	0	0	1.22115
4	0	0	1.22115
4	0	0	1.22115
4	0	0	1.22115
4	0	0	1.22115
4	0	0	1.22115
4	0	0	1.22115
4	0	0	1.22115
4	0	0	1.22115
4	0	0	1.22115
4	1	0	1.22115
4	0	0	1.22115
4	0	0	1.22115
4	0	0	1.22115
4	0	0	1.22115
4	0	0	1.22115
4	0	0	1.22115
4	0	0	1.22115
4	0	0	1.22115
4	0	0	1.22115
4	0	0	1.22115
4	0	0	1.22115
4	0	0	1.22115
4	0	0	1.22115
4	0	0	1.22115
4	0	0	1.22115
4	0	0	1.22115
4	0	0	1.22115
4	0	0	1.22115
4	0	0	1.22115
4	0	0	1.22115
4	0	0	1.22115
4	0	0	1.22115
4	0	0	1.22115
4	0	0	1.22115
4	0	0	1.22115
4	0	0	1.22115
4	0	0	1.22115
4	0	0	1.22115
4	0	0	1.22115
4	0	0	1.22115
4	0	0	1.22115
4	0	0	1.22115
4	0	0	1.22115
5	1	0	1.1068
5	0	0	1.1068
5	0	0	1.1068
5	0	0	1.1068
5	3	0	1.1068
5	2	0	1.1068
5	0	0	1.1068
5	2	0	1.1068
5	8	0	1.1068
5	0	0	1.1068
5	4	0	1.1068
5	0	0	1.1068
5	0	0	1.1068
5	0	0	1.1068
5	0	0	1.1068
5	9	0	1.1068
5	0	0	1.1068
5	0	0	1.1068
5	3	0	1.1068
5	0	0	1.1068
5	1	0	1.1068
5	4	0	1.1068
5	3	0	1.1068
5	0	0	1.1068
5	4	0	1.1068
5	0	0	1.1068
5	4	0	1.1068
5	0	0	1.1068
5	0	0	1.1068
5	0	0	1.1068
5	2	0	1.1068
5	5	0	1.1068
5	0	0	1.1068
5	2	0	1.1068
5	0	0	1.1068
5	0	0	1.1068
5	0	0	1.1068
5	2	0	1.1068
5	6	0	1.1068
5	12	0	1.1068
5	9	0	1.1068
5	0	0	1.1068
5	3	1	1.1068
5	0	0	1.1068
5	3	0	1.1068
5	2	0	1.1068
5	0	0	1.1068
5	1	0	1.1068
5	2	0	1.1068
5	4	0	1.1068
5	0	0	1.1068
5	1	0	1.1068
5	1	0	1.1068
5	8	0	1.1068
5	0	0	1.1068
5	2	0	1.1068
5	0	0	1.1068
5	0	0	1.1068
5	0	0	1.1068
5	0	0	1.1068
5	0	0	1.1068
5	0	0	1.1068
5	0	0	1.1068
5	0	0	1.1068
5	0	0	1.1068
5	0	0	1.1068
5	0	0	1.1068
5	0	0	1.1068
5	0	0	1.1068
5	1	0	1.1068
5	0	0	1.1068
5	0	0	1.1068
5	0	0	1.1068
5	0	0	1.1068
5	0	0	1.1068
5	0	0	1.1068
5	0	0	1.1068
5	0	0	1.1068
5	0	0	1.1068
5	0	0	1.1068
5	0	0	1.1068
5	0	0	1.1068
5	0	0	1.1068
5	0	0	1.1068
5	0	0	1.1068
5	0	0	1.1068
5	0	0	1.1068
5	0	0	1.1068
5	0	0	1.1068
5	0	0	1.1068
5	0	0	1.1068
5	0	0	1.1068
5	0	0	1.1068
5	0	0	1.1068
5	0	0	1.1068
5	0	0	1.1068
5	0	0	1.1068
5	0	0	1.1068
5	0	0	1.1068
5	0	0	1.1068
5	0	0	1.1068
5	0	0	1.1068
5	0	0	1.1068
6	1	0	1.5
6	0	0	1.5
6	0	0	1.5
6	0	0	1.5
6	3	0	1.5
6	2	0	1.5
6	0	0	1.5
6	2	0	1.5
6	8	0	1.5
6	0	0	1.5
6	8	0	1.5
6	0	0	1.5
6	0	0	1.5
6	0	0	1.5
6	3	0	1.5
6	9	0	1.5
6	0	0	1.5
6	0	0	1.5
6	3	0	1.5
6	0	0	1.5
6	1	0	1.5
6	4	0	1.5
6	7	0	1.5
6	0	0	1.5
6	4	0	1.5
6	3	0	1.5
6	4	0	1.5
6	0	0	1.5
6	0	0	1.5
6	0	0	1.5
6	2	0	1.5
6	6	0	1.5
6	0	0	1.5
6	2	0	1.5
6	1	0	1.5
6	0	0	1.5
6	3	0	1.5
6	2	0	1.5
6	6	0	1.5
6	12	0	1.5
6	19	0	1.5
6	0	0	1.5
6	0	0	1.5
6	5	0	1.5
6	2	0	1.5
6	0	0	1.5
6	1	0	1.5
6	3	0	1.5
6	4	0	1.5
6	0	0	1.5
6	1	0	1.5
6	1	0	1.5
6	8	0	1.5
6	7	1	1.5
6	2	0	1.5
6	0	0	1.5
6	0	0	1.5
6	0	0	1.5
6	0	0	1.5
6	0	0	1.5
6	0	0	1.5
6	0	0	1.5
6	0	0	1.5
6	0	0	1.5
6	0	0	1.5
6	0	0	1.5
6	0	0	1.5
6	0	0	1.5
6	1	0	1.5
6	0	0	1.5
6	0	0	1.5
6	0	0	1.5
6	0	0	1.5
6	0	0	1.5
6	0	0	1.5
6	0	0	1.5
6	0	0	1.5
6	0	0	1.5
6	0	0	1.5
6	0	0	1.5
6	0	0	1.5
6	0	0	1.5
6	0	0	1.5
6	0	0	1.5
6	0	0	1.5
6	0	0	1.5
6	0	0	1.5
6	0	0	1.5
6	1	0	1.5
6	0	0	1.5
6	0	0	1.5
6	0	0	1.5
6	0	0	1.5
6	0	0	1.5
6	0	0	1.5
6	0	0	1.5
6	2	0	1.5
6	0	0	1.5
6	0	0	1.5
6	0	0	1.5
6	0	0	1.5
6	0	0	1.5
7	9	0	3.29703
7	2	0	3.29703
7	1	0	3.29703
7	3	0	3.29703
7	3	0	3.29703
7	4	0	3.29703
7	2	0	3.29703
7	2	0	3.29703
7	10	0	3.29703
7	0	0	3.29703
7	9	0	3.29703
7	0	0	3.29703
7	1	0	3.29703
7	3	0	3.29703
7	6	0	3.29703
7	15	0	3.29703
7	13	1	3.29703
7	0	0	3.29703
7	6	0	3.29703
7	0	0	3.29703
7	8	0	3.29703
7	10	0	3.29703
7	13	0	3.29703
7	2	0	3.29703
7	4	0	3.29703
7	10	0	3.29703
7	7	0	3.29703
7	9	0	3.29703
7	0	0	3.29703
7	1	0	3.29703
7	7	0	3.29703
7	6	0	3.29703
7	0	0	3.29703
7	4	0	3.29703
7	6	0	3.29703
7	0	0	3.29703
7	3	0	3.29703
7	2	0	3.29703
7	23	0	3.29703
7	12	0	3.29703
7	19	0	3.29703
7	0	0	3.29703
7	0	0	3.29703
7	10	0	3.29703
7	9	0	3.29703
7	0	0	3.29703
7	3	0	3.29703
7	9	0	3.29703
7	7	0	3.29703
7	6	0	3.29703
7	1	0	3.29703
7	19	0	3.29703
7	8	0	3.29703
7	2	0	3.29703
7	6	0	3.29703
7	9	0	3.29703
7	2	0	3.29703
7	0	0	3.29703
7	0	0	3.29703
7	0	0	3.29703
7	0	0	3.29703
7	0	0	3.29703
7	0	0	3.29703
7	0	0	3.29703
7	0	0	3.29703
7	0	0	3.29703
7	0	0	3.29703
7	1	0	3.29703
7	0	0	3.29703
7	0	0	3.29703
7	0	0	3.29703
7	0	0	3.29703
7	0	0	3.29703
7	0	0	3.29703
7	0	0	3.29703
7	0	0	3.29703
7	0	0	3.29703
7	0	0	3.29703
7	0	0	3.29703
7	0	0	3.29703
7	0	0	3.29703
7	1	0	3.29703
7	0	0	3.29703
7	0	0	3.29703
7	0	0	3.29703
7	0	0	3.29703
7	0	0	3.29703
7	1	0	3.29703
7	0	0	3.29703
7	0	0	3.29703
7	0	0	3.29703
7	0	0	3.29703
7	0	0	3.29703
7	0	0	3.29703
7	2	0	3.29703
7	2	0	3.29703
7	0	0	3.29703
7	0	0	3.29703
7	0	0	3.29703
7	0	0	3.29703
7	0	0	3.29703
8	9	0	3.97
8	2	0	3.97
8	2	0	3.97
8	3	0	3.97
8	3	0	3.97
8	4	0	3.97
8	2	0	3.97
8	3	0	3.97
8	10	0	3.97
8	0	0	3.97
8	9	0	3.97
8	0	0	3.97
8	3	0	3.97
8	3	0	3.97
8	6	0	3.97
8	15	0	3.97
8	0	0	3.97
8	8	0	3.97
8	0	0	3.97
8	11	0	3.97
8	10	0	3.97
8	13	0	3.97
8	2	0	3.97
8	12	1	3.97
8	10	0	3.97
8	7	0	3.97
8	10	0	3.97
8	0	0	3.97
8	3	0	3.97
8	11	0	3.97
8	6	0	3.97
8	0	0	3.97
8	7	0	3.97
8	6	0	3.97
8	0	0	3.97
8	3	0	3.97
8	4	0	3.97
8	34	0	3.97
8	23	0	3.97
8	19	0	3.97
8	0	0	3.97
8	0	0	3.97
8	10	0	3.97
8	9	0	3.97
8	0	0	3.97
8	10	0	3.97
8	9	0	3.97
8	7	0	3.97
8	9	0	3.97
8	1	0	3.97
8	19	0	3.97
8	10	0	3.97
8	2	0	3.97
8	16	0	3.97
8	13	0	3.97
8	2	0	3.97
8	0	0	3.97
8	0	0	3.97
8	0	0	3.97
8	0	0	3.97
8	0	0	3.97
8	0	0	3.97
8	0	0	3.97
8	0	0	3.97
8	0	0	3.97
8	0	0	3.97
8	1	0	3.97
8	0	0	3.97
8	0	0	3.97
8	0	0	3.97
8	0	0	3.97
8	0	0	3.97
8	0	0	3.97
8	0	0	3.97
8	0	0	3.97
8	0	0	3.97
8	0	0	3.97
8	0	0	3.97
8	0	0	3.97
8	0	0	3.97
8	1	0	3.97
8	0	0	3.97
8	0	0	3.97
8	0	0	3.97
8	0	0	3.97
8	0	0	3.97
8	1	0	3.97
8	0	0	3.97
8	0	0	3.97
8	0	0	3.97
8	0	0	3.97
8	0	0	3.97
8	0	0	3.97
8	2	0	3.97
8	2	0	3.97
8	0	0	3.97
8	0	0	3.97
8	0	0	3.97
8	0	0	3.97
8	0	0	3.97
9	9	0	5.76768
9	2	0	5.76768
9	14	0	5.76768
9	3	0	5.76768
9	7	0	5.76768
9	4	0	5.76768
9	2	0	5.76768
9	3	0	5.76768
9	10	0	5.76768
9	13	0	5.76768
9	9	0	5.76768
9	2	0	5.76768
9	6	0	5.76768
9	3	0	5.76768
9	21	0	5.76768
9	15	0	5.76768
9	5	0	5.76768
9	10	0	5.76768
9	0	0	5.76768
9	11	0	5.76768
9	10	0	5.76768
9	13	0	5.76768
9	2	0	5.76768
9	10	0	5.76768
9	7	0	5.76768
9	10	0	5.76768
9	0	0	5.76768
9	5	0	5.76768
9	19	0	5.76768
9	6	0	5.76768
9	0	0	5.76768
9	18	0	5.76768
9	6	0	5.76768
9	20	1	5.76768
9	19	0	5.76768
9	17	0	5.76768
9	34	0	5.76768
9	25	0	5.76768
9	19	0	5.76768
9	0	0	5.76768
9	1	0	5.76768
9	10	0	5.76768
9	9	0	5.76768
9	0	0	5.76768
9	15	0	5.76768
9	9	0	5.76768
9	7	0	5.76768
9	16	0	5.76768
9	11	0	5.76768
9	19	0	5.76768
9	20	0	5.76768
9	8	0	5.76768
9	32	0	5.76768
9	16	0	5.76768
9	2	0	5.76768
9	0	0	5.76768
9	0	0	5.76768
9	0	0	5.76768
9	0	0	5.76768
9	0	0	5.76768
9	0	0	5.76768
9	0	0	5.76768
9	0	0	5.76768
9	0	0	5.76768
9	0	0	5.76768
9	1	0	5.76768
9	0	0	5.76768
9	0	0	5.76768
9	0	0	5.76768
9	0	0	5.76768
9	0	0	5.76768
9	0	0	5.76768
9	0	0	5.76768
9	0	0	5.76768
9	0	0	5.76768
9	0	0	5.76768
9	0	0	5.76768
9	0	0	5.76768
9	0	0	5.76768
9	1	0	5.76768
9	0	0	5.76768
9	0	0	5.76768
9	0	0	5.76768
9	0	0	5.76768
9	0	0	5.76768
9	1	0	5.76768
9	0	0	5.76768
9	0	0	5.76768
9	0	0	5.76768
9	0	0	5.76768
9	0	0	5.76768
9	0	0	5.76768
9	2	0	5.76768
9	2	0	5.76768
9	0	0	5.76768
9	0	0	5.76768
9	0	0	5.76768
9	0	0	5.76768
9	0	0	5.76768
10	9	0	6.10204
10	2	0	6.10204
10	14	0	6.10204
10	3	0	6.10204
10	7	0	6.10204
10	9	0	6.10204
10	2	0	6.10204
10	3	0	6.10204
10	10	0	6.10204
10	22	0	6.10204
10	9	0	6.10204
10	2	0	6.10204
10	17	0	6.10204
10	3	0	6.10204
10	38	1	6.10204
10	15	0	6.10204
10	5	0	6.10204
10	10	0	6.10204
10	0	0	6.10204
10	11	0	6.10204
10	10	0	6.10204
10	13	0	6.10204
10	2	0	6.10204
10	10	0	6.10204
10	11	0	6.10204
10	10	0	6.10204
10	0	0	6.10204
10	5	0	6.10204
10	19	0	6.10204
10	6	0	6.10204
10	0	0	6.10204
10	18	0	6.10204
10	6	0	6.10204
10	19	0	6.10204
10	17	0	6.10204
10	34	0	6.10204
10	25	0	6.10204
10	19	0	6.10204
10	0	0	6.10204
10	1	0	6.10204
10	10	0	6.10204
10	9	0	6.10204
10	0	0	6.10204
10	15	0	6.10204
10	9	0	6.10204
10	7	0	6.10204
10	16	0	6.10204
10	11	0	6.10204
10	19	0	6.10204
10	20	0	6.10204
10	8	0	6.10204
10	32	0	6.10204
10	16	0	6.10204
10	2	0	6.10204
10	0	0	6.10204
10	0	0	6.10204
10	1	0	6.10204
10	0	0	6.10204
10	0	0	6.10204
10	0	0	6.10204
10	0	0	6.10204
10	0	0	6.10204
10	0	0	6.10204
10	0	0	6.10204
10	1	0	6.10204
10	0	0	6.10204
10	0	0	6.10204
10	0	0	6.10204
10	0	0	6.10204
10	0	0	6.10204
10	0	0	6.10204
10	0	0	6.10204
10	0	0	6.10204
10	0	0	6.10204
10	0	0	6.10204
10	0	0	6.10204
10	0	0	6.10204
10	0	0	6.10204
10	1	0	6.10204
10	0	0	6.10204
10	0	0	6.10204
10	0	0	6.10204
10	0	0	6.10204
10	0	0	6.10204
10	1	0	6.10204
10	0	0	6.10204
10	0	0	6.10204
10	0	0	6.10204
10	0	0	6.10204
10	0	0	6.10204
10	0	0	6.10204
10	2	0	6.10204
10	2	0	6.10204
10	0	0	6.10204
10	0	0	6.10204
10	0	0	6.10204
10	0	0	6.10204
10	0	0	6.10204
11	18	0	7.90722
11	2	0	7.90722
11	14	0	7.90722
11	3	0	7.90722
11	15	0	7.90722
11	13	0	7.90722
11	13	0	7.90722
11	3	0	7.90722
11	10	0	7.90722
11	22	0	7.90722
11	9	0	7.90722
11	6	0	7.90722
11	28	0	7.90722
11	7	0	7.90722
11	27	0	7.90722
11	5	0	7.90722
11	10	0	7.90722
11	7	0	7.90722
11	11	0	7.90722
11	24	1	7.90722
11	13	0	7.90722
11	2	0	7.90722
11	10	0	7.90722
11	17	0	7.90722
11	21	0	7.90722
11	0	0	7.90722
11	5	0	7.90722
11	19	0	7.90722
11	11	0	7.90722
11	4	0	7.90722
11	25	0	7.90722
11	21	0	7.90722
11	19	0	7.90722
11	17	0	7.90722
11	34	0	7.90722
11	25	0	7.90722
11	30	0	7.90722
11	0	0	7.90722
11	1	0	7.90722
11	20	0	7.90722
11	14	0	7.90722
11	0	0	7.90722
11	27	0	7.90722
11	9	0	7.90722
11	21	0	7.90722
11	16	0	7.90722
11	11	0	7.90722
11	33	0	7.90722
11	20	0	7.90722
11	8	0	7.90722
11	32	0	7.90722
11	16	0	7.90722
11	9	0	7.90722
11	0	0	7.90722
11	0	0	7.90722
11	1	0	7.90722
11	0	0	7.90722
11	0	0	7.90722
11	0	0	7.90722
11	0	0	7.90722
11	0	0	7.90722
11	0	0	7.90722
11	0	0	7.90722
11	1	0	7.90722
11	0	0	7.90722
11	0	0	7.90722
11	0	0	7.90722
11	0	0	7.90722
11	0	0	7.90722
11	0	0	7.90722
11	0	0	7.90722
11	0	0	7.90722
11	0	0	7.90722
11	0	0	7.90722
11	0	0	7.90722
11	0	0	7.90722
11	0	0	7.90722
11	1	0	7.90722
11	0	0	7.90722
11	0	0	7.90722
11	0	0	7.90722
11	0	0	7.90722
11	0	0	7.90722
11	1	0	7.90722
11	0	0	7.90722
11	0	0	7.90722
11	0	0	7.90722
11	0	0	7.90722
11	0	0	7.90722
11	0	0	7.90722
11	2	0	7.90722
11	2	0	7.90722
11	0	0	7.90722
11	2	0	7.90722
11	0	0	7.90722
11	0	0	7.90722
11	0	0	7.90722
12	18	0	7.73958
12	2	0	7.73958
12	14	0	7.73958
12	3	0	7.73958
12	15	0	7.73958
12	13	0	7.73958
12	13	0	7.73958
12	3	0	7.73958
12	10	0	7.73958
12	22	0	7.73958
12	9	0	7.73958
12	6	0	7.73958
12	28	0	7.73958
12	7	0	7.73958
12	27	0	7.73958
12	5	0	7.73958
12	10	0	7.73958
12	7	0	7.73958
12	11	0	7.73958
12	13	0	7.73958
12	2	0	7.73958
12	10	0	7.73958
12	17	0	7.73958
12	21	0	7.73958
12	0	0	7.73958
12	5	0	7.73958
12	19	0	7.73958
12	11	0	7.73958
12	4	0	7.73958
12	25	0	7.73958
12	21	0	7.73958
12	19	0	7.73958
12	17	0	7.73958
12	34	0	7.73958
12	25	0	7.73958
12	30	0	7.73958
12	0	0	7.73958
12	1	0	7.73958
12	20	1	7.73958
12	14	0	7.73958
12	0	0	7.73958
12	27	0	7.73958
12	9	0	7.73958
12	21	0	7.73958
12	16	0	7.73958
12	11	0	7.73958
12	33	0	7.73958
12	20	0	7.73958
12	8	0	7.73958
12	32	0	7.73958
12	16	0	7.73958
12	9	0	7.73958
12	0	0	7.73958
12	0	0	7.73958
12	1	0	7.73958
12	0	0	7.73958
12	0	0	7.73958
12	0	0	7.73958
12	0	0	7.73958
12	0	0	7.73958
12	0	0	7.73958
12	0	0	7.73958
12	1	0	7.73958
12	0	0	7.73958
12	0	0	7.73958
12	0	0	7.73958
12	0	0	7.73958
12	0	0	7.73958
12	0	0	7.73958
12	0	0	7.73958
12	0	0	7.73958
12	0	0	7.73958
12	0	0	7.73958
12	0	0	7.73958
12	0	0	7.73958
12	0	0	7.73958
12	1	0	7.73958
12	0	0	7.73958
12	0	0	7.73958
12	0	0	7.73958
12	0	0	7.73958
12	0	0	7.73958
12	1	0	7.73958
12	0	0	7.73958
12	0	0	7.73958
12	0	0	7.73958
12	0	0	7.73958
12	0	0	7.73958
12	0	0	7.73958
12	2	0	7.73958
12	2	0	7.73958
12	0	0	7.73958
12	2	0	7.73958
12	0	0	7.73958
12	0	0	7.73958
12	0	0	7.73958
13	18	0	8.67368
13	6	0	8.67368
13	14	0	8.67368
13	6	0	8.67368
13	21	0	8.67368
13	13	0	8.67368
13	13	0	8.67368
13	3	0	8.67368
13	10	0	8.67368
13	22	0	8.67368
13	9	0	8.67368
13	6	0	8.67368
13	28	0	8.67368
13	7	0	8.67368
13	27	0	8.67368
13	5	0	8.67368
13	10	0	8.67368
13	14	0	8.67368
13	15	0	8.67368
13	13	0	8.67368
13	4	0	8.67368
13	15	0	8.67368
13	17	0	8.67368
13	21	0	8.67368
13	0	0	8.67368
13	5	0	8.67368
13	25	0	8.67368
13	11	0	8.67368
13	4	0	8.67368
13	25	0	8.67368
13	21	0	8.67368
13	19	0	8.67368
13	17	0	8.67368
13	47	0	8.67368
13	25	0	8.67368
13	30	0	8.67368
13	0	0	8.67368
13	1	0	8.67368
13	14	0	8.67368
13	0	0	8.67368
13	27	0	8.67368
13	9	0	8.67368
13	21	0	8.67368
13	25	0	8.67368
13	11	0	8.67368
13	33	0	8.67368
13	30	1	8.67368
13	8	0	8.67368
13	32	0	8.67368
13	28	0	8.67368
13	25	0	8.67368
13	0	0	8.67368
13	2	0	8.67368
13	1	0	8.67368
13	0	0	8.67368
13	0	0	8.67368
13	0	0	8.67368
13	0	0	8.67368
13	2	0	8.67368
13	0	0	8.67368
13	0	0	8.67368
13	1	0	8.67368
13	0	0	8.67368
13	0	0	8.67368
13	0	0	8.67368
13	0	0	8.67368
13	0	0	8.67368
13	0	0	8.67368
13	0	0	8.67368
13	0	0	8.67368
13	0	0	8.67368
13	0	0	8.67368
13	0	0	8.67368
13	0	0	8.67368
13	0	0	8.67368
13	1	0	8.67368
13	0	0	8.67368
13	0	0	8.67368
13	0	0	8.67368
13	0	0	8.67368
13	0	0	8.67368
13	1	0	8.67368
13	0	0	8.67368
13	0	0	8.67368
13	0	0	8.67368
13	0	0	8.67368
13	0	0	8.67368
13	0	0	8.67368
13	2	0	8.67368
13	2	0	8.67368
13	0	0	8.67368
13	2	0	8.67368
13	0	0	8.67368
13	0	0	8.67368
13	0	0	8.67368
14	18	0	8.44681
14	6	0	8.44681
14	14	0	8.44681
14	6	0	8.44681
14	21	0	8.44681
14	13	0	8.44681
14	13	0	8.44681
14	3	0	8.44681
14	10	0	8.44681
14	22	0	8.44681
14	9	0	8.44681
14	6	0	8.44681
14	28	0	8.44681
14	7	0	8.44681
14	27	0	8.44681
14	5	0	8.44681
14	10	0	8.44681
14	14	1	8.44681
14	15	0	8.44681
14	13	0	8.44681
14	4	0	8.44681
14	15	0	8.44681
14	17	0	8.44681
14	21	0	8.44681
14	0	0	8.44681
14	5	0	8.44681
14	25	0	8.44681
14	11	0	8.44681
14	4	0	8.44681
14	25	0	8.44681
14	21	0	8.44681
14	19	0	8.44681
14	17	0	8.44681
14	47	0	8.44681
14	25	0	8.44681
14	30	0	8.44681
14	0	0	8.44681
14	1	0	8.44681
14	14	0	8.44681
14	0	0	8.44681
14	27	0	8.44681
14	9	0	8.44681
14	21	0	8.44681
14	25	0	8.44681
14	11	0	8.44681
14	33	0	8.44681
14	8	0	8.44681
14	32	0	8.44681
14	28	0	8.44681
14	25	0	8.44681
14	0	0	8.44681
14	2	0	8.44681
14	1	0	8.44681
14	0	0	8.44681
14	0	0	8.44681
14	0	0	8.44681
14	0	0	8.44681
14	2	0	8.44681
14	0	0	8.44681
14	0	0	8.44681
14	1	0	8.44681
14	0	0	8.44681
14	0	0	8.44681
14	0	0	8.44681
14	0	0	8.44681
14	0	0	8.44681
14	0	0	8.44681
14	0	0	8.44681
14	0	0	8.44681
14	0	0	8.44681
14	0	0	8.44681
14	0	0	8.44681
14	0	0	8.44681
14	0	0	8.44681
14	1	0	8.44681
14	0	0	8.44681
14	0	0	8.44681
14	0	0	8.44681
14	0	0	8.44681
14	0	0	8.44681
14	1	0	8.44681
14	0	0	8.44681
14	0	0	8.44681
14	0	0	8.44681
14	0	0	8.44681
14	0	0	8.44681
14	0	0	8.44681
14	2	0	8.44681
14	2	0	8.44681
14	0	0	8.44681
14	2	0	8.44681
14	0	0	8.44681
14	0	0	8.44681
14	0	0	8.44681
15	18	0	8.3871
15	6	0	8.3871
15	14	0	8.3871
15	6	0	8.3871
15	21	0	8.3871
15	13	0	8.3871
15	13	0	8.3871
15	3	0	8.3871
15	10	0	8.3871
15	22	0	8.3871
15	9	0	8.3871
15	6	0	8.3871
15	28	0	8.3871
15	7	0	8.3871
15	27	0	8.3871
15	5	0	8.3871
15	10	0	8.3871
15	15	0	8.3871
15	13	0	8.3871
15	4	0	8.3871
15	15	0	8.3871
15	17	0	8.3871
15	21	0	8.3871
15	0	0	8.3871
15	5	0	8.3871
15	25	0	8.3871
15	11	0	8.3871
15	4	0	8.3871
15	25	0	8.3871
15	21	0	8.3871
15	19	0	8.3871
15	17	0	8.3871
15	47	0	8.3871
15	25	0	8.3871
15	30	0	8.3871
15	0	0	8.3871
15	1	0	8.3871
15	14	0	8.3871
15	0	0	8.3871
15	27	1	8.3871
15	9	0	8.3871
15	21	0	8.3871
15	25	0	8.3871
15	11	0	8.3871
15	33	0	8.3871
15	8	0	8.3871
15	32	0	8.3871
15	28	0	8.3871
15	25	0	8.3871
15	0	0	8.3871
15	2	0	8.3871
15	1	0	8.3871
15	0	0	8.3871
15	0	0	8.3871
15	0	0	8.3871
15	0	0	8.3871
15	2	0	8.3871
15	0	0	8.3871
15	0	0	8.3871
15	1	0	8.3871
15	0	0	8.3871
15	0	0	8.3871
15	0	0	8.3871
15	0	0	8.3871
15	0	0	8.3871
15	0	0	8.3871
15	0	0	8.3871
15	0	0	8.3871
15	0	0	8.3871
15	0	0	8.3871
15	0	0	8.3871
15	0	0	8.3871
15	0	0	8.3871
15	1	0	8.3871
15	0	0	8.3871
15	0	0	8.3871
15	0	0	8.3871
15	0	0	8.3871
15	0	0	8.3871
15	1	0	8.3871
15	0	0	8.3871
15	0	0	8.3871
15	0	0	8.3871
15	0	0	8.3871
15	0	0	8.3871
15	0	0	8.3871
15	2	0	8.3871
15	2	0	8.3871
15	0	0	8.3871
15	2	0	8.3871
15	0	0	8.3871
15	0	0	8.3871
15	0	0	8.3871
16	18	0	8.79348
16	9	0	8.79348
16	14	0	8.79348
16	6	0	8.79348
16	21	0	8.79348
16	15	0	8.79348
16	13	0	8.79348
16	9	0	8.79348
16	10	0	8.79348
16	22	0	8.79348
16	9	0	8.79348
16	6	0	8.79348
16	28	0	8.79348
16	7	0	8.79348
16	27	0	8.79348
16	5	0	8.79348
16	10	0	8.79348
16	15	0	8.79348
16	13	0	8.79348
16	8	0	8.79348
16	21	0	8.79348
16	17	0	8.79348
16	21	0	8.79348
16	0	0	8.79348
16	5	0	8.79348
16	36	0	8.79348
16	14	0	8.79348
16	4	0	8.79348
16	25	0	8.79348
16	21	0	8.79348
16	21	0	8.79348
16	17	0	8.79348
16	47	0	8.79348
16	25	0	8.79348
16	30	0	8.79348
16	0	0	8.79348
16	1	0	8.79348
16	14	0	8.79348
16	0	0	8.79348
16	9	0	8.79348
16	21	0	8.79348
16	29	1	8.79348
16	11	0	8.79348
16	33	0	8.79348
16	16	0	8.79348
16	32	0	8.79348
16	29	0	8.79348
16	25	0	8.79348
16	0	0	8.79348
16	2	0	8.79348
16	1	0	8.79348
16	0	0	8.79348
16	0	0	8.79348
16	0	0	8.79348
16	0	0	8.79348
16	2	0	8.79348
16	0	0	8.79348
16	0	0	8.79348
16	1	0	8.79348
16	0	0	8.79348
16	0	0	8.79348
16	0	0	8.79348
16	0	0	8.79348
16	0	0	8.79348
16	0	0	8.79348
16	0	0	8.79348
16	0	0	8.79348
16	0	0	8.79348
16	0	0	8.79348
16	0	0	8.79348
16	0	0	8.79348
16	0	0	8.79348
16	1	0	8.79348
16	0	0	8.79348
16	0	0	8.79348
16	0	0	8.79348
16	0	0	8.79348
16	0	0	8.79348
16	1	0	8.79348
16	0	0	8.79348
16	0	0	8.79348
16	0	0	8.79348
16	0	0	8.79348
16	4	0	8.79348
16	2	0	8.79348
16	2	0	8.79348
16	2	0	8.79348
16	0	0	8.79348
16	2	0	8.79348
16	0	0	8.79348
16	0	0	8.79348
16	0	0	8.79348
17	18	0	8.57143
17	9	0	8.57143
17	14	0	8.57143
17	6	0	8.57143
17	21	0	8.57143
17	15	0	8.57143
17	13	0	8.57143
17	9	0	8.57143
17	10	0	8.57143
17	22	1	8.57143
17	9	0	8.57143
17	6	0	8.57143
17	28	0	8.57143
17	7	0	8.57143
17	27	0	8.57143
17	5	0	8.57143
17	10	0	8.57143
17	15	0	8.57143
17	13	0	8.57143
17	8	0	8.57143
17	21	0	8.57143
17	17	0	8.57143
17	21	0	8.57143
17	0	0	8.57143
17	5	0	8.57143
17	36	0	8.57143
17	14	0	8.57143
17	4	0	8.57143
17	25	0	8.57143
17	21	0	8.57143
17	21	0	8.57143
17	17	0	8.57143
17	47	0	8.57143
17	25	0	8.57143
17	30	0	8.57143
17	0	0	8.57143
17	1	0	8.57143
17	14	0	8.57143
17	0	0	8.57143
17	9	0	8.57143
17	21	0	8.57143
17	11	0	8.57143
17	33	0	8.57143
17	16	0	8.57143
17	32	0	8.57143
17	29	0	8.57143
17	25	0	8.57143
17	0	0	8.57143
17	2	0	8.57143
17	1	0	8.57143
17	0	0	8.57143
17	0	0	8.57143
17	0	0	8.57143
17	0	0	8.57143
17	2	0	8.57143
17	0	0	8.57143
17	0	0	8.57143
17	1	0	8.57143
17	0	0	8.57143
17	0	0	8.57143
17	0	0	8.57143
17	0	0	8.57143
17	0	0	8.57143
17	0	0	8.57143
17	0	0	8.57143
17	0	0	8.57143
17	0	0	8.57143
17	0	0	8.57143
17	0	0	8.57143
17	0	0	8.57143
17	0	0	8.57143
17	1	0	8.57143
17	0	0	8.57143
17	0	0	8.57143
17	0	0	8.57143
17	0	0	8.57143
17	0	0	8.57143
17	1	0	8.57143
17	0	0	8.57143
17	0	0	8.57143
17	0	0	8.57143
17	0	0	8.57143
17	4	0	8.57143
17	2	0	8.57143
17	2	0	8.57143
17	2	0	8.57143
17	0	0	8.57143
17	2	0	8.57143
17	0	0	8.57143
17	0	0	8.57143
17	0	0	8.57143
18	18	0	8.42222
18	9	0	8.42222
18	14	0	8.42222
18	6	0	8.42222
18	21	0	8.42222
18	15	0	8.42222
18	13	0	8.42222
18	9	0	8.42222
18	10	0	8.42222
18	9	0	8.42222
18	6	0	8.42222
18	28	0	8.42222
18	7	0	8.42222
18	27	0	8.42222
18	5	0	8.42222
18	10	0	8.42222
18	15	0	8.42222
18	13	0	8.42222
18	8	0	8.42222
18	21	0	8.42222
18	17	0	8.42222
18	21	0	8.42222
18	0	0	8.42222
18	5	0	8.42222
18	36	0	8.42222
18	14	0	8.42222
18	4	0	8.42222
18	25	0	8.42222
18	21	0	8.42222
18	21	0	8.42222
18	17	0	8.42222
18	47	0	8.42222
18	25	0	8.42222
18	30	0	8.42222
18	0	0	8.42222
18	1	0	8.42222
18	14	0	8.42222
18	0	0	8.42222
18	9	0	8.42222
18	21	0	8.42222
18	11	0	8.42222
18	33	0	8.42222
18	16	0	8.42222
18	32	0	8.42222
18	29	0	8.42222
18	25	1	8.42222
18	0	0	8.42222
18	2	0	8.42222
18	1	0	8.42222
18	0	0	8.42222
18	0	0	8.42222
18	0	0	8.42222
18	0	0	8.42222
18	2	0	8.42222
18	0	0	8.42222
18	0	0	8.42222
18	1	0	8.42222
18	0	0	8.42222
18	0	0	8.42222
18	0	0	8.42222
18	0	0	8.42222
18	0	0	8.42222
18	0	0	8.42222
18	0	0	8.42222
18	0	0	8.42222
18	0	0	8.42222
18	0	0	8.42222
18	0	0	8.42222
18	0	0	8.42222
18	0	0	8.42222
18	1	0	8.42222
18	0	0	8.42222
18	0	0	8.42222
18	0	0	8.42222
18	0	0	8.42222
18	0	0	8.42222
18	1	0	8.42222
18	0	0	8.42222
18	0	0	8.42222
18	0	0	8.42222
18	0	0	8.42222
18	4	0	8.42222
18	2	0	8.42222
18	2	0	8.42222
18	2	0	8.42222
18	0	0	8.42222
18	2	0	8.42222
18	0	0	8.42222
18	0	0	8.42222
18	0	0	8.42222
19	18	0	8.23596
19	9	0	8.23596
19	14	0	8.23596
19	6	0	8.23596
19	21	0	8.23596
19	15	0	8.23596
19	13	0	8.23596
19	9	0	8.23596
19	10	0	8.23596
19	9	0	8.23596
19	6	0	8.23596
19	28	0	8.23596
19	7	0	8.23596
19	27	0	8.23596
19	5	0	8.23596
19	10	0	8.23596
19	15	0	8.23596
19	13	0	8.23596
19	8	0	8.23596
19	21	0	8.23596
19	17	0	8.23596
19	21	0	8.23596
19	0	0	8.23596
19	5	0	8.23596
19	36	0	8.23596
19	14	0	8.23596
19	4	0	8.23596
19	25	0	8.23596
19	21	0	8.23596
19	21	0	8.23596
19	17	0	8.23596
19	47	1	8.23596
19	25	0	8.23596
19	30	0	8.23596
19	0	0	8.23596
19	1	0	8.23596
19	14	0	8.23596
19	0	0	8.23596
19	9	0	8.23596
19	21	0	8.23596
19	11	0	8.23596
19	33	0	8.23596
19	16	0	8.23596
19	32	0	8.23596
19	29	0	8.23596
19	0	0	8.23596
19	2	0	8.23596
19	1	0	8.23596
19	0	0	8.23596
19	0	0	8.23596
19	0	0	8.23596
19	0	0	8.23596
19	2	0	8.23596
19	0	0	8.23596
19	0	0	8.23596
19	1	0	8.23596
19	0	0	8.23596
19	0	0	8.23596
19	0	0	8.23596
19	0	0	8.23596
19	0	0	8.23596
19	0	0	8.23596
19	0	0	8.23596
19	0	0	8.23596
19	0	0	8.23596
19	0	0	8.23596
19	0	0	8.23596
19	0	0	8.23596
19	0	0	8.23596
19	1	0	8.23596
19	0	0	8.23596
19	0	0	8.23596
19	0	0	8.23596
19	0	0	8.23596
19	0	0	8.23596
19	1	0	8.23596
19	0	0	8.23596
19	0	0	8.23596
19	0	0	8.23596
19	0	0	8.23596
19	4	0	8.23596
19	2	0	8.23596
19	2	0	8.23596
19	2	0	8.23596
19	0	0	8.23596
19	2	0	8.23596
19	0	0	8.23596
19	0	0	8.23596
19	0	0	8.23596
20	18	0	8.80682
20	9	0	8.80682
20	26	0	8.80682
20	6	0	8.80682
20	21	0	8.80682
20	25	0	8.80682
20	13	0	8.80682
20	9	0	8.80682
20	10	0	8.80682
20	9	0	8.80682
20	6	0	8.80682
20	31	0	8.80682
20	7	0	8.80682
20	27	0	8.80682
20	5	0	8.80682
20	17	0	8.80682
20	15	0	8.80682
20	19	0	8.80682
20	12	0	8.80682
20	21	0	8.80682
20	17	0	8.80682
20	21	0	8.80682
20	0	0	8.80682
20	5	0	8.80682
20	36	0	8.80682
20	21	1	8.80682
20	11	0	8.80682
20	25	0	8.80682
20	21	0	8.80682
20	27	0	8.80682
20	21	0	8.80682
20	37	0	8.80682
20	30	0	8.80682
20	0	0	8.80682
20	1	0	8.80682
20	14	0	8.80682
20	0	0	8.80682
20	9	0	8.80682
20	21	0	8.80682
20	11	0	8.80682
20	33	0	8.80682
20	16	0	8.80682
20	36	0	8.80682
20	34	0	8.80682
20	0	0	8.80682
20	2	0	8.80682
20	1	0	8.80682
20	0	0	8.80682
20	0	0	8.80682
20	0	0	8.80682
20	0	0	8.80682
20	2	0	8.80682
20	0	0	8.80682
20	0	0	8.80682
20	1	0	8.80682
20	0	0	8.80682
20	0	0	8.80682
20	0	0	8.80682
20	0	0	8.80682
20	0	0	8.80682
20	0	0	8.80682
20	0	0	8.80682
20	0	0	8.80682
20	0	0	8.80682
20	0	0	8.80682
20	0	0	8.80682
20	0	0	8.80682
20	0	0	8.80682
20	1	0	8.80682
20	0	0	8.80682
20	0	0	8.80682
20	1	0	8.80682
20	0	0	8.80682
20	0	0	8.80682
20	1	0	8.80682
20	0	0	8.80682
20	0	0	8.80682
20	0	0	8.80682
20	0	0	8.80682
20	4	0	8.80682
20	3	0	8.80682
20	2	0	8.80682
20	2	0	8.80682
20	0	0	8.80682
20	2	0	8.80682
20	0	0	8.80682
20	0	0	8.80682
20	0	0	8.80682
21	18	0	8.66667
21	9	0	8.66667
21	26	0	8.66667
21	6	0	8.66667
21	21	0	8.66667
21	25	0	8.66667
21	13	0	8.66667
21	9	0	8.66667
21	10	0	8.66667
21	9	0	8.66667
21	6	0	8.66667
21	31	0	8.66667
21	7	0	8.66667
21	27	0	8.66667
21	5	0	8.66667
21	17	0	8.66667
21	15	0	8.66667
21	19	0	8.66667
21	12	0	8.66667
21	21	1	8.66667
21	17	0	8.66667
21	21	0	8.66667
21	0	0	8.66667
21	5	0	8.66667
21	36	0	8.66667
21	11	0	8.66667
21	25	0	8.66667
21	21	0	8.66667
21	27	0	8.66667
21	21	0	8.66667
21	37	0	8.66667
21	30	0	8.66667
21	0	0	8.66667
21	1	0	8.66667
21	14	0	8.66667
21	0	0	8.66667
21	9	0	8.66667
21	21	0	8.66667
21	11	0	8.66667
21	33	0	8.66667
21	16	0	8.66667
21	36	0	8.66667
21	34	0	8.66667
21	0	0	8.66667
21	2	0	8.66667
21	1	0	8.66667
21	0	0	8.66667
21	0	0	8.66667
21	0	0	8.66667
[truncated: 2,453 more rows]
